# Supplementary material for: Joint single-cell DNA accessibility and protein epitope profiling reveals environmental regulation of epigenomic heterogeneity
Source: Nat Commun. 2018 Nov 2;9:4590. doi: 10.1038/s41467-018-07115-y (PMC6214962; doi:10.1038/s41467-018-07115-y)
Supplement: Supplementary file 4 — Supplementary Data 1 [file 41467_2018_7115_MOESM4_ESM.xlsx]

## Sheet: Supplementary_table1.txt
motif_name	name	variability	bootstrap_lower_bound	bootstrap_upper_bound	p_value	p_value_adj	module
ENSMUSG00000032481_LINE6526_Smarcc1_I_N2	Smarcc1	1.67827	1.49908	1.84599	6.18646e-65	8.32697e-62	m2
ENSMUSG00000021250_LINE181_Fos_I	Fos	1.67004	1.50035	1.82853	1.64119e-63	1.10452e-60	m2
ENSMUSG00000026630_LINE555_Batf3_I_N1	Batf3	1.60583	1.44668	1.7479	6.48826e-53	2.1833e-50	m2
ENSMUSG00000034266_LINE575_Batf_I_N1	Batf	1.60583	1.44668	1.7479	6.48826e-53	2.1833e-50	m2
ENSMUSG00000025612_LINE191_Bach1_I	Bach1	1.54856	1.38174	1.69179	3.13281e-44	8.43353e-42	m2
XP_9117244_LINE5785_Gm4881_I_N4	LINE5785	1.50252	1.36553	1.61868	8.77229e-38	1.68679e-35	m1
ENSMUSG00000022895_LINE2409_Ets2_I_N5	Ets2	1.50252	1.36553	1.61868	8.77229e-38	1.68679e-35	m1
ENSMUSG00000032035_LINE1029_Ets1_D_N1	Ets1	1.48458	1.3501	1.60488	2.10983e-35	3.54978e-33	m1
ENSMUSG00000034271_LINE210_Jdp2_D_N1	Jdp2	1.46803	1.3197	1.61542	2.85316e-33	4.26706e-31	m2
ENSMUSG00000040270_LINE222_Bach2_I	Bach2	1.4432	1.31028	1.56225	3.41558e-30	4.59737e-28	m2
ENSMUSG00000004328_LINE324_Hif3a_I_N1	Hif3a	1.4083	1.25593	1.57185	4.11733e-26	5.03811e-24	m3
ENSMUSG00000022952_LINE1674_Runx1_D	Runx1	1.3835	1.22617	1.51578	2.18283e-23	2.26006e-21	m1
ENSMUSG00000070691_LINE7301_Runx3_I_N3	Runx3	1.3835	1.22617	1.51578	2.18283e-23	2.26006e-21	m1
ENSMUSG00000036461_LINE1030_Elf1_I	Elf1	1.38081	1.25086	1.49922	4.21943e-23	4.05668e-21	m1
XP_9117244_LINE5827_Gm4881_I_N1	LINE5827	1.37702	1.25001	1.50203	1.06138e-22	8.9289e-21	m1
ENSMUSG00000022895_LINE2474_Ets2_I_N1	Ets2	1.37702	1.25001	1.50203	1.06138e-22	8.9289e-21	m1
ENSMUSG00000003545_LINE172_Fosb_I	Fosb	1.37056	1.24116	1.48961	5.02986e-22	3.84319e-20	m2
ENSMUSG00000040732_LINE1033_Erg_D_N1	Erg	1.37047	1.26271	1.46643	5.13949e-22	3.84319e-20	m1
ENSMUSG00000002111_LINE997_Sfpi1_D_N2	Sfpi1	1.36635	1.22187	1.52264	1.3672e-21	9.68554e-20	m1
ENSMUSG00000071076_LINE258_Jund_D	Jund	1.36532	1.22604	1.51594	1.7471e-21	1.1758e-19	m2
ENSMUSG00000039153_LINE1675_Runx2_I	Runx2	1.33811	1.18839	1.47606	8.72832e-19	5.59443e-17	m1
ENSMUSG00000004359_LINE1006_Spic_D_N1	Spic	1.29536	1.18488	1.40252	6.4994e-15	3.97645e-13	m1
ENSMUSG00000002249_LINE7610_Tead3_I_N1	Tead3	1.27567	1.17694	1.38505	2.77131e-13	1.62182e-11	m3
ENSMUSG00000004359_LINE1005_Spic_D_N1	Spic	1.23423	1.13287	1.32283	3.56603e-10	1.99995e-08	m1
ENSMUSG00000052837_LINE241_Junb_D	Junb	1.22105	1.11609	1.32518	2.81098e-09	1.51343e-07	m2
ENSMUSG00000070691_LINE7312_Runx3_I_N3	Runx3	1.21582	1.09114	1.34076	6.19128e-09	3.20518e-07	m1
ENSMUSG00000055053_LINE1700_Nfic_I	Nfic	1.21449	1.12399	1.30219	7.54786e-09	3.76275e-07	m3
ENSMUSG00000006311_LINE1007_Etv2_I	Etv2	1.21368	1.11125	1.31346	8.52191e-09	4.0966e-07	m1
ENSMUSG00000001911_LINE1689_Nfix_I	Nfix	1.20767	1.11306	1.30323	2.05244e-08	9.52616e-07	m3
ENSMUSG00000000861_LINE755_Bcl11a_I	Bcl11a	1.20614	1.11562	1.30121	2.56069e-08	1.11184e-06	m1
ENSMUSG00000048251_LINE1408_Bcl11b_I	Bcl11b	1.20614	1.11562	1.30121	2.56069e-08	1.11184e-06	m1
ENSMUSG00000040857_LINE1034_Erf_I	Erf	1.19922	1.09225	1.2963	6.82346e-08	2.87012e-06	m1
ENSMUSG00000027186_LINE1024_Elf5_D_N2	Elf5	1.19843	1.1017	1.29332	7.61783e-08	3.10715e-06	m1
ENSMUSG00000070691_LINE7316_Runx3_I_N1	Runx3	1.19453	1.10554	1.2864	1.30436e-07	5.16375e-06	m1
ENSMUSG00000012350_LINE1015_Ehf_D_N2	Ehf	1.18866	1.09638	1.28733	2.88139e-07	1.1081e-05	m1
ENSMUSG00000024912_LINE189_Fosl1_D	Fosl1	1.18688	1.10821	1.25766	3.65068e-07	1.36495e-05	m2
ENSMUSG00000030353_LINE7613_Tead4_I_N1	Tead4	1.18409	1.07991	1.2921	5.26707e-07	1.91608e-05	m3
ENSMUSG00000002111_LINE1000_Sfpi1_D_N2	Sfpi1	1.18382	1.09491	1.2695	5.45199e-07	1.93115e-05	m1
ENSMUSG00000058794_LINE251_Nfe2_I	Nfe2	1.17399	1.06601	1.2777	1.90728e-06	6.58258e-05	m2
ENSMUSG00000020656_LINE1130_Grhl1_I	Grhl1	1.17359	1.07519	1.26267	2.0033e-06	6.74111e-05	m3
ENSMUSG00000030199_LINE1026_Etv6_D	Etv6	1.17116	1.07492	1.25743	2.7046e-06	8.879e-05	m1
ENSMUSG00000004328_LINE325_Hif3a_I_N1	Hif3a	1.16461	1.06752	1.25524	5.96004e-06	0.000191005	m3
ENSMUSG00000032446_LINE1801_Eomes_D	Eomes	1.15371	1.04812	1.26439	2.09213e-05	0.000654885	m1
ENSMUSG00000032035_LINE1028_Ets1_D_N1	Ets1	1.1498	1.05265	1.23654	3.22457e-05	0.000986425	m1
ENSMUSG00000003051_LINE1001_Elf3_D_N2	Elf3	1.14884	1.06047	1.22695	3.58433e-05	0.00107211	m1
ENSMUSG00000059552_LINE1642_Trp53_D_N1	Trp53	1.14753	1.04592	1.2471	4.13181e-05	0.001209	m3
ENSMUSG00000022510_LINE6881_Trp63_I_N2	Trp63	1.14574	1.0514	1.24527	5.00635e-05	0.00143373	m3
ENSMUSG00000039087_LINE476_Rreb1_I	Rreb1	1.14454	1.0393	1.25147	5.69034e-05	0.00159567	m3
ENSMUSG00000031965_LINE1799_Tbx20_D	Tbx20	1.14062	1.02588	1.24831	8.59495e-05	0.00236098	m1
ENSMUSG00000033080_LINE1282_Vsx1_D_N2	Vsx1	1.13505	1.00316	1.27226	0.000151869	0.0040883	m3
ENSMUSG00000041578_LINE1342_Crx_D_N1	Crx	1.13268	1.04229	1.22478	0.00019239	0.00497995	m3
ENSMUSG00000041730_LINE5832_Prrxl1_I_N1	Prrxl1	1.13268	1.04229	1.22478	0.00019239	0.00497995	m3
ENSMUSG00000046873_LINE1383_Mbtps2_I_N3	Mbtps2	1.13156	1.03431	1.21253	0.000214825	0.00535471	m3
ENSMUSG00000051176_LINE3236_Zfp42_I_N3	Zfp42	1.13156	1.03431	1.21253	0.000214825	0.00535471	m3
ENSMUSG00000043602_LINE511_Zfp3_D	Zfp3	1.12794	1.03644	1.22207	0.000305525	0.00747704	m3
ENSMUSG00000060257_LINE703_Scrt2_I	Scrt2	1.12678	1.02338	1.2287	0.000341448	0.00820695	m3
ENSMUSG00000029026_LINE1639_Trp73_D	Trp73	1.12476	1.02911	1.21284	0.000413278	0.0095909	m3
ENSMUSG00000022510_LINE6879_Trp63_I_N1	Trp63	1.12476	1.02911	1.21284	0.000413278	0.0095909	m3
ENSMUSG00000052684_LINE240_Jun_D	Jun	1.12382	1.03979	1.20752	0.00045135	0.0102969	m2
NP_0322962_LINE6242_NP_0322962_I_N2	LINE6242	1.12145	1.02287	1.20526	0.000562532	0.0126195	m3
ENSMUSG00000022895_LINE2468_Ets2_I_N1	Ets2	1.12099	1.03594	1.19724	0.000586938	0.0129511	m1
ENSMUSG00000020167_LINE64_Tcf3_D_N3	Tcf3	1.12064	1.03952	1.21166	0.000605849	0.0131528	m3
ENSMUSG00000031738_LINE1277_Irx6_D	Irx6	1.12007	1.03939	1.20138	0.000638167	0.0136345	m3
ENSMUSG00000030067_LINE1050_Foxp1_D	Foxp1	1.11899	1.02599	1.21236	0.000704283	0.0148119	m3
ENSMUSG00000008575_LINE7350_Nfib_I_N4	Nfib	1.11242	1.02055	1.1892	0.00126009	0.0256982	m3
ENSMUSG00000028565_LINE7375_Nfia_I_N4	Nfia	1.11242	1.02055	1.1892	0.00126009	0.0256982	m3
ENSMUSG00000029644_LINE1257_Pdx1_D_N2	Pdx1	1.11031	1.02152	1.20179	0.00151058	0.0303469	m3
ENSMUSG00000021779_LINE6685_Thrb_I_N1	Thrb	1.1091	1.02506	1.19358	0.00167397	0.0326545	m3
ENSMUSG00000058756_LINE6871_Thra_I_N1	Thra	1.1091	1.02506	1.19358	0.00167397	0.0326545	m3
ENSMUSG00000031902_LINE1661_Nfatc3_I	Nfatc3	1.10857	1.02554	1.19518	0.00175113	0.0331975	m3
ENSMUSG00000023411_LINE7035_Nfatc4_I_N10	Nfatc4	1.10857	1.02554	1.19518	0.00175113	0.0331975	m3
ENSMUSG00000012520_LINE1173_Phox2b_D	Phox2b	1.10831	1.0125	1.20363	0.00178961	0.0334558	m3
ENSMUSG00000038932_LINE129_Tcfl5_D	Tcfl5	1.10706	1.02624	1.18327	0.00198653	0.035491	m3
ENSMUSG00000052271_LINE152_Bhlha15_D	Bhlha15	1.10685	0.992449	1.22061	0.00202135	0.035491	m3
ENSMUSG00000022383_LINE1603_Ppara_I	Ppara	1.10713	1.02226	1.19082	0.0019755	0.035491	m3
ENSMUSG00000046873_LINE1378_Mbtps2_I_N1	Mbtps2	1.1068	1.00664	1.19776	0.00203032	0.035491	m3
ENSMUSG00000051176_LINE3233_Zfp42_I_N1	Zfp42	1.1068	1.00664	1.19776	0.00203032	0.035491	m3
ENSMUSG00000056758_LINE31_Hmga2_D	Hmga2	1.10519	1.00835	1.19724	0.00231989	0.0385503	m3
ENSMUSG00000015839_LINE175_Nfe2l2_D	Nfe2l2	1.10547	1.01728	1.19381	0.00226628	0.0385503	m2
ENSMUSG00000046711_LINE73_Hmga1_I_N2	Hmga1	1.10519	1.00835	1.19724	0.00231989	0.0385503	m3
ENSMUSG00000078249_LINE85_Hmga1rs1_I_N2	Hmga1rs1	1.10519	1.00835	1.19724	0.00231989	0.0385503	m3
ENSMUSG00000060397_LINE708_Zfp128_D	Zfp128	1.10237	1.01583	1.18598	0.00291699	0.0478814	m3
ENSMUSG00000005917_LINE1162_Otx1_D_N1	Otx1	1.1019	1.01664	1.189	0.00302844	0.0485272	m3
ENSMUSG00000041730_LINE5888_Prrxl1_I_N3	Prrxl1	1.1019	1.01664	1.189	0.00302844	0.0485272	m3
ENSMUSG00000022738_LINE1207_Gsc2_I	Gsc2	1.10129	1.01634	1.17846	0.00318097	0.0503716	--
ENSMUSG00000033943_LINE169_Mga_I	Mga	1.10094	0.995341	1.20214	0.00327036	0.0511849	--
ENSMUSG00000046957_LINE1822_Spz1_D	Spz1	1.10036	1.00191	1.19795	0.0034247	0.0529845	--
ENSMUSG00000054272_LINE629_Zscan4c_D	Zscan4c	1.09858	1.01216	1.18949	0.00393866	0.0589048	--
ENSMUSG00000070826_LINE795_Zscan4ps2_I	Zscan4ps2	1.09858	1.01216	1.18949	0.00393866	0.0589048	--
ENSMUSG00000070828_LINE796_Zscan4f_I	Zscan4f	1.09858	1.01216	1.18949	0.00393866	0.0589048	--
ENSMUSG00000047638_LINE6854_Nr1h4_I_N1	Nr1h4	1.09729	1.01072	1.17696	0.00435357	0.0636946	--
ENSMUSG00000048938_LINE6861_Nr1h5_I_N1	Nr1h5	1.09729	1.01072	1.17696	0.00435357	0.0636946	--
ENSMUSG00000027104_LINE197_Atf2_D	Atf2	1.09495	1.01165	1.17602	0.0052063	0.0733614	--
XP_9117244_LINE5828_Gm4881_I_N1	LINE5828	1.09489	1.01676	1.16696	0.00523231	0.0733614	--
ENSMUSG00000021506_LINE1195_Pitx1_D	Pitx1	1.09493	1.01435	1.18021	0.00521312	0.0733614	--
ENSMUSG00000022895_LINE2475_Ets2_I_N1	Ets2	1.09489	1.01676	1.16696	0.00523231	0.0733614	--
ENSMUSG00000021362_LINE5300_Gcm2_I_N1	Gcm2	1.09451	1.00476	1.1746	0.00538223	0.0746854	--
ENSMUSG00000052135_LINE1091_Foxo6_D	Foxo6	1.09282	1.01182	1.18365	0.00611205	0.0839472	--
EDL381201_LINE274_Zscan4_D_N3	Zscan4	1.09122	1.00957	1.16401	0.00687801	0.0935131	--
ENSMUSG00000030001_LINE99_Figla_D	Figla	1.09101	1.00373	1.16447	0.00698621	0.0940343	--
ENSMUSG00000009739_LINE1170_Pou6f1_D_N2	Pou6f1	1.09065	1.0085	1.17182	0.00717489	0.0946805	--
ENSMUSG00000052621_LINE1383_Pou3f2_D	Pou3f2	1.09077	1.00138	1.17387	0.00710954	0.0946805	--
NP_0011820571_LINE9929_Gm5294_I_N42	LINE9929	1.08932	1.01152	1.16703	0.00790266	0.100349	--
NP_0320502_LINE10059_Foxl1_I_N50	LINE10059	1.08932	1.01152	1.16703	0.00790266	0.100349	--
ENSMUSG00000040891_LINE3490_Foxa3_I_N47	Foxa3	1.08932	1.01152	1.16703	0.00790266	0.100349	--
ENSMUSG00000070691_LINE7309_Runx3_I_N2	Runx3	1.08955	1.00084	1.17438	0.0077718	0.100349	--
ENSMUSG00000059552_LINE1641_Trp53_D_N1	Trp53	1.0891	1.0108	1.17007	0.00803267	0.101046	--
ENSMUSG00000001288_LINE1568_Rarg_D_N1	Rarg	1.08865	1.0079	1.1583	0.0082932	0.103358	--
ENSMUSG00000016087_LINE1018_Fli1_D	Fli1	1.08774	1.00719	1.16473	0.0088565	0.107357	--
ENSMUSG00000038805_LINE1321_Six3_D	Six3	1.08784	1.00646	1.16352	0.00878839	0.107357	--
ENSMUSG00000009734_LINE1475_Pou6f2_I	Pou6f2	1.08762	1.00661	1.17621	0.0089331	0.107357	--
ENSMUSG00000000093_LINE1787_Tbx2_D_N1	Tbx2	1.08798	0.991631	1.18095	0.00870663	0.107357	--
ENSMUSG00000028654_LINE92_Mycl1_I	Mycl1	1.08721	1.00639	1.16249	0.00919219	0.107589	--
ENSMUSG00000037169_LINE121_Mycn_D	Mycn	1.08721	1.00639	1.16249	0.00919219	0.107589	--
ENSMUSG00000044597_LINE136_Mycs_I	Mycs	1.08721	1.00639	1.16249	0.00919219	0.107589	--
ENSMUSG00000020950_LINE1046_Foxg1_D_N1	Foxg1	1.08699	1.0069	1.16209	0.00934149	0.108052	--
ENSMUSG00000038402_LINE1070_Foxf2_I	Foxf2	1.08644	0.998434	1.18013	0.00971345	0.108052	--
ENSMUSG00000042812_LINE1077_Foxf1a_I	Foxf1a	1.08644	0.998434	1.18013	0.00971345	0.108052	--
ENSMUSG00000028023_LINE1243_Pitx2_D	Pitx2	1.08658	1.00596	1.17122	0.00961843	0.108052	--
ENSMUSG00000029754_LINE1266_Dlx6_I	Dlx6	1.08675	0.99571	1.17372	0.009499	0.108052	--
ENSMUSG00000070691_LINE7308_Runx3_I_N2	Runx3	1.08652	1.01077	1.15978	0.00965945	0.108052	--
ENSMUSG00000026077_LINE84_Npas2_D	Npas2	1.08609	1.00238	1.16467	0.0099502	0.109778	--
XP_0014735742_LINE1686_IRC900814_D_N3	LINE1686	1.08563	0.975792	1.19845	0.0102802	0.112497	--
ENSMUSG00000027109_LINE1029_Sp3_I_N1	Sp3	1.0855	1.00471	1.15778	0.0103736	0.112603	--
ENSMUSG00000052414_LINE238_Atf7_D	Atf7	1.08481	1.01008	1.15544	0.0108895	0.113622	--
ENSMUSG00000018263_LINE1793_Tbx5_D	Tbx5	1.0851	0.990266	1.17216	0.0106718	0.113622	--
ENSMUSG00000027868_LINE7568_Tbx15_I_N1	Tbx15	1.08482	0.988613	1.17892	0.010876	0.113622	--
ENSMUSG00000031241_LINE7575_Tbx22_I_N1	Tbx22	1.08482	0.988613	1.17892	0.010876	0.113622	--
ENSMUSG00000032419_LINE7581_Tbx18_I_N1	Tbx18	1.08482	0.988613	1.17892	0.010876	0.113622	--
ENSMUSG00000032228_LINE109_Tcf12_D_N1	Tcf12	1.08385	1.00411	1.15412	0.0116355	0.116042	--
NP_0011820571_LINE9910_Gm5294_I_N5	LINE9910	1.08363	1.0045	1.1612	0.0118111	0.116042	--
NP_0320502_LINE10033_Foxl1_I_N5	LINE10033	1.08363	1.0045	1.1612	0.0118111	0.116042	--
ENSMUSG00000009097_LINE1791_Tbx1_D	Tbx1	1.08382	0.990972	1.17508	0.0116609	0.116042	--
ENSMUSG00000037477_LINE1803_Tbx10_I	Tbx10	1.08382	0.990972	1.17508	0.0116609	0.116042	--
ENSMUSG00000040891_LINE3464_Foxa3_I_N5	Foxa3	1.08363	1.0045	1.1612	0.0118111	0.116042	--
ENSMUSG00000050397_LINE4158_Foxl2_I_N5	Foxl2	1.08363	1.0045	1.1612	0.0118111	0.116042	--
ENSMUSG00000051490_LINE4306_Foxd4_I_N5	Foxd4	1.08363	1.0045	1.1612	0.0118111	0.116042	--
ENSMUSG00000021779_LINE6679_Thrb_I_N2	Thrb	1.08249	0.976915	1.17931	0.0127717	0.123674	--
ENSMUSG00000058756_LINE6865_Thra_I_N2	Thra	1.08249	0.976915	1.17931	0.0127717	0.123674	--
ENSMUSG00000038342_LINE128_Mlxip_D	Mlxip	1.08227	1.00267	1.15458	0.0129645	0.124377	--
BAE290471_LINE1238_Cebpd_I_N1	Cebpd	1.0822	0.986083	1.17567	0.0130291	0.124377	--
ENSMUSG00000021239_LINE1192_Vsx2_I	Vsx2	1.08133	0.99565	1.17993	0.0138208	0.131005	--
ENSMUSG00000025902_LINE1717_Sox17_D_N1	Sox17	1.08102	0.991724	1.16492	0.0141109	0.13282	--
ENSMUSG00000033006_LINE1727_Sox10_D_N1	Sox10	1.08077	1.00019	1.15765	0.0143581	0.134209	--
ENSMUSG00000024927_LINE1656_Rela_D_N1	Rela	1.08016	0.989534	1.17548	0.0149484	0.138763	--
ENSMUSG00000040953_LINE1336_ENSMUSG00000040953_I	ENSMUSG00000040953	1.07977	0.984387	1.18161	0.0153436	0.139544	--
ENSMUSG00000041583_LINE1343_Obox6_D	Obox6	1.07977	0.984387	1.18161	0.0153436	0.139544	--
ENSMUSG00000001497_LINE1643_Pax9_I	Pax9	1.07981	0.99582	1.15113	0.0153057	0.139544	--
ENSMUSG00000038255_LINE127_Neurod2_I	Neurod2	1.07957	0.974071	1.18824	0.0155487	0.14046	--
ENSMUSG00000015461_LINE174_Atf6b_I	Atf6b	1.07804	0.987567	1.15605	0.0172041	0.149398	--
ENSMUSG00000026663_LINE196_Atf6_I	Atf6	1.07804	0.987567	1.15605	0.0172041	0.149398	--
ENSMUSG00000005917_LINE1161_Otx1_D_N2	Otx1	1.07817	0.999448	1.15642	0.0170617	0.149398	--
ENSMUSG00000021848_LINE1198_Otx2_D	Otx2	1.07817	0.999448	1.15642	0.0170617	0.149398	--
ENSMUSG00000041578_LINE1341_Crx_D_N1	Crx	1.07817	0.999448	1.15642	0.0170617	0.149398	--
ENSMUSG00000025225_LINE1658_Nfkb2_I	Nfkb2	1.07817	0.992266	1.16069	0.0170535	0.149398	--
ENSMUSG00000022809_LINE1605_Nr1i2_I	Nr1i2	1.0778	0.996686	1.15855	0.0174751	0.150779	--
ENSMUSG00000034968_LINE1292_Lbx2_D	Lbx2	1.07693	0.998404	1.1596	0.0185001	0.158606	--
ENSMUSG00000052435_LINE239_Cebpe_D	Cebpe	1.07612	0.984334	1.1702	0.019495	0.160983	--
ENSMUSG00000024238_LINE266_Zeb1_I	Zeb1	1.07617	1.01039	1.14417	0.0194229	0.160983	--
ENSMUSG00000020185_LINE992_E2f7_I	E2f7	1.07625	0.986613	1.17558	0.0193301	0.160983	--
ENSMUSG00000002393_LINE1574_Nr2f6_D_N1	Nr2f6	1.07631	0.978327	1.16276	0.0192464	0.160983	--
ENSMUSG00000026630_LINE553_Batf3_I_N1	Batf3	1.07621	1.00008	1.15714	0.0193767	0.160983	--
ENSMUSG00000034266_LINE573_Batf_I_N1	Batf	1.07621	1.00008	1.15714	0.0193767	0.160983	--
ENSMUSG00000029706_LINE1261_Pax4_D_N1	Pax4	1.076	0.982439	1.17389	0.019642	0.161209	--
ENSMUSG00000020950_LINE1044_Foxg1_D_N2	Foxg1	1.07568	0.996624	1.15555	0.020042	0.163494	--
ENSMUSG00000000567_LINE1701_Sox9_I	Sox9	1.07557	0.992366	1.14962	0.0201865	0.163681	--
ENSMUSG00000030256_LINE106_Bhlhe41_D	Bhlhe41	1.07535	0.9931	1.15579	0.0204767	0.16504	--
ENSMUSG00000031103_LINE1027_Elf4_D	Elf4	1.07525	0.997177	1.14868	0.0206015	0.165057	--
ENSMUSG00000043753_LINE983_Dmrta1_I	Dmrta1	1.07403	0.982911	1.15701	0.022267	0.176302	--
ENSMUSG00000047143_LINE4022_Dmrta2_I_N1	Dmrta2	1.07403	0.982911	1.15701	0.022267	0.176302	--
ENSMUSG00000048385_LINE563_Scrt1_I	Scrt1	1.07373	0.990653	1.15571	0.0226899	0.177111	--
ENSMUSG00000004231_LINE1466_Pax2_D	Pax2	1.0737	0.986107	1.15305	0.0227379	0.177111	--
ENSMUSG00000037992_LINE1627_Rara_D_N1	Rara	1.07368	0.990412	1.15267	0.0227639	0.177111	--
ENSMUSG00000000690_LINE1141_Hoxb6_D	Hoxb6	1.07328	0.977704	1.15696	0.0233456	0.180593	--
ENSMUSG00000002393_LINE1575_Nr2f6_D_N1	Nr2f6	1.07318	0.991063	1.16814	0.0234898	0.18067	--
ENSMUSG00000034762_LINE442_Glis1_I	Glis1	1.07274	0.984967	1.15827	0.0241478	0.184283	--
ENSMUSG00000028707_LINE1248_Dmbx1_D	Dmbx1	1.07259	0.989311	1.15945	0.0243702	0.184283	--
ENSMUSG00000041730_LINE5814_Prrxl1_I_N11	Prrxl1	1.07259	0.989311	1.15945	0.0243702	0.184283	--
ENSMUSG00000002250_LINE1572_Ppard_I	Ppard	1.07228	0.995363	1.14952	0.0248459	0.18683	--
ENSMUSG00000056749_LINE248_Nfil3_D	Nfil3	1.07124	0.959752	1.18809	0.026485	0.198049	--
ENSMUSG00000030753_LINE1815_Prkrir_I	Prkrir	1.07108	0.989179	1.14861	0.0267586	0.198989	--
ENSMUSG00000049691_LINE1369_Nkx32_D_N2	Nkx32	1.07076	0.97772	1.15923	0.0272774	0.201733	--
ENSMUSG00000046897_LINE544_Zfp740_D_N3	Zfp740	1.07013	0.984956	1.15683	0.0283439	0.208085	--
ENSMUSG00000055197_LINE1037_Fev_I	Fev	1.07007	0.973588	1.15777	0.0284455	0.208085	--
ENSMUSG00000038648_LINE216_Creb3l2_D_N1	Creb3l2	1.06934	0.976995	1.15901	0.0297348	0.208606	--
ENSMUSG00000044518_LINE1081_Foxe3_I	Foxe3	1.06963	0.991684	1.14532	0.0292245	0.208606	--
ENSMUSG00000055210_LINE1092_Foxd2_I	Foxd2	1.06963	0.991684	1.14532	0.0292245	0.208606	--
ENSMUSG00000000078_LINE746_Klf6_I_N1	Klf6	1.06933	0.992276	1.1423	0.0297566	0.208606	--
ENSMUSG00000029178_LINE1107_Klf3_I_N1	Klf3	1.06933	0.992276	1.1423	0.0297566	0.208606	--
ENSMUSG00000055148_LINE1596_Klf2_I_N1	Klf2	1.06933	0.992276	1.1423	0.0297566	0.208606	--
ENSMUSG00000020889_LINE6650_Nr1d1_I_N1	Nr1d1	1.06976	0.986857	1.15053	0.0289987	0.208606	--
ENSMUSG00000021775_LINE6675_Nr1d2_I_N1	Nr1d2	1.06976	0.986857	1.15053	0.0289987	0.208606	--
ENSMUSG00000063889_LINE256_Crem_D	Crem	1.0692	0.990702	1.14674	0.0299872	0.209134	--
ENSMUSG00000073043_LINE165_Atoh1_D_N1	Atoh1	1.06843	0.991798	1.14121	0.0314045	0.21072	--
ENSMUSG00000051451_LINE236_Crebzf_D	Crebzf	1.06853	0.981352	1.15698	0.0312153	0.21072	--
XP_0027269251_LINE265_Nfil3_D_N4	LINE265	1.0684	0.992374	1.13648	0.0314671	0.21072	--
ENSMUSG00000029729_LINE400_Zkscan1_D	Zkscan1	1.06858	0.988561	1.14489	0.0311192	0.21072	--
ENSMUSG00000031921_LINE1545_Terf2_D	Terf2	1.06878	0.992298	1.13351	0.0307517	0.21072	--
ENSMUSG00000034701_LINE283_Neurod1_I_N1	Neurod1	1.06843	0.991798	1.14121	0.0314045	0.21072	--
ENSMUSG00000037984_LINE321_Neurod6_I_N1	Neurod6	1.06843	0.991798	1.14121	0.0314045	0.21072	--
ENSMUSG00000048015_LINE413_Neurod4_I_N1	Neurod4	1.06843	0.991798	1.14121	0.0314045	0.21072	--
ENSMUSG00000061894_LINE719_Zscan20_D	Zscan20	1.06824	0.993777	1.14855	0.0317736	0.211719	--
ENSMUSG00000008575_LINE7346_Nfib_I_N4	Nfib	1.06733	0.981541	1.15011	0.0335328	0.221251	--
ENSMUSG00000028565_LINE7371_Nfia_I_N4	Nfia	1.06733	0.981541	1.15011	0.0335328	0.221251	--
ENSMUSG00000018604_LINE1794_Tbx3_D	Tbx3	1.06673	0.977581	1.15501	0.0347275	0.228016	--
ENSMUSG00000029112_LINE1250_Nkx11_I	Nkx11	1.06629	0.976571	1.14124	0.0356484	0.2318	--
XP_0014736851_LINE1464_Nkx11_D_N7	LINE1464	1.06629	0.976571	1.14124	0.0356484	0.2318	--
ENSMUSG00000001988_LINE41_Npas1_I	Npas1	1.06528	0.979633	1.13757	0.0377866	0.238783	--
ENSMUSG00000019913_LINE60_Sim1_I	Sim1	1.06528	0.979633	1.13757	0.0377866	0.238783	--
ENSMUSG00000021010_LINE71_Npas3_I	Npas3	1.06528	0.979633	1.13757	0.0377866	0.238783	--
ENSMUSG00000062713_LINE160_Sim2_I	Sim2	1.06528	0.979633	1.13757	0.0377866	0.238783	--
ENSMUSG00000044538_LINE1358_Gm4830_D	Gm4830	1.06558	0.989791	1.14709	0.0371483	0.238783	--
ENSMUSG00000026826_LINE1615_Nr4a2_D	Nr4a2	1.06548	0.977491	1.14733	0.0373527	0.238783	--
ENSMUSG00000030380_LINE406_Mzf1_D_N2	Mzf1	1.06484	0.982016	1.13527	0.0387594	0.243786	--
ENSMUSG00000004872_LINE1467_Pax3_I	Pax3	1.06473	0.992595	1.13898	0.0390115	0.24423	--
ENSMUSG00000007872_LINE48_Id3_I	Id3	1.06425	0.987661	1.13605	0.0400984	0.24758	--
ENSMUSG00000021379_LINE72_Id4_I	Id4	1.06425	0.987661	1.13605	0.0400984	0.24758	--
ENSMUSG00000042903_LINE1078_Foxo4_D	Foxo4	1.06432	0.993974	1.13648	0.0399425	0.24758	--
ENSMUSG00000037621_LINE124_Atoh8_I	Atoh8	1.06388	0.979236	1.14271	0.0409606	0.251749	--
ENSMUSG00000017688_LINE1589_Hnf4g_I	Hnf4g	1.06357	0.981674	1.13622	0.0416944	0.255094	--
ENSMUSG00000042477_LINE7_Tcfap2e_D	Tcfap2e	1.06327	0.976234	1.13899	0.0424052	0.258269	--
ENSMUSG00000036098_LINE1563_Gm98_D	Gm98	1.06301	0.968075	1.14174	0.0430462	0.260992	--
ENSMUSG00000022484_LINE1204_Hoxc10_D_N1	Hoxc10	1.06239	0.99896	1.12678	0.0445557	0.267732	--
ENSMUSG00000028901_LINE1679_Gmeb1_D	Gmeb1	1.06242	0.958898	1.16074	0.0444995	0.267732	--
ENSMUSG00000032033_LINE1280_Barx2_D	Barx2	1.06218	0.985951	1.13029	0.0450966	0.269776	--
ENSMUSG00000041911_LINE1345_Dlx1_D_N2	Dlx1	1.0621	0.964205	1.1619	0.0452967	0.269776	--
ENSMUSG00000047591_LINE638_Mafa_I_N1	Mafa	1.06182	0.975353	1.14638	0.0460102	0.271622	--
ENSMUSG00000055435_LINE663_Maf_I_N1	Maf	1.06182	0.975353	1.14638	0.0460102	0.271622	--
ENSMUSG00000008496_LINE1473_Pou2f2_D_N1	Pou2f2	1.0612	0.979616	1.13954	0.0476314	0.279964	--
ENSMUSG00000035799_LINE296_Twist1_I_N2	Twist1	1.06108	0.966093	1.165	0.0479383	0.280543	--
ENSMUSG00000040732_LINE1032_Erg_D_N1	Erg	1.06098	0.978865	1.13836	0.0482166	0.28095	--
ENSMUSG00000042499_LINE1350_Hoxd11_D	Hoxd11	1.06028	0.97935	1.12917	0.0500887	0.290601	--
ENSMUSG00000043969_LINE1355_Emx2_D	Emx2	1.0602	0.966955	1.16096	0.0503201	0.29069	--
ENSMUSG00000005836_LINE1110_Gata6_D	Gata6	1.05929	0.976965	1.1319	0.0528923	0.299937	--
ENSMUSG00000015846_LINE1584_Rxra_D_N1	Rxra	1.05945	0.983045	1.13453	0.0524175	0.299937	--
ENSMUSG00000046873_LINE1386_Mbtps2_I_N1	Mbtps2	1.05936	0.972497	1.1349	0.0526709	0.299937	--
ENSMUSG00000027868_LINE7567_Tbx15_I_N1	Tbx15	1.05908	0.977463	1.13773	0.0534807	0.299937	--
ENSMUSG00000031241_LINE7574_Tbx22_I_N1	Tbx22	1.05908	0.977463	1.13773	0.0534807	0.299937	--
ENSMUSG00000032419_LINE7580_Tbx18_I_N1	Tbx18	1.05908	0.977463	1.13773	0.0534807	0.299937	--
ENSMUSG00000051176_LINE3239_Zfp42_I_N1	Zfp42	1.05936	0.972497	1.1349	0.0526709	0.299937	--
ENSMUSG00000000094_LINE1789_Tbx4_D	Tbx4	1.05893	0.971269	1.14047	0.0539114	0.301098	--
ENSMUSG00000025407_LINE1011_Gli1_I_N1	Gli1	1.05858	0.985505	1.12885	0.0549542	0.304396	--
ENSMUSG00000048402_LINE1430_Gli2_I_N1	Gli2	1.05858	0.985505	1.12885	0.0549542	0.304396	--
ENSMUSG00000033016_LINE1662_Nfatc1_I	Nfatc1	1.05832	0.970717	1.14643	0.0557384	0.30622	--
ENSMUSG00000040929_LINE1671_Rfx3_D_N1	Rfx3	1.05835	0.975424	1.14015	0.0556284	0.30622	--
ENSMUSG00000048904_LINE150_Neurog1_D	Neurog1	1.05795	0.972206	1.13131	0.0568475	0.308731	--
ENSMUSG00000018654_LINE316_Ikzf1_I	Ikzf1	1.05794	0.975663	1.14037	0.0568835	0.308731	--
ENSMUSG00000002578_LINE762_Ikzf4_I_N3	Ikzf4	1.05794	0.975663	1.14037	0.0568835	0.308731	--
ENSMUSG00000059689_LINE696_Zfp637_D	Zfp637	1.05783	0.983797	1.13017	0.0572	0.309202	--
ENSMUSG00000023902_LINE352_Zscan10_D_N1	Zscan10	1.0576	0.980605	1.13901	0.0579207	0.311845	--
ENSMUSG00000023027_LINE186_Atf1_D_N1	Atf1	1.05697	0.972137	1.13372	0.0598908	0.317374	--
ENSMUSG00000014303_LINE308_Glis2_D	Glis2	1.05707	0.967446	1.13555	0.0595684	0.317374	--
ENSMUSG00000051038_LINE1376_Rhox11_D_N4	Rhox11	1.05714	0.982388	1.12938	0.059353	0.317374	--
ENSMUSG00000054310_LINE1388_Obox1_D	Obox1	1.05702	0.975634	1.14322	0.0597389	0.317374	--
ENSMUSG00000015053_LINE1112_Gata2_I	Gata2	1.05662	0.9746	1.12761	0.0609961	0.321888	--
ENSMUSG00000019982_LINE1529_Myb_D_N1	Myb	1.05649	0.975901	1.13201	0.0614282	0.321888	--
ENSMUSG00000017491_LINE1586_Rarb_D_N1	Rarb	1.05648	0.975984	1.13245	0.06146	0.321888	--
ENSMUSG00000028890_LINE392_Mtf1_D	Mtf1	1.05583	0.987734	1.12444	0.0635782	0.329579	--
ENSMUSG00000042372_LINE982_Dmrt3_I	Dmrt3	1.05566	0.968463	1.14557	0.0641528	0.329579	--
ENSMUSG00000003382_LINE1003_Etv3_D	Etv3	1.05577	0.961862	1.1369	0.0637835	0.329579	--
NP_0322962_LINE6261_NP_0322962_I_N2	LINE6261	1.05577	0.967588	1.13378	0.063792	0.329579	--
ENSMUSG00000047143_LINE4018_Dmrta2_I_N1	Dmrta2	1.05566	0.968463	1.14557	0.0641528	0.329579	--
ENSMUSG00000023932_LINE1532_Cdc5l_I	Cdc5l	1.0552	0.967353	1.15075	0.0656892	0.336189	--
ENSMUSG00000023034_LINE6706_Nr4a1_I_N1	Nr4a1	1.05509	0.977772	1.12577	0.0660816	0.336916	--
ENSMUSG00000000282_LINE38_Mnt_D	Mnt	1.05476	0.958596	1.14579	0.0672181	0.33886	--
ENSMUSG00000029755_LINE1267_Dlx5_D	Dlx5	1.05479	0.966	1.1434	0.0671059	0.33886	--
ENSMUSG00000045608_LINE1361_Dbx2_D	Dbx2	1.05479	0.966	1.1434	0.0671059	0.33886	--
ENSMUSG00000037174_LINE1031_Elf2_D	Elf2	1.05454	0.977942	1.13209	0.0679802	0.338966	--
ENSMUSG00000001566_LINE1150_Mnx1_D	Mnx1	1.05454	0.973353	1.13103	0.0679947	0.338966	--
ENSMUSG00000027109_LINE1030_Sp3_I_N1	Sp3	1.05466	0.962683	1.13723	0.0675441	0.338966	--
ENSMUSG00000053477_LINE153_Tcf4_D	Tcf4	1.0542	0.982062	1.12153	0.0691895	0.34365	--
ENSMUSG00000020037_LINE1665_Rfx4_D	Rfx4	1.05375	0.966574	1.13664	0.0707984	0.349065	--
ENSMUSG00000022510_LINE6882_Trp63_I_N1	Trp63	1.05379	0.972295	1.13733	0.070634	0.349065	--
ENSMUSG00000042472_LINE500_Zfp410_D	Zfp410	1.05312	0.97662	1.12655	0.0731034	0.351356	--
ENSMUSG00000008193_LINE1008_Spib_I	Spib	1.05298	0.979258	1.12397	0.073608	0.351356	--
NP_0011820571_LINE9844_Gm5294_I_N1	LINE9844	1.0527	0.972046	1.12972	0.0746566	0.351356	--
NP_0320502_LINE9964_Foxl1_I_N1	LINE9964	1.0527	0.972046	1.12972	0.0746566	0.351356	--
ENSMUSG00000001510_LINE1149_Dlx3_D	Dlx3	1.05354	0.973965	1.13159	0.0715634	0.351356	--
NP_0328751_LINE15940_Pit1_I_N1	LINE15940	1.05299	0.974359	1.12917	0.0735727	0.351356	--
ENSMUSG00000018899_LINE1497_Irf1_I	Irf1	1.05283	0.978749	1.12948	0.0741583	0.351356	--
ENSMUSG00000034701_LINE287_Neurod1_I_N2	Neurod1	1.05282	0.964511	1.13819	0.0742247	0.351356	--
ENSMUSG00000037984_LINE325_Neurod6_I_N2	Neurod6	1.05282	0.964511	1.13819	0.0742247	0.351356	--
ENSMUSG00000048015_LINE417_Neurod4_I_N2	Neurod4	1.05282	0.964511	1.13819	0.0742247	0.351356	--
ENSMUSG00000040891_LINE3395_Foxa3_I_N1	Foxa3	1.0527	0.972046	1.12972	0.0746566	0.351356	--
ENSMUSG00000050397_LINE4083_Foxl2_I_N1	Foxl2	1.0527	0.972046	1.12972	0.0746566	0.351356	--
ENSMUSG00000051490_LINE4227_Foxd4_I_N1	Foxd4	1.0527	0.972046	1.12972	0.0746566	0.351356	--
ENSMUSG00000017491_LINE1588_Rarb_D_N1	Rarb	1.0515	0.976573	1.1204	0.0792607	0.371725	--
ENSMUSG00000021099_LINE1191_Six6_D_N1	Six6	1.05136	0.960245	1.12739	0.07982	0.373048	--
ENSMUSG00000028201_LINE1244_Lhx8_D_N2	Lhx8	1.05108	0.972113	1.12746	0.080937	0.376959	--
ENSMUSG00000028201_LINE1245_Lhx8_D_N1	Lhx8	1.0502	0.973429	1.1276	0.0845269	0.392321	--
ENSMUSG00000043342_LINE1352_Hoxd9_D_N1	Hoxd9	1.04956	0.971675	1.11846	0.0871975	0.397857	--
ENSMUSG00000070031_LINE1682_Sp140_I	Sp140	1.04962	0.964381	1.14127	0.0869495	0.397857	--
XP_0014735742_LINE1685_IRC900814_D_N3	LINE1685	1.04962	0.964381	1.14127	0.0869495	0.397857	--
ENSMUSG00000074637_LINE1769_Sox2_D_N1	Sox2	1.04958	0.968545	1.12527	0.0871413	0.397857	--
ENSMUSG00000040841_LINE5787_Six5_I_N1	Six5	1.04973	0.968203	1.12829	0.0864882	0.397857	--
ENSMUSG00000028201_LINE1247_Lhx8_D_N1	Lhx8	1.0492	0.961522	1.1411	0.0887495	0.40357	--
ENSMUSG00000061911_LINE940_Myt1l_I	Myt1l	1.04843	0.966895	1.14385	0.0921062	0.413658	--
ENSMUSG00000023391_LINE1210_Dlx2_D_N2	Dlx2	1.04858	0.955614	1.13626	0.0914377	0.413658	--
ENSMUSG00000029556_LINE1254_Hnf1a_D_N2	Hnf1a	1.04851	0.962694	1.13545	0.0917529	0.413658	--
ENSMUSG00000031860_LINE1278_Pbx4_I	Pbx4	1.04834	0.968574	1.12385	0.0925046	0.413658	--
ENSMUSG00000034673_LINE1290_Pbx2_I	Pbx2	1.04834	0.968574	1.12385	0.0925046	0.413658	--
ENSMUSG00000045680_LINE139_Tcf21_D_N1	Tcf21	1.04826	0.969529	1.12148	0.0928314	0.413745	--
ENSMUSG00000024561_LINE973_Mbd1_D	Mbd1	1.04816	0.957118	1.12935	0.0933091	0.414502	--
ENSMUSG00000034057_LINE1562_Gm239_I	Gm239	1.04795	0.972521	1.13065	0.0942237	0.417188	--
ENSMUSG00000000435_LINE101_Myf5_I_N1	Myf5	1.04753	0.965866	1.11663	0.0961227	0.424201	--
ENSMUSG00000024955_LINE1610_Esrra_D_N1	Esrra	1.0471	0.958818	1.12949	0.0980809	0.427239	--
ENSMUSG00000000078_LINE728_Klf6_I_N1	Klf6	1.04717	0.970264	1.12944	0.0977682	0.427239	--
ENSMUSG00000029178_LINE1089_Klf3_I_N1	Klf3	1.04717	0.970264	1.12944	0.0977682	0.427239	--
ENSMUSG00000055148_LINE1578_Klf2_I_N1	Klf2	1.04717	0.970264	1.12944	0.0977682	0.427239	--
ENSMUSG00000032998_LINE1055_Foxj3_D_N1	Foxj3	1.04679	0.967181	1.12223	0.0995563	0.42846	--
ENSMUSG00000038203_LINE1307_Hoxa13_D	Hoxa13	1.04662	0.97277	1.11835	0.100336	0.42846	--
ENSMUSG00000015605_LINE1509_Srf_D	Srf	1.04644	0.968595	1.12819	0.101175	0.42846	--
ENSMUSG00000001288_LINE1567_Rarg_D_N1	Rarg	1.04655	0.966985	1.12756	0.10066	0.42846	--
ENSMUSG00000034998_LINE2829_Foxn2_I_N1	Foxn2	1.04679	0.967181	1.12223	0.0995563	0.42846	--
ENSMUSG00000090020_LINE5211_ENSMUSG00000090020_I_N1	ENSMUSG00000090020	1.04679	0.967181	1.12223	0.0995563	0.42846	--
ENSMUSG00000031688_LINE6320_Pou4f2_I_N1	Pou4f2	1.04643	0.966925	1.13033	0.101226	0.42846	--
ENSMUSG00000048349_LINE6330_Pou4f1_I_N1	Pou4f1	1.04643	0.966925	1.13033	0.101226	0.42846	--
ENSMUSG00000002249_LINE7609_Tead3_I_N1	Tead3	1.04656	0.961756	1.1251	0.100622	0.42846	--
ENSMUSG00000025602_LINE372_Zfp202_D	Zfp202	1.04595	0.958454	1.12966	0.103548	0.436913	--
ENSMUSG00000031618_LINE1619_Nr3c2_I	Nr3c2	1.04516	0.959412	1.12859	0.107368	0.44881	--
ENSMUSG00000032292_LINE1622_Nr2e3_D	Nr2e3	1.04523	0.972548	1.11006	0.107044	0.44881	--
ENSMUSG00000031870_LINE6800_Pgr_I_N1	Pgr	1.04516	0.959412	1.12859	0.107368	0.44881	--
ENSMUSG00000055991_LINE656_Zkscan5_D	Zkscan5	1.04445	0.961218	1.12827	0.110924	0.44971	--
ENSMUSG00000044167_LINE1080_Foxo1_D_N2	Foxo1	1.04463	0.96273	1.11926	0.110036	0.44971	--
NP_0320502_LINE10052_Foxl1_I_N5	LINE10052	1.0445	0.968019	1.11631	0.110672	0.44971	--
ENSMUSG00000020679_LINE1186_Hnf1b_D	Hnf1b	1.04461	0.968165	1.11958	0.11011	0.44971	--
ENSMUSG00000021972_LINE1199_Hmbox1_D	Hmbox1	1.04461	0.968165	1.11958	0.11011	0.44971	--
ENSMUSG00000040891_LINE3483_Foxa3_I_N5	Foxa3	1.0445	0.968019	1.11631	0.110672	0.44971	--
ENSMUSG00000050397_LINE4177_Foxl2_I_N5	Foxl2	1.0445	0.968019	1.11631	0.110672	0.44971	--
ENSMUSG00000051490_LINE4325_Foxd4_I_N5	Foxd4	1.0445	0.968019	1.11631	0.110672	0.44971	--
ENSMUSG00000021779_LINE6683_Thrb_I_N2	Thrb	1.04461	0.973829	1.11258	0.110103	0.44971	--
ENSMUSG00000058756_LINE6869_Thra_I_N2	Thra	1.04461	0.973829	1.11258	0.110103	0.44971	--
ENSMUSG00000019947_LINE15_Arid5b_D	Arid5b	1.04388	0.954947	1.12619	0.113814	0.457481	--
ENSMUSG00000027552_LINE994_E2f5_I	E2f5	1.04388	0.962917	1.11519	0.11383	0.457481	--
ENSMUSG00000022676_LINE952_Snai2_I_N5	Snai2	1.04388	0.971669	1.11923	0.11386	0.457481	--
ENSMUSG00000019900_LINE1664_Rfx6_I	Rfx6	1.04368	0.961956	1.11934	0.114874	0.460179	--
ENSMUSG00000079509_LINE916_Zfx_D_N1	Zfx	1.04297	0.969	1.11446	0.11859	0.466143	--
ENSMUSG00000048528_LINE1366_Nkx12_D	Nkx12	1.04318	0.950597	1.13022	0.117487	0.466143	--
NP_0322962_LINE6254_NP_0322962_I_N8	LINE6254	1.04293	0.969013	1.1161	0.118792	0.466143	--
ENSMUSG00000045336_LINE1492_Hsfy2_I	Hsfy2	1.04287	0.959949	1.11661	0.119133	0.466143	--
ENSMUSG00000031627_LINE1502_Irf2_D	Irf2	1.04305	0.967703	1.11237	0.118149	0.466143	--
ENSMUSG00000032238_LINE1621_Rora_D	Rora	1.04297	0.961674	1.12702	0.118612	0.466143	--
ENSMUSG00000020275_LINE1654_Rel_I	Rel	1.04306	0.942809	1.14014	0.118095	0.466143	--
ENSMUSG00000038705_LINE1680_Gmeb2_D	Gmeb2	1.04323	0.952885	1.12951	0.117204	0.466143	--
ENSMUSG00000074622_LINE262_Mafb_D_N1	Mafb	1.04156	0.963508	1.11282	0.126231	0.476451	--
ENSMUSG00000058665_LINE1395_En1_D_N1	En1	1.04185	0.963975	1.1196	0.124668	0.476451	--
ENSMUSG00000068302_LINE1413_Noto_D	Noto	1.0419	0.973157	1.12158	0.124391	0.476451	--
ENSMUSG00000001288_LINE1570_Rarg_D_N1	Rarg	1.04151	0.965705	1.11357	0.126531	0.476451	--
ENSMUSG00000002393_LINE1573_Nr2f6_D_N1	Nr2f6	1.04187	0.953536	1.13252	0.124532	0.476451	--
ENSMUSG00000005893_LINE1577_Nr2c2_I	Nr2c2	1.04147	0.961408	1.11791	0.126723	0.476451	--
ENSMUSG00000019803_LINE1594_Nr2e1_D_N1	Nr2e1	1.04181	0.974782	1.11046	0.124891	0.476451	--
ENSMUSG00000037992_LINE1624_Rara_D_N1	Rara	1.04164	0.951849	1.12204	0.12578	0.476451	--
ENSMUSG00000024206_LINE1667_Rfx2_D_N1	Rfx2	1.04178	0.955231	1.13398	0.125013	0.476451	--
ENSMUSG00000053747_LINE1752_Sox14_D_N1	Sox14	1.04183	0.963093	1.12024	0.124745	0.476451	--
ENSMUSG00000000093_LINE1788_Tbx2_D_N1	Tbx2	1.04165	0.946939	1.14776	0.125724	0.476451	--
ENSMUSG00000047591_LINE641_Mafa_I_N1	Mafa	1.04156	0.963508	1.11282	0.126231	0.476451	--
ENSMUSG00000055435_LINE666_Maf_I_N1	Maf	1.04156	0.963508	1.11282	0.126231	0.476451	--
ENSMUSG00000050397_LINE4150_Foxl2_I_N3	Foxl2	1.04226	0.971513	1.11388	0.12239	0.476451	--
ENSMUSG00000059824_LINE252_Dbp_D_N2	Dbp	1.04128	0.963537	1.11172	0.127822	0.479245	--
ENSMUSG00000023902_LINE353_Zscan10_D_N2	Zscan10	1.04121	0.965336	1.11763	0.128217	0.47939	--
ENSMUSG00000026805_LINE1231_Barhl1_D_N1	Barhl1	1.04105	0.962168	1.11822	0.129107	0.481378	--
ENSMUSG00000025927_LINE5_Tcfap2b_D	Tcfap2b	1.04092	0.946391	1.12478	0.12982	0.482701	--
ENSMUSG00000074366_LINE1427_Obox5_D	Obox5	1.04073	0.956279	1.12567	0.130903	0.484054	--
NP_6637552_LINE1462_NP_6637552_I_N11	LINE1462	1.04073	0.956279	1.12567	0.130903	0.484054	--
ENSMUSG00000073043_LINE166_Atoh1_D_N2	Atoh1	1.04041	0.942782	1.16171	0.132759	0.484263	--
ENSMUSG00000046532_LINE1631_Ar_D_N1	Ar	1.04044	0.953695	1.12918	0.132561	0.484263	--
ENSMUSG00000034701_LINE292_Neurod1_I_N7	Neurod1	1.04041	0.942782	1.16171	0.132759	0.484263	--
ENSMUSG00000037984_LINE330_Neurod6_I_N7	Neurod6	1.04041	0.942782	1.16171	0.132759	0.484263	--
ENSMUSG00000048015_LINE422_Neurod4_I_N7	Neurod4	1.04041	0.942782	1.16171	0.132759	0.484263	--
ENSMUSG00000025912_LINE1535_Mybl1_D	Mybl1	1.0403	0.952025	1.1358	0.133389	0.484591	--
ENSMUSG00000040489_LINE1733_Sox30_D	Sox30	1.04027	0.955497	1.12303	0.133568	0.484591	--
ENSMUSG00000022485_LINE1206_Hoxc5_D	Hoxc5	1.03961	0.967391	1.11466	0.1374	0.496905	--
ENSMUSG00000005897_LINE1578_Nr2c1_D_N2	Nr2c1	1.03956	0.948178	1.12287	0.137701	0.496905	--
ENSMUSG00000001504_LINE1148_Irx2_D	Irx2	1.03946	0.96131	1.10969	0.138252	0.497561	--
ENSMUSG00000001496_LINE1147_Nkx21_D	Nkx21	1.03933	0.95667	1.11043	0.139047	0.498021	--
ENSMUSG00000025215_LINE1217_Tlx1_I	Tlx1	1.03926	0.961468	1.12286	0.13949	0.498021	--
ENSMUSG00000040610_LINE1332_Tlx3_I	Tlx3	1.03926	0.961468	1.12286	0.13949	0.498021	--
ENSMUSG00000066772_LINE1408_Obox3_D	Obox3	1.03902	0.953116	1.12378	0.14089	0.500362	--
ENSMUSG00000074369_LINE1429_Gm5889_I	Gm5889	1.03902	0.953116	1.12378	0.14089	0.500362	--
ENSMUSG00000048387_LINE564_Osr1_D	Osr1	1.03861	0.950069	1.1291	0.143397	0.507926	--
ENSMUSG00000041287_LINE1736_Sox15_D	Sox15	1.03852	0.965227	1.11341	0.143943	0.508521	--
ENSMUSG00000079994_LINE1776_ENSMUSG00000079994_D_N1	ENSMUSG00000079994	1.0384	0.963759	1.11071	0.144622	0.509583	--
ENSMUSG00000024518_LINE1214_Rax_D	Rax	1.03822	0.954099	1.12123	0.145756	0.512241	--
ENSMUSG00000015522_LINE52_Arnt_D_N2	Arnt	1.03784	0.958256	1.11216	0.148086	0.512636	--
ENSMUSG00000020538_LINE68_Srebf1_D_N1	Srebf1	1.03805	0.958834	1.11058	0.146798	0.512636	--
ENSMUSG00000025958_LINE192_Creb1_D	Creb1	1.03748	0.95814	1.11457	0.150298	0.512636	--
ENSMUSG00000045268_LINE526_Zfp691_D	Zfp691	1.0374	0.962652	1.10675	0.15082	0.512636	--
NP_0011820571_LINE9891_Gm5294_I_N1	LINE9891	1.03743	0.955077	1.11065	0.150626	0.512636	--
NP_0320502_LINE10016_Foxl1_I_N1	LINE10016	1.03743	0.955077	1.11065	0.150626	0.512636	--
ENSMUSG00000015579_LINE1178_Nkx25_D_N1	Nkx25	1.0379	0.955291	1.11935	0.147711	0.512636	--
ENSMUSG00000029546_LINE1251_Uncx_D_N2	Uncx	1.03768	0.959949	1.1123	0.149072	0.512636	--
NP_0322962_LINE6255_NP_0322962_I_N2	LINE6255	1.038	0.964587	1.11433	0.147076	0.512636	--
ENSMUSG00000075028_LINE1561_Prdm11_D	Prdm11	1.03811	0.968014	1.10155	0.14639	0.512636	--
ENSMUSG00000040891_LINE3447_Foxa3_I_N1	Foxa3	1.03743	0.955077	1.11065	0.150626	0.512636	--
ENSMUSG00000050397_LINE4138_Foxl2_I_N1	Foxl2	1.03743	0.955077	1.11065	0.150626	0.512636	--
ENSMUSG00000051490_LINE4285_Foxd4_I_N1	Foxd4	1.03743	0.955077	1.11065	0.150626	0.512636	--
ENSMUSG00000019878_LINE1489_Hsf2_I	Hsf2	1.03726	0.963319	1.10721	0.151736	0.514451	--
ENSMUSG00000007805_LINE47_Twist2_D	Twist2	1.03636	0.958509	1.10569	0.157455	0.529837	--
ENSMUSG00000028417_LINE214_Tal2_I_N1	Tal2	1.03636	0.958509	1.10569	0.157455	0.529837	--
ENSMUSG00000035799_LINE295_Twist1_I_N1	Twist1	1.03636	0.958509	1.10569	0.157455	0.529837	--
ENSMUSG00000042406_LINE226_Atf4_D_N1	Atf4	1.03624	0.950822	1.11529	0.158252	0.531189	--
BAE290471_LINE1211_Cebpd_I_N2	Cebpd	1.03545	0.953958	1.11581	0.163361	0.546976	--
ENSMUSG00000074368_LINE1428_AC1890281_D	AC1890281	1.03484	0.952028	1.12046	0.167447	0.555131	--
Q8VHG7_MOUSE_LINE1463_Q8VHG7_MOUSE_I	LINE1463	1.03484	0.952028	1.12046	0.167447	0.555131	--
ENSMUSG00000022556_LINE1490_Hsf1_I	Hsf1	1.03491	0.965718	1.10994	0.166987	0.555131	--
ENSMUSG00000002249_LINE7611_Tead3_I_N1	Tead3	1.03494	0.955245	1.10559	0.166799	0.555131	--
ENSMUSG00000034777_LINE1291_Vax2_D	Vax2	1.0345	0.936696	1.14523	0.169781	0.561488	--
ENSMUSG00000034271_LINE208_Jdp2_D_N2	Jdp2	1.03387	0.958844	1.10634	0.174073	0.571058	--
ENSMUSG00000079994_LINE1779_ENSMUSG00000079994_D_N1	ENSMUSG00000079994	1.03386	0.946273	1.13301	0.174163	0.571058	--
ENSMUSG00000026976_LINE6972_Pax8_I_N2	Pax8	1.03382	0.935124	1.11981	0.174372	0.571058	--
ENSMUSG00000037034_LINE7000_Pax1_I_N2	Pax1	1.03382	0.935124	1.11981	0.174372	0.571058	--
ENSMUSG00000021055_LINE1597_Esr2_I	Esr2	1.03358	0.951517	1.11195	0.176062	0.573131	--
ENSMUSG00000028150_LINE1616_Rorc_I	Rorc	1.03355	0.951516	1.11114	0.176283	0.573131	--
ENSMUSG00000005373_LINE127_Mlxipl_I_N1	Mlxipl	1.03367	0.95739	1.09828	0.175477	0.573131	--
ENSMUSG00000054360_LINE1389_Bsx_D	Bsx	1.03321	0.950974	1.10954	0.178626	0.579114	--
ENSMUSG00000025498_LINE1499_Irf7_D	Irf7	1.03316	0.959687	1.0993	0.178983	0.579114	--
ENSMUSG00000064137_LINE1407_Rhox8_I	Rhox8	1.03292	0.954739	1.10422	0.180709	0.583296	--
ENSMUSG00000046179_LINE995_E2f8_I	E2f8	1.0328	0.945124	1.11415	0.181538	0.584571	--
ENSMUSG00000051910_LINE1751_Sox6_D_N1	Sox6	1.03261	0.959143	1.10288	0.18289	0.586119	--
ENSMUSG00000079994_LINE1778_ENSMUSG00000079994_D_N1	ENSMUSG00000079994	1.03265	0.943211	1.11456	0.182576	0.586119	--
ENSMUSG00000027794_LINE89_Sohlh2_D	Sohlh2	1.03219	0.957708	1.10331	0.185872	0.587093	--
ENSMUSG00000031079_LINE417_Zfp300_D	Zfp300	1.03196	0.94512	1.11849	0.187556	0.587093	--
ENSMUSG00000027210_LINE1237_Meis2_D_N2	Meis2	1.03228	0.935213	1.11882	0.185255	0.587093	--
ENSMUSG00000038227_LINE1312_Hoxa9_D_N1	Hoxa9	1.0321	0.955725	1.10804	0.186567	0.587093	--
NP_0010765961_LINE6214_NP_0010765961_I_N2	LINE6214	1.03223	0.965014	1.09921	0.18559	0.587093	--
NP_0322962_LINE6241_NP_0322962_I_N4	LINE6241	1.0321	0.955725	1.10804	0.186567	0.587093	--
ENSMUSG00000026630_LINE554_Batf3_I_N1	Batf3	1.03217	0.955089	1.10451	0.186027	0.587093	--
ENSMUSG00000034266_LINE574_Batf_I_N1	Batf	1.03217	0.955089	1.10451	0.186027	0.587093	--
ENSMUSG00000046873_LINE1362_Mbtps2_I_N1	Mbtps2	1.03196	0.954238	1.10595	0.187555	0.587093	--
ENSMUSG00000051176_LINE3217_Zfp42_I_N1	Zfp42	1.03196	0.954238	1.10595	0.187555	0.587093	--
ENSMUSG00000020484_LINE179_Xbp1_D_N1	Xbp1	1.03154	0.954751	1.11154	0.190617	0.589049	--
ENSMUSG00000038615_LINE215_Nfe2l1_I	Nfe2l1	1.03161	0.950416	1.10432	0.190085	0.589049	--
NP_0011820571_LINE9905_Gm5294_I_N1	LINE9905	1.03133	0.961279	1.09849	0.192119	0.589049	--
NP_0320502_LINE10028_Foxl1_I_N1	LINE10028	1.03133	0.961279	1.09849	0.192119	0.589049	--
ENSMUSG00000072678_LINE1425_Cphx_D	Cphx	1.03146	0.969041	1.09166	0.191174	0.589049	--
ENSMUSG00000040891_LINE3459_Foxa3_I_N1	Foxa3	1.03133	0.961279	1.09849	0.192119	0.589049	--
ENSMUSG00000050397_LINE4153_Foxl2_I_N1	Foxl2	1.03133	0.961279	1.09849	0.192119	0.589049	--
ENSMUSG00000051490_LINE4301_Foxd4_I_N1	Foxd4	1.03133	0.961279	1.09849	0.192119	0.589049	--
ENSMUSG00000029832_LINE1491_Nfe2l3_I_N2	Nfe2l3	1.03161	0.950416	1.10432	0.190085	0.589049	--
ENSMUSG00000015627_LINE1114_Gata5_D	Gata5	1.03121	0.955603	1.10012	0.193037	0.590518	--
ENSMUSG00000028042_LINE386_Zbtb7b_D	Zbtb7b	1.03107	0.938529	1.114	0.194047	0.592262	--
ENSMUSG00000018554_LINE2089_Ybx2_I_N1	Ybx2	1.0308	0.957252	1.10071	0.196024	0.594252	--
ENSMUSG00000028639_LINE2093_Ybx1_I_N1	Ybx1	1.0308	0.957252	1.10071	0.196024	0.594252	--
ENSMUSG00000030189_LINE2097_Csda_I_N1	Csda	1.0308	0.957252	1.10071	0.196024	0.594252	--
ENSMUSG00000035041_LINE213_Creb3l3_I	Creb3l3	1.03028	0.953592	1.11184	0.199918	0.603295	--
ENSMUSG00000063632_LINE1760_Sox11_D_N1	Sox11	1.03016	0.959505	1.09932	0.2008	0.603295	--
ENSMUSG00000051490_LINE4226_Foxd4_I_N53	Foxd4	1.03022	0.95565	1.09888	0.200419	0.603295	--
ENSMUSG00000028466_LINE1467_Creb3_I_N1	Creb3	1.03028	0.953592	1.11184	0.199918	0.603295	--
ENSMUSG00000034161_LINE113_Scx_I	Scx	1.02975	0.959331	1.1071	0.203924	0.608298	--
ENSMUSG00000068079_LINE162_Tcf15_I	Tcf15	1.02975	0.959331	1.1071	0.203924	0.608298	--
ENSMUSG00000026398_LINE1611_Nr5a2_D_N1	Nr5a2	1.02959	0.951152	1.10267	0.205176	0.608298	--
ENSMUSG00000003847_LINE1653_Nfat5_I	Nfat5	1.02963	0.961398	1.10108	0.204847	0.608298	--
ENSMUSG00000001444_LINE1790_Tbx21_I	Tbx21	1.02966	0.952419	1.10629	0.204618	0.608298	--
ENSMUSG00000026751_LINE6719_Nr5a1_I_N5	Nr5a1	1.02959	0.951152	1.10267	0.205176	0.608298	--
ENSMUSG00000034551_LINE1289_Hdx_D	Hdx	1.02952	0.953502	1.0985	0.205675	0.608436	--
ENSMUSG00000003949_LINE173_Hlf_D	Hlf	1.0294	0.959284	1.10043	0.206588	0.609107	--
ENSMUSG00000007946_LINE1168_Phox2a_D	Phox2a	1.02908	0.951181	1.10243	0.209069	0.609107	--
ENSMUSG00000031621_LINE1272_Isx_D	Isx	1.02908	0.951181	1.10243	0.209069	0.609107	--
ENSMUSG00000067724_LINE1410_Gbx1_D_N2	Gbx1	1.02908	0.951181	1.10243	0.209069	0.609107	--
ENSMUSG00000045179_LINE1745_Sox3_D_N1	Sox3	1.02913	0.947786	1.09887	0.208714	0.609107	--
ENSMUSG00000079994_LINE1777_ENSMUSG00000079994_D_N1	ENSMUSG00000079994	1.02922	0.941896	1.12045	0.20802	0.609107	--
ENSMUSG00000041730_LINE5807_Prrxl1_I_N1	Prrxl1	1.02908	0.951181	1.10243	0.209069	0.609107	--
ENSMUSG00000025902_LINE1720_Sox17_D_N1	Sox17	1.02872	0.953094	1.10231	0.211887	0.615982	--
ENSMUSG00000015619_LINE1113_Gata3_D	Gata3	1.02866	0.945972	1.10696	0.212361	0.616031	--
ENSMUSG00000001419_LINE6399_Mef2d_I_N1	Mef2d	1.02851	0.947394	1.12059	0.21348	0.616619	--
ENSMUSG00000079033_LINE16115_Mef2b_I_N1	Mef2b	1.02851	0.947394	1.12059	0.21348	0.616619	--
ENSMUSG00000020160_LINE1184_Meis1_D_N2	Meis1	1.02821	0.937739	1.10639	0.215847	0.620792	--
ENSMUSG00000036192_LINE1623_Rorb_D	Rorb	1.02821	0.950729	1.10419	0.215837	0.620792	--
ENSMUSG00000023411_LINE7047_Nfatc4_I_N1	Nfatc4	1.02814	0.949857	1.09994	0.216399	0.621052	--
ENSMUSG00000059824_LINE253_Dbp_D_N1	Dbp	1.02804	0.938653	1.11484	0.217229	0.621183	--
ENSMUSG00000005774_LINE1663_Rfx5_I	Rfx5	1.02802	0.949238	1.10783	0.217368	0.621183	--
ENSMUSG00000041420_LINE1340_Meis3_D_N1	Meis3	1.02792	0.945081	1.10491	0.218176	0.622171	--
ENSMUSG00000019803_LINE1595_Nr2e1_D_N1	Nr2e1	1.02782	0.953953	1.09216	0.218971	0.623119	--
ENSMUSG00000076431_LINE1772_Sox4_D	Sox4	1.02736	0.945834	1.10881	0.222586	0.629412	--
ENSMUSG00000001419_LINE6418_Mef2d_I_N1	Mef2d	1.02739	0.94555	1.11051	0.222342	0.629412	--
ENSMUSG00000079033_LINE16134_Mef2b_I_N1	Mef2b	1.02739	0.94555	1.11051	0.222342	0.629412	--
ENSMUSG00000018750_LINE318_Zbtb4_I	Zbtb4	1.0271	0.945303	1.10956	0.224683	0.630049	--
ENSMUSG00000025229_LINE1219_Pitx3_D	Pitx3	1.0272	0.944499	1.10977	0.223915	0.630049	--
ENSMUSG00000026976_LINE6954_Pax8_I_N1	Pax8	1.02715	0.944254	1.10303	0.224278	0.630049	--
ENSMUSG00000037034_LINE6982_Pax1_I_N1	Pax1	1.02715	0.944254	1.10303	0.224278	0.630049	--
ENSMUSG00000023034_LINE6707_Nr4a1_I_N1	Nr4a1	1.02695	0.93642	1.12065	0.225928	0.632221	--
ENSMUSG00000041730_LINE5895_Prrxl1_I_N1	Prrxl1	1.02682	0.942737	1.10379	0.226942	0.633743	--
ENSMUSG00000022528_LINE77_Hes1_D	Hes1	1.02628	0.952072	1.09849	0.231351	0.636659	--
ENSMUSG00000021743_LINE336_Fezf2_I	Fezf2	1.02612	0.953817	1.09625	0.232716	0.636659	--
ENSMUSG00000029697_LINE399_Fezf1_I	Fezf1	1.02612	0.953817	1.09625	0.232716	0.636659	--
ENSMUSG00000032411_LINE986_Tfdp2_I	Tfdp2	1.02625	0.948009	1.09707	0.231591	0.636659	--
ENSMUSG00000038482_LINE987_Tfdp1_I	Tfdp1	1.02625	0.948009	1.09707	0.231591	0.636659	--
ENSMUSG00000062175_LINE1403_Tgif2_D	Tgif2	1.02656	0.934522	1.11346	0.229096	0.636659	--
ENSMUSG00000004842_LINE1469_Pou1f1_D_N3	Pou1f1	1.02662	0.95157	1.09525	0.228613	0.636659	--
ENSMUSG00000051910_LINE1750_Sox6_D_N1	Sox6	1.02641	0.930262	1.12833	0.230271	0.636659	--
ENSMUSG00000041730_LINE5835_Prrxl1_I_N1	Prrxl1	1.02619	0.956664	1.09308	0.23209	0.636659	--
ENSMUSG00000024515_LINE7356_Smad4_I_N1	Smad4	1.02626	0.942054	1.1104	0.231551	0.636659	--
ENSMUSG00000029249_LINE1131_Rest_I_N10	Rest	1.02605	0.944003	1.10003	0.233245	0.636812	--
ENSMUSG00000024560_LINE972_Cxxc1_I	Cxxc1	1.02578	0.93197	1.12853	0.235512	0.640402	--
ENSMUSG00000078236_LINE1487_Pou3f1_D_N2	Pou3f1	1.02578	0.94451	1.10896	0.235495	0.640402	--
ENSMUSG00000026104_LINE1784_Stat1_I	Stat1	1.02566	0.952832	1.10154	0.236469	0.641707	--
ENSMUSG00000001288_LINE1569_Rarg_D_N1	Rarg	1.0256	0.959498	1.08862	0.236978	0.641797	--
ENSMUSG00000023411_LINE7050_Nfatc4_I_N1	Nfatc4	1.02544	0.941943	1.10435	0.238322	0.644138	--
ENSMUSG00000057098_LINE155_Ebf1_D	Ebf1	1.02512	0.949076	1.09905	0.240965	0.644809	--
ENSMUSG00000038227_LINE1311_Hoxa9_D_N1	Hoxa9	1.02513	0.951952	1.08965	0.240856	0.644809	--
ENSMUSG00000040148_LINE1329_Hmx3_D	Hmx3	1.02526	0.940935	1.10578	0.239844	0.644809	--
ENSMUSG00000075588_LINE1434_Hoxb2_I	Hoxb2	1.02523	0.949857	1.10193	0.240021	0.644809	--
NP_0322833_LINE1458_NP_0322833_I_N3	LINE1458	1.02526	0.940935	1.10578	0.239844	0.644809	--
ENSMUSG00000021327_LINE332_Zkscan3_I	Zkscan3	1.02475	0.940474	1.10301	0.244093	0.650592	--
ENSMUSG00000054931_LINE639_Zkscan4_I	Zkscan4	1.02475	0.940474	1.10301	0.244093	0.650592	--
ENSMUSG00000043290_LINE508_Zfp784_I	Zfp784	1.0246	0.948986	1.09285	0.245343	0.651167	--
ENSMUSG00000039476_LINE1328_Prrx2_D_N4	Prrx2	1.0245	0.9547	1.09721	0.246244	0.651167	--
ENSMUSG00000022895_LINE2446_Ets2_I_N1	Ets2	1.0246	0.934727	1.10086	0.245369	0.651167	--
ENSMUSG00000041730_LINE5890_Prrxl1_I_N48	Prrxl1	1.0245	0.9547	1.09721	0.246244	0.651167	--
ENSMUSG00000071262_LINE33_Zfp957_I	Zfp957	1.02435	0.947576	1.10047	0.247491	0.653183	--
ENSMUSG00000045493_LINE137_Bhlhe23_I	Bhlhe23	1.02412	0.935083	1.12211	0.249476	0.653515	--
ENSMUSG00000031681_LINE7390_Smad1_I_N1	Smad1	1.02411	0.951264	1.10218	0.249559	0.653515	--
ENSMUSG00000021540_LINE17877_Smad5_I_N1	Smad5	1.02411	0.951264	1.10218	0.249559	0.653515	--
ENSMUSG00000027796_LINE17907_Smad9_I_N1	Smad9	1.02411	0.951264	1.10218	0.249559	0.653515	--
ENSMUSG00000018973_LINE1182_Hoxb1_I	Hoxb1	1.02393	0.951341	1.09887	0.251096	0.656263	--
ENSMUSG00000035923_LINE117_Myf6_D_N1	Myf6	1.02381	0.943955	1.10333	0.252096	0.657598	--
ENSMUSG00000048540_LINE148_Nhlh2_D	Nhlh2	1.02307	0.948489	1.09744	0.258461	0.672898	--
ENSMUSG00000045903_LINE141_Npas4_I	Npas4	1.02276	0.946491	1.09759	0.261205	0.674472	--
ENSMUSG00000056216_LINE244_Cebpg_D	Cebpg	1.02239	0.93424	1.11559	0.264437	0.674472	--
NP_0011820571_LINE9849_Gm5294_I_N1	LINE9849	1.02221	0.940633	1.10162	0.266081	0.674472	--
NP_0320502_LINE9970_Foxl1_I_N1	LINE9970	1.02221	0.940633	1.10162	0.266081	0.674472	--
ENSMUSG00000035934_LINE1298_Pknox2_D_N1	Pknox2	1.0228	0.940618	1.09909	0.260887	0.674472	--
ENSMUSG00000056854_LINE1392_Pou3f4_D	Pou3f4	1.02247	0.94364	1.10002	0.263785	0.674472	--
ENSMUSG00000067438_LINE1409_Hmx1_D	Hmx1	1.02249	0.93507	1.10665	0.26353	0.674472	--
ENSMUSG00000027544_LINE1659_Nfatc2_I	Nfatc2	1.02249	0.933241	1.10758	0.263592	0.674472	--
ENSMUSG00000040891_LINE3401_Foxa3_I_N1	Foxa3	1.02221	0.940633	1.10162	0.266081	0.674472	--
ENSMUSG00000050397_LINE4089_Foxl2_I_N1	Foxl2	1.02221	0.940633	1.10162	0.266081	0.674472	--
ENSMUSG00000051490_LINE4233_Foxd4_I_N1	Foxd4	1.02221	0.940633	1.10162	0.266081	0.674472	--
ENSMUSG00000040841_LINE5790_Six5_I_N4	Six5	1.0224	0.929804	1.10545	0.264367	0.674472	--
ENSMUSG00000026751_LINE6729_Nr5a1_I_N1	Nr5a1	1.02238	0.942929	1.09526	0.264566	0.674472	--
ENSMUSG00000026976_LINE6951_Pax8_I_N1	Pax8	1.02262	0.933197	1.09853	0.262395	0.674472	--
ENSMUSG00000035923_LINE118_Myf6_D_N1	Myf6	1.02201	0.944838	1.09006	0.267822	0.675441	--
ENSMUSG00000068327_LINE1414_Tlx2_D	Tlx2	1.02199	0.939054	1.09942	0.267968	0.675441	--
ENSMUSG00000031870_LINE6812_Pgr_I_N1	Pgr	1.02201	0.945615	1.08696	0.267826	0.675441	--
ENSMUSG00000035529_LINE447_Prdm4_I	Prdm4	1.0218	0.945115	1.09369	0.269634	0.67837	--
ENSMUSG00000023411_LINE7049_Nfatc4_I_N1	Nfatc4	1.02131	0.950235	1.0919	0.274013	0.6881	--
ENSMUSG00000050397_LINE4124_Foxl2_I_N1	Foxl2	1.0212	0.945618	1.09958	0.275017	0.689334	--
ENSMUSG00000039830_LINE130_Olig2_I	Olig2	1.02089	0.947086	1.09089	0.277819	0.689935	--
ENSMUSG00000031162_LINE1118_Gata1_D	Gata1	1.02091	0.928645	1.10756	0.277635	0.689935	--
ENSMUSG00000050100_LINE1371_Hmx2_D	Hmx2	1.02098	0.938694	1.09961	0.276998	0.689935	--
NP_0322962_LINE6263_NP_0322962_I_N4	LINE6263	1.0209	0.941705	1.09247	0.277757	0.689935	--
ENSMUSG00000062327_LINE1804_T_D	T	1.02092	0.940531	1.09694	0.277572	0.689935	--
ENSMUSG00000015709_LINE54_Arnt2_D	Arnt2	1.02	0.940396	1.09952	0.285953	0.691858	--
ENSMUSG00000020538_LINE66_Srebf1_D_N2	Srebf1	1.0201	0.947769	1.09048	0.285052	0.691858	--
ENSMUSG00000022463_LINE76_Srebf2_D	Srebf2	1.0203	0.949874	1.08924	0.283156	0.691858	--
ENSMUSG00000030543_LINE107_Mesp2_I	Mesp2	1.02025	0.945323	1.09192	0.283672	0.691858	--
ENSMUSG00000030544_LINE108_Mesp1_I	Mesp1	1.02025	0.945323	1.09192	0.283672	0.691858	--
ENSMUSG00000038648_LINE217_Creb3l2_D_N1	Creb3l2	1.02074	0.947127	1.0847	0.279221	0.691858	--
ENSMUSG00000074622_LINE260_Mafb_D_N2	Mafb	1.02018	0.94426	1.08832	0.284323	0.691858	--
ENSMUSG00000006587_LINE298_Snai3_I	Snai3	1.01946	0.93365	1.10534	0.29092	0.691858	--
ENSMUSG00000024220_LINE358_Zfp523_I	Zfp523	1.01942	0.942625	1.09531	0.291289	0.691858	--
ENSMUSG00000042821_LINE502_Snai1_D	Snai1	1.01946	0.93365	1.10534	0.29092	0.691858	--
ENSMUSG00000068267_LINE946_Cenpb_I	Cenpb	1.02024	0.943472	1.08989	0.283775	0.691858	--
ENSMUSG00000008976_LINE1011_Gabpa_D_N3	Gabpa	1.01952	0.934439	1.09343	0.290321	0.691858	--
XP_9117244_LINE5773_Gm4881_I_N36	LINE5773	1.01952	0.934439	1.09343	0.290321	0.691858	--
ENSMUSG00000005503_LINE1160_Evx1_D	Evx1	1.01991	0.937021	1.1009	0.286771	0.691858	--
ENSMUSG00000036139_LINE1301_Hoxc9_D_N1	Hoxc9	1.01963	0.943899	1.08304	0.289344	0.691858	--
ENSMUSG00000015846_LINE1582_Rxra_D_N1	Rxra	1.01958	0.944018	1.08912	0.289767	0.691858	--
ENSMUSG00000037992_LINE1626_Rara_D_N1	Rara	1.01946	0.948349	1.09493	0.290937	0.691858	--
ENSMUSG00000059552_LINE1640_Trp53_D_N1	Trp53	1.01996	0.935123	1.09988	0.286342	0.691858	--
ENSMUSG00000032402_LINE1698_Smad3_D	Smad3	1.0194	0.935433	1.09524	0.291444	0.691858	--
ENSMUSG00000000078_LINE749_Klf6_I_N1	Klf6	1.01956	0.936371	1.09869	0.289996	0.691858	--
ENSMUSG00000029178_LINE1110_Klf3_I_N1	Klf3	1.01956	0.936371	1.09869	0.289996	0.691858	--
ENSMUSG00000022895_LINE2391_Ets2_I_N55	Ets2	1.01952	0.934439	1.09343	0.290321	0.691858	--
ENSMUSG00000024563_LINE7358_Smad2_I_N1	Smad2	1.0194	0.935433	1.09524	0.291444	0.691858	--
ENSMUSG00000047143_LINE4019_Dmrta2_I_N3	Dmrta2	1.02029	0.94028	1.09083	0.283298	0.691858	--
ENSMUSG00000027796_LINE17891_Smad9_I_N1	Smad9	1.0194	0.935433	1.09524	0.291444	0.691858	--
ENSMUSG00000021944_LINE1117_Gata4_D_N1	Gata4	1.01927	0.935936	1.09522	0.292641	0.693476	--
ENSMUSG00000000440_LINE1566_Pparg_I	Pparg	1.01889	0.947054	1.08875	0.296199	0.700675	--
BAE290471_LINE1212_Cebpd_I_N1	Cebpd	1.01879	0.943253	1.08903	0.297103	0.701579	--
ENSMUSG00000024563_LINE7362_Smad2_I_N1	Smad2	1.01863	0.935664	1.09968	0.298605	0.702662	--
ENSMUSG00000027796_LINE17906_Smad9_I_N1	Smad9	1.01863	0.935664	1.09968	0.298605	0.702662	--
ENSMUSG00000062939_LINE1786_Stat4_D	Stat4	1.01848	0.939313	1.09373	0.30004	0.704805	--
ENSMUSG00000003184_LINE1496_Irf3_D	Irf3	1.01826	0.942881	1.08721	0.302058	0.70831	--
ENSMUSG00000039191_LINE2108_Rbpj_I_N3	Rbpj	1.01806	0.937353	1.10066	0.304007	0.710406	--
ENSMUSG00000079575_LINE2113_Rbpsuhrs3_I_N3	Rbpsuhrs3	1.01806	0.937353	1.10066	0.304007	0.710406	--
ENSMUSG00000020871_LINE1187_Dlx4_D	Dlx4	1.01798	0.941236	1.09167	0.304731	0.710862	--
ENSMUSG00000057156_LINE1393_Homez_D	Homez	1.01785	0.928379	1.11384	0.305924	0.712411	--
ENSMUSG00000022484_LINE1203_Hoxc10_D_N1	Hoxc10	1.01765	0.940876	1.08662	0.307817	0.715582	--
ENSMUSG00000046714_LINE1082_Foxc2_D	Foxc2	1.01704	0.945183	1.08372	0.313658	0.724148	--
ENSMUSG00000074676_LINE1105_Foxs1_I	Foxs1	1.01704	0.945183	1.08372	0.313658	0.724148	--
ENSMUSG00000037992_LINE1625_Rara_D_N1	Rara	1.01703	0.939904	1.09603	0.313776	0.724148	--
ENSMUSG00000063972_LINE1636_Nr6a1_I	Nr6a1	1.01721	0.93076	1.10764	0.312086	0.724148	--
ENSMUSG00000031870_LINE6829_Pgr_I_N9	Pgr	1.01698	0.949565	1.07947	0.314192	0.724148	--
ENSMUSG00000021095_LINE1189_Gsc_D	Gsc	1.01675	0.943374	1.08786	0.316402	0.727995	--
ENSMUSG00000006200_LINE1164_Rhox6_D	Rhox6	1.01652	0.940653	1.09096	0.318612	0.730583	--
ENSMUSG00000068048_LINE1412_Rhox9_I	Rhox9	1.01652	0.940653	1.09096	0.318612	0.730583	--
ENSMUSG00000015843_LINE1580_Rxrg_D	Rxrg	1.01617	0.924992	1.0997	0.32202	0.73714	--
ENSMUSG00000037335_LINE123_Hand1_I	Hand1	1.01549	0.940681	1.08362	0.328604	0.744451	--
ENSMUSG00000038193_LINE126_Hand2_I	Hand2	1.01549	0.940681	1.08362	0.328604	0.744451	--
ENSMUSG00000000317_LINE277_Bcl6b_D	Bcl6b	1.01552	0.943246	1.08502	0.328328	0.744451	--
ENSMUSG00000021944_LINE1116_Gata4_D_N1	Gata4	1.01562	0.944471	1.08801	0.327398	0.744451	--
ENSMUSG00000021779_LINE6676_Thrb_I_N1	Thrb	1.01539	0.937561	1.08711	0.329638	0.744451	--
ENSMUSG00000058756_LINE6862_Thra_I_N1	Thra	1.01539	0.937561	1.08711	0.329638	0.744451	--
ENSMUSG00000026976_LINE6948_Pax8_I_N1	Pax8	1.01571	0.941451	1.08571	0.326539	0.744451	--
ENSMUSG00000037034_LINE6978_Pax1_I_N1	Pax1	1.01571	0.941451	1.08571	0.326539	0.744451	--
ENSMUSG00000045179_LINE1744_Sox3_D_N1	Sox3	1.01525	0.935133	1.0898	0.330964	0.746194	--
ENSMUSG00000006705_LINE1167_Pknox1_D	Pknox1	1.01515	0.93606	1.08719	0.332006	0.746241	--
ENSMUSG00000025369_LINE1534_Smarcc2_I	Smarcc2	1.01508	0.930921	1.09339	0.332648	0.746241	--
ENSMUSG00000032481_LINE6527_Smarcc1_I_N1	Smarcc1	1.01508	0.930921	1.09339	0.332648	0.746241	--
ENSMUSG00000038151_LINE465_Prdm1_I	Prdm1	1.01477	0.953119	1.07451	0.335723	0.751885	--
ENSMUSG00000069171_LINE1637_Nr2f1_D	Nr2f1	1.0147	0.92281	1.10525	0.336384	0.752115	--
ENSMUSG00000014603_LINE1174_Alx3_D	Alx3	1.01419	0.934081	1.09298	0.341461	0.753378	--
ENSMUSG00000026468_LINE1223_Lhx4_D_N2	Lhx4	1.01419	0.934081	1.09298	0.341461	0.753378	--
ENSMUSG00000027102_LINE1236_Hoxd8_D	Hoxd8	1.01445	0.948188	1.07264	0.33883	0.753378	--
ENSMUSG00000044542_LINE1359_Prop1_D	Prop1	1.01419	0.934081	1.09298	0.341461	0.753378	--
ENSMUSG00000045515_LINE1360_Pou3f3_D	Pou3f3	1.01413	0.94159	1.09012	0.341987	0.753378	--
ENSMUSG00000058665_LINE1394_En1_D_N1	En1	1.01419	0.934081	1.09298	0.341461	0.753378	--
ENSMUSG00000002578_LINE767_Ikzf4_I_N2	Ikzf4	1.01427	0.948148	1.07563	0.340674	0.753378	--
ENSMUSG00000026976_LINE6969_Pax8_I_N1	Pax8	1.01442	0.938466	1.09521	0.3391	0.753378	--
ENSMUSG00000037034_LINE6997_Pax1_I_N1	Pax1	1.01442	0.938466	1.09521	0.3391	0.753378	--
ENSMUSG00000021381_LINE1193_Barx1_D	Barx1	1.01398	0.926442	1.09757	0.343469	0.755408	--
ENSMUSG00000022061_LINE1201_Nkx31_D_N2	Nkx31	1.0139	0.922535	1.10849	0.344325	0.756056	--
ENSMUSG00000024215_LINE1021_Spdef_D_N2	Spdef	1.01365	0.944046	1.07519	0.346773	0.758157	--
ENSMUSG00000048502_LINE1364_Duxbl_D_N2	Duxbl	1.01346	0.940459	1.09544	0.348662	0.758157	--
ENSMUSG00000072672_LINE1423_Gm10391_I	Gm10391	1.01346	0.940459	1.09544	0.348662	0.758157	--
ENSMUSG00000072675_LINE1424_Gm10394_I	Gm10394	1.01346	0.940459	1.09544	0.348662	0.758157	--
ENSMUSG00000026565_LINE1483_Pou2f1_D_N1	Pou2f1	1.01358	0.933759	1.09205	0.347515	0.758157	--
ENSMUSG00000026497_LINE12141_Mixl1_I	Mixl1	1.01368	0.93626	1.09323	0.346447	0.758157	--
ENSMUSG00000048138_LINE985_Dmrt2_I	Dmrt2	1.0134	0.930129	1.09282	0.349255	0.758222	--
ENSMUSG00000025469_LINE1221_Msx3_D_N1	Msx3	1.01334	0.920256	1.09153	0.349844	0.758277	--
ENSMUSG00000029563_LINE1049_Foxp2_D	Foxp2	1.01288	0.934601	1.08805	0.354539	0.767217	--
ENSMUSG00000026638_LINE1500_Irf6_D	Irf6	1.01267	0.93334	1.08049	0.356569	0.769473	--
ENSMUSG00000038539_LINE592_Atf5_I_N2	Atf5	1.01266	0.930453	1.08745	0.356724	0.769473	--
ENSMUSG00000027967_LINE90_Neurog2_I	Neurog2	1.01173	0.895917	1.14943	0.366146	0.775832	--
ENSMUSG00000044312_LINE135_Neurog3_I	Neurog3	1.01173	0.895917	1.14943	0.366146	0.775832	--
ENSMUSG00000021514_LINE335_Zfp369_I	Zfp369	1.01168	0.934221	1.08464	0.36659	0.775832	--
ENSMUSG00000033863_LINE432_Klf9_D	Klf9	1.0119	0.941417	1.08052	0.364433	0.775832	--
ENSMUSG00000058638_LINE686_Zfp110_I	Zfp110	1.01168	0.934221	1.08464	0.36659	0.775832	--
ENSMUSG00000071661_LINE810_Zbtb3_D	Zbtb3	1.01206	0.935744	1.09162	0.362733	0.775832	--
ENSMUSG00000026805_LINE1228_Barhl1_D_N3	Barhl1	1.01206	0.945998	1.07937	0.362787	0.775832	--
ENSMUSG00000063672_LINE1405_Nkx63_I	Nkx63	1.01175	0.934778	1.08352	0.365957	0.775832	--
ENSMUSG00000017950_LINE1591_Hnf4a_D_N1	Hnf4a	1.01212	0.929043	1.08345	0.362153	0.775832	--
ENSMUSG00000052040_LINE1528_Klf13_I_N1	Klf13	1.0119	0.941417	1.08052	0.364433	0.775832	--
ENSMUSG00000024137_LINE2393_E4f1_I	E4f1	1.01221	0.938004	1.08354	0.361298	0.775832	--
ENSMUSG00000035397_LINE2767_Klf16_I_N1	Klf16	1.0119	0.941417	1.08052	0.364433	0.775832	--
ENSMUSG00000021359_LINE1_Tcfap2a_D_N1	Tcfap2a	1.01148	0.931965	1.07896	0.368669	0.776112	--
ENSMUSG00000023781_LINE78_Hes7_D	Hes7	1.01102	0.938268	1.078	0.373414	0.776112	--
ENSMUSG00000022529_LINE344_Zfp263_D	Zfp263	1.01066	0.935923	1.0829	0.377053	0.776112	--
ENSMUSG00000029127_LINE394_Zbtb49_I	Zbtb49	1.01062	0.93618	1.08801	0.377431	0.776112	--
ENSMUSG00000051184_LINE606_Zfp524_I	Zfp524	1.00988	0.918332	1.09493	0.385101	0.776112	--
ENSMUSG00000029475_LINE974_Kdm2b_I	Kdm2b	1.01096	0.934635	1.09726	0.374004	0.776112	--
ENSMUSG00000078302_LINE1106_Foxd1_D	Foxd1	1.0099	0.922871	1.09024	0.384871	0.776112	--
NP_0011820571_LINE9878_Gm5294_I_N2	LINE9878	1.0099	0.922871	1.09024	0.384871	0.776112	--
NP_0011820571_LINE9940_Gm5294_I_N1	LINE9940	1.00984	0.933404	1.09103	0.385486	0.776112	--
NP_0320502_LINE10003_Foxl1_I_N2	LINE10003	1.0099	0.922871	1.09024	0.384871	0.776112	--
NP_0320502_LINE10074_Foxl1_I_N1	LINE10074	1.00984	0.933404	1.09103	0.385486	0.776112	--
ENSMUSG00000044220_LINE1357_Nkx23_D	Nkx23	1.01014	0.936453	1.08264	0.382457	0.776112	--
ENSMUSG00000050368_LINE1374_Hoxd10_D	Hoxd10	1.01019	0.93719	1.07906	0.381882	0.776112	--
NP_0323002_LINE6274_NP_0323002_I_N9	LINE6274	1.01085	0.924223	1.09345	0.37513	0.776112	--
ENSMUSG00000027168_LINE1468_Pax6_D	Pax6	1.01122	0.943222	1.07589	0.37131	0.776112	--
ENSMUSG00000008496_LINE1474_Pou2f2_D_N1	Pou2f2	1.00993	0.935154	1.08408	0.384552	0.776112	--
ENSMUSG00000024955_LINE1609_Esrra_D_N1	Esrra	1.00982	0.944395	1.07181	0.38575	0.776112	--
ENSMUSG00000026398_LINE1612_Nr5a2_D_N1	Nr5a2	1.01149	0.932734	1.09071	0.368573	0.776112	--
ENSMUSG00000040929_LINE1672_Rfx3_D_N1	Rfx3	1.01074	0.935198	1.08622	0.376186	0.776112	--
ENSMUSG00000070034_LINE1683_Sp110_D	Sp110	1.01045	0.928139	1.08762	0.379244	0.776112	--
ENSMUSG00000079808_LINE1684_AC1689771_I	AC1689771	1.01045	0.928139	1.08762	0.379244	0.776112	--
ENSMUSG00000000435_LINE104_Myf5_I_N1	Myf5	1.01109	0.935202	1.08427	0.372668	0.776112	--
ENSMUSG00000015501_LINE830_Hivep2_I_N1	Hivep2	1.01081	0.939897	1.08753	0.375477	0.776112	--
ENSMUSG00000028634_LINE1076_Hivep3_I_N1	Hivep3	1.01081	0.939897	1.08753	0.375477	0.776112	--
ENSMUSG00000049295_LINE1480_Zfp219_I	Zfp219	1.01053	0.940841	1.0878	0.378405	0.776112	--
ENSMUSG00000040891_LINE3434_Foxa3_I_N2	Foxa3	1.0099	0.922871	1.09024	0.384871	0.776112	--
ENSMUSG00000040891_LINE3505_Foxa3_I_N1	Foxa3	1.00984	0.933404	1.09103	0.385486	0.776112	--
ENSMUSG00000050397_LINE4199_Foxl2_I_N1	Foxl2	1.00984	0.933404	1.09103	0.385486	0.776112	--
ENSMUSG00000051490_LINE4272_Foxd4_I_N2	Foxd4	1.0099	0.922871	1.09024	0.384871	0.776112	--
ENSMUSG00000051490_LINE4347_Foxd4_I_N1	Foxd4	1.00984	0.933404	1.09103	0.385486	0.776112	--
ENSMUSG00000040841_LINE5788_Six5_I_N1	Six5	1.01132	0.924737	1.09631	0.370304	0.776112	--
ENSMUSG00000026751_LINE6721_Nr5a1_I_N2	Nr5a1	1.01149	0.932734	1.09071	0.368573	0.776112	--
Q8K439_MOUSE_LINE3877_Zfp263_I_N1	LINE3877	1.01066	0.935923	1.0829	0.377053	0.776112	--
ENSMUSG00000026436_LINE1023_Elk4_D	Elk4	1.00953	0.929059	1.08214	0.388749	0.777497	--
ENSMUSG00000023333_LINE1127_Gcm1_D	Gcm1	1.00956	0.929831	1.07655	0.388432	0.777497	--
ENSMUSG00000021779_LINE6682_Thrb_I_N1	Thrb	1.00954	0.937859	1.07616	0.388612	0.777497	--
ENSMUSG00000058756_LINE6868_Thra_I_N1	Thra	1.00954	0.937859	1.07616	0.388612	0.777497	--
ENSMUSG00000026976_LINE6955_Pax8_I_N1	Pax8	1.0094	0.936045	1.08409	0.39005	0.777788	--
ENSMUSG00000037034_LINE6983_Pax1_I_N1	Pax1	1.0094	0.936045	1.08409	0.39005	0.777788	--
ENSMUSG00000034486_LINE1288_Gbx2_D_N2	Gbx2	1.0092	0.912992	1.1023	0.392124	0.780767	--
ENSMUSG00000006270_LINE1165_Vax1_D	Vax1	1.00908	0.918691	1.10138	0.393358	0.782068	--
ENSMUSG00000022346_LINE75_Myc_D	Myc	1.0089	0.938838	1.0814	0.395288	0.782438	--
ENSMUSG00000031688_LINE6329_Pou4f2_I_N1	Pou4f2	1.00892	0.938143	1.07751	0.395022	0.782438	--
ENSMUSG00000048349_LINE6339_Pou4f1_I_N1	Pou4f1	1.00892	0.938143	1.07751	0.395022	0.782438	--
NP_0323002_LINE6275_NP_0323002_I_N8	LINE6275	1.00876	0.932076	1.07899	0.396712	0.783843	--
ENSMUSG00000029771_LINE1501_Irf5_D	Irf5	1.00872	0.917045	1.09216	0.397163	0.783843	--
ENSMUSG00000035158_LINE115_Mitf_D	Mitf	1.00857	0.935503	1.0712	0.398744	0.785802	--
XP_9117244_LINE5798_Gm4881_I_N2	LINE5798	1.00845	0.93375	1.08078	0.399907	0.785802	--
ENSMUSG00000022895_LINE2430_Ets2_I_N2	Ets2	1.00845	0.93375	1.08078	0.399907	0.785802	--
ENSMUSG00000029553_LINE98_Tcfec_D_N2	Tcfec	1.00838	0.932473	1.07246	0.40073	0.786273	--
NP_0320502_LINE9965_Foxl1_I_N1	LINE9965	1.00774	0.94314	1.07737	0.407382	0.788973	--
ENSMUSG00000027210_LINE1239_Meis2_D_N1	Meis2	1.00791	0.930228	1.08263	0.405589	0.788973	--
ENSMUSG00000034998_LINE2808_Foxn2_I_N1	Foxn2	1.00774	0.94314	1.07737	0.407382	0.788973	--
ENSMUSG00000040891_LINE3396_Foxa3_I_N1	Foxa3	1.00774	0.94314	1.07737	0.407382	0.788973	--
ENSMUSG00000050397_LINE4084_Foxl2_I_N1	Foxl2	1.00774	0.94314	1.07737	0.407382	0.788973	--
ENSMUSG00000051490_LINE4228_Foxd4_I_N1	Foxd4	1.00774	0.94314	1.07737	0.407382	0.788973	--
ENSMUSG00000090020_LINE5187_ENSMUSG00000090020_I_N1	ENSMUSG00000090020	1.00774	0.94314	1.07737	0.407382	0.788973	--
ENSMUSG00000021779_LINE6681_Thrb_I_N1	Thrb	1.00794	0.931927	1.08749	0.405334	0.788973	--
ENSMUSG00000058756_LINE6867_Thra_I_N1	Thra	1.00794	0.931927	1.08749	0.405334	0.788973	--
ENSMUSG00000024955_LINE1608_Esrra_D_N1	Esrra	1.00744	0.941358	1.06578	0.410576	0.794016	--
ENSMUSG00000043099_LINE505_Hic1_D_N2	Hic1	1.00731	0.935361	1.07903	0.411884	0.794907	--
ENSMUSG00000029706_LINE1262_Pax4_D_N1	Pax4	1.00728	0.929701	1.07917	0.412218	0.794907	--
ENSMUSG00000028940_LINE94_Hes2_D	Hes2	1.00668	0.928858	1.07581	0.418563	0.805484	--
ENSMUSG00000040632_LINE223_Nrl_I	Nrl	1.00622	0.926865	1.09401	0.423386	0.805484	--
ENSMUSG00000047643_LINE1036_Gm5454_D	Gm5454	1.00648	0.920847	1.08208	0.420728	0.805484	--
ENSMUSG00000029844_LINE1268_Hoxa1_D	Hoxa1	1.00631	0.92895	1.08358	0.422511	0.805484	--
ENSMUSG00000021356_LINE1498_Irf4_D	Irf4	1.00658	0.921824	1.08134	0.419601	0.805484	--
ENSMUSG00000025019_LINE1648_Lcor_I	Lcor	1.0062	0.928704	1.08432	0.423687	0.805484	--
ENSMUSG00000047591_LINE639_Mafa_I_N4	Mafa	1.00622	0.926865	1.09401	0.423386	0.805484	--
ENSMUSG00000055435_LINE664_Maf_I_N4	Maf	1.00622	0.926865	1.09401	0.423386	0.805484	--
ENSMUSG00000035011_LINE1189_Zbtb7a_I_N2	Zbtb7a	1.00627	0.931546	1.08051	0.42291	0.805484	--
ENSMUSG00000044646_LINE1331_Zbtb7c_I_N2	Zbtb7c	1.00627	0.931546	1.08051	0.42291	0.805484	--
ENSMUSG00000019789_LINE59_Hey2_D	Hey2	1.00596	0.9207	1.08201	0.426182	0.806808	--
ENSMUSG00000032744_LINE111_Heyl_I	Heyl	1.00596	0.9207	1.08201	0.426182	0.806808	--
ENSMUSG00000040289_LINE132_Hey1_I	Hey1	1.00596	0.9207	1.08201	0.426182	0.806808	--
ENSMUSG00000021264_LINE330_Yy1_I	Yy1	1.00559	0.927383	1.07173	0.430098	0.809667	--
ENSMUSG00000028417_LINE219_Tal2_I_N1	Tal2	1.00564	0.926281	1.08191	0.429558	0.809667	--
ENSMUSG00000028717_LINE238_Tal1_I_N1	Tal1	1.00564	0.926281	1.08191	0.429558	0.809667	--
ENSMUSG00000034041_LINE275_Lyl1_I_N1	Lyl1	1.00564	0.926281	1.08191	0.429558	0.809667	--
ENSMUSG00000021359_LINE4_Tcfap2a_D_N1	Tcfap2a	1.00552	0.935052	1.07768	0.430897	0.810038	--
ENSMUSG00000035033_LINE1802_Tbr1_D	Tbr1	1.0054	0.925013	1.07917	0.432095	0.811157	--
ENSMUSG00000008496_LINE1472_Pou2f2_D_N1	Pou2f2	1.0049	0.928234	1.08065	0.437462	0.818949	--
ENSMUSG00000038346_LINE1233_Zfp384_I	Zfp384	1.00495	0.929143	1.07842	0.436938	0.818949	--
ENSMUSG00000020875_LINE1188_Hoxb9_I	Hoxb9	1.00449	0.934951	1.06641	0.441903	0.824967	--
NP_0322962_LINE1459_NP_0322962_I_N31	LINE1459	1.00449	0.934951	1.06641	0.441903	0.824967	--
ENSMUSG00000021255_LINE1599_Esrrb_D_N3	Esrrb	1.00423	0.924949	1.08225	0.444603	0.828859	--
ENSMUSG00000063659_LINE743_Zfp238_I	Zfp238	1.00385	0.931466	1.07555	0.448727	0.834993	--
ENSMUSG00000001655_LINE1151_Hoxc13_D	Hoxc13	1.00381	0.933309	1.07721	0.449134	0.834993	--
ENSMUSG00000001657_LINE1153_Hoxc8_D	Hoxc8	1.00366	0.934526	1.07463	0.450763	0.836866	--
ENSMUSG00000003154_LINE1043_Foxj2_D_N2	Foxj2	1.00278	0.93024	1.07285	0.46018	0.838163	--
ENSMUSG00000039275_LINE1072_Foxk2_I	Foxk2	1.00278	0.93024	1.07285	0.46018	0.838163	--
ENSMUSG00000048756_LINE1085_Foxo3_D	Foxo3	1.00278	0.93024	1.07285	0.46018	0.838163	--
ENSMUSG00000056493_LINE1094_Foxk1_D_N2	Foxk1	1.00278	0.93024	1.07285	0.46018	0.838163	--
NP_0011820571_LINE9922_Gm5294_I_N1	LINE9922	1.00325	0.919825	1.08151	0.455144	0.838163	--
NP_0320502_LINE10045_Foxl1_I_N1	LINE10045	1.00325	0.919825	1.08151	0.455144	0.838163	--
ENSMUSG00000032015_LINE1279_Pou2f3_D	Pou2f3	1.00317	0.930154	1.06974	0.455972	0.838163	--
ENSMUSG00000041420_LINE1338_Meis3_D_N2	Meis3	1.00307	0.918652	1.08338	0.45704	0.838163	--
NP_0322962_LINE6266_NP_0322962_I_N2	LINE6266	1.00288	0.924954	1.07417	0.459132	0.838163	--
NP_0328751_LINE15941_Pit1_I_N1	LINE15941	1.00301	0.925452	1.07447	0.457691	0.838163	--
ENSMUSG00000028163_LINE1660_Nfkb1_I	Nfkb1	1.00289	0.91543	1.09102	0.459001	0.838163	--
ENSMUSG00000040891_LINE3476_Foxa3_I_N1	Foxa3	1.00325	0.919825	1.08151	0.455144	0.838163	--
ENSMUSG00000050397_LINE4170_Foxl2_I_N1	Foxl2	1.00325	0.919825	1.08151	0.455144	0.838163	--
ENSMUSG00000051490_LINE4318_Foxd4_I_N1	Foxd4	1.00325	0.919825	1.08151	0.455144	0.838163	--
ENSMUSG00000018698_LINE1181_Lhx1_D	Lhx1	1.00255	0.927279	1.08612	0.462618	0.83971	--
ENSMUSG00000046711_LINE79_Hmga1_I_N1	Hmga1	1.00253	0.922375	1.08971	0.462901	0.83971	--
ENSMUSG00000078249_LINE91_Hmga1rs1_I_N1	Hmga1rs1	1.00253	0.922375	1.08971	0.462901	0.83971	--
ENSMUSG00000000134_LINE36_Tcfe3_D	Tcfe3	1.00228	0.932906	1.0633	0.465584	0.843121	--
ENSMUSG00000024563_LINE7364_Smad2_I_N1	Smad2	1.00218	0.916452	1.08943	0.466661	0.843121	--
ENSMUSG00000027796_LINE17908_Smad9_I_N1	Smad9	1.00218	0.916452	1.08943	0.466661	0.843121	--
ENSMUSG00000024206_LINE1666_Rfx2_D_N1	Rfx2	1.00187	0.9182	1.08557	0.469964	0.846815	--
ENSMUSG00000057173_LINE1673_Rfx8_I	Rfx8	1.00187	0.9182	1.08557	0.469964	0.846815	--
ENSMUSG00000033713_LINE2782_Foxn3_I_N4	Foxn3	1.00161	0.926355	1.0714	0.472845	0.850867	--
ENSMUSG00000046160_LINE142_Olig1_I	Olig1	1.00144	0.916904	1.08783	0.474644	0.852966	--
ENSMUSG00000039164_LINE1505_Naif1_I	Naif1	1.00124	0.928543	1.07629	0.476825	0.855741	--
ENSMUSG00000001819_LINE1156_Hoxd13_D_N3	Hoxd13	1.00097	0.925143	1.0674	0.479685	0.859729	--
ENSMUSG00000026380_LINE1133_Tcfcp2l1_D_N2	Tcfcp2l1	1.00073	0.931484	1.05915	0.482288	0.860954	--
ENSMUSG00000026934_LINE1234_Lhx3_D_N1	Lhx3	1.00078	0.931795	1.06086	0.481731	0.860954	--
ENSMUSG00000009741_LINE5318_Ubp1_I_N2	Ubp1	1.00073	0.931484	1.05915	0.482288	0.860954	--
ENSMUSG00000045591_LINE138_Olig3_D	Olig3	1.00026	0.917542	1.08182	0.487383	0.866635	--
ENSMUSG00000001815_LINE1155_Evx2_D	Evx2	1.00026	0.918121	1.0717	0.487402	0.866635	--
ENSMUSG00000036144_LINE1302_Meox2_D	Meox2	1.00036	0.912068	1.09614	0.486316	0.866635	--
ENSMUSG00000025128_LINE82_Bhlhe22_D	Bhlhe22	1.00011	0.922866	1.07066	0.48904	0.867007	--
ENSMUSG00000068154_LINE774_Insm1_I	Insm1	1.00006	0.924098	1.0734	0.489526	0.867007	--
ENSMUSG00000005677_LINE1576_Nr1i3_I	Nr1i3	1	0.929979	1.06751	0.490187	0.867007	--
ENSMUSG00000029249_LINE1130_Rest_I_N1	Rest	1.00003	0.918643	1.07863	0.489835	0.867007	--
ENSMUSG00000026976_LINE6970_Pax8_I_N1	Pax8	0.999879	0.925538	1.07216	0.491511	0.867069	--
ENSMUSG00000037034_LINE6998_Pax1_I_N1	Pax1	0.999879	0.925538	1.07216	0.491511	0.867069	--
ENSMUSG00000024134_LINE1212_Six2_D	Six2	0.999611	0.919752	1.07414	0.494407	0.871036	--
ENSMUSG00000044224_LINE513_Dnajc21_D	Dnajc21	0.999223	0.932393	1.07008	0.498608	0.876143	--
ENSMUSG00000024837_LINE980_Dmrt1_I	Dmrt1	0.99924	0.924199	1.07737	0.498425	0.876143	--
ENSMUSG00000033237_LINE27_Arid2_I	Arid2	0.997266	0.925264	1.06799	0.519784	0.881313	--
ENSMUSG00000051510_LINE237_Mafg_D	Mafg	0.998234	0.924867	1.07583	0.509307	0.881313	--
ENSMUSG00000021366_LINE333_Hivep1_I	Hivep1	0.99776	0.916909	1.07589	0.514446	0.881313	--
ENSMUSG00000026815_LINE378_Gfi1b_D	Gfi1b	0.997824	0.931242	1.06175	0.513745	0.881313	--
ENSMUSG00000043099_LINE506_Hic1_D_N1	Hic1	0.997425	0.934484	1.06064	0.518064	0.881313	--
ENSMUSG00000016477_LINE989_E2f3_D_N1	E2f3	0.996893	0.916895	1.06303	0.523817	0.881313	--
ENSMUSG00000018983_LINE991_E2f2_D	E2f2	0.998192	0.912252	1.07545	0.509771	0.881313	--
NP_0011820571_LINE9907_Gm5294_I_N1	LINE9907	0.998207	0.921485	1.06431	0.5096	0.881313	--
NP_0320502_LINE10030_Foxl1_I_N1	LINE10030	0.998207	0.921485	1.06431	0.5096	0.881313	--
NP_0320502_LINE10051_Foxl1_I_N3	LINE10051	0.996833	0.919427	1.07284	0.524466	0.881313	--
ENSMUSG00000014704_LINE1175_Hoxa2_D_N2	Hoxa2	0.997466	0.914964	1.08274	0.517624	0.881313	--
ENSMUSG00000025216_LINE1218_Lbx1_I	Lbx1	0.997289	0.916082	1.07104	0.519539	0.881313	--
ENSMUSG00000034460_LINE1286_Six4_D	Six4	0.998244	0.928799	1.06362	0.509199	0.881313	--
ENSMUSG00000053129_LINE1384_Gsx1_I	Gsx1	0.998706	0.924679	1.07302	0.504197	0.881313	--
ENSMUSG00000019803_LINE1593_Nr2e1_D_N1	Nr2e1	0.998456	0.919921	1.06275	0.506909	0.881313	--
ENSMUSG00000024431_LINE1607_Nr3c1_D	Nr3c1	0.998164	0.927365	1.07222	0.510074	0.881313	--
ENSMUSG00000039656_LINE1628_Rxrb_D_N1	Rxrb	0.997058	0.907917	1.08364	0.522036	0.881313	--
ENSMUSG00000014030_LINE1644_Pax5_I	Pax5	0.998459	0.919276	1.06832	0.506871	0.881313	--
ENSMUSG00000069036_LINE1764_Sry_D	Sry	0.9988	0.931458	1.06335	0.503179	0.881313	--
ENSMUSG00000070643_LINE1766_Sox13_D	Sox13	0.997045	0.929962	1.06339	0.522176	0.881313	--
ENSMUSG00000079994_LINE1775_ENSMUSG00000079994_D_N1	ENSMUSG00000079994	0.996933	0.919767	1.0745	0.52339	0.881313	--
ENSMUSG00000015501_LINE829_Hivep2_I_N1	Hivep2	0.99776	0.916909	1.07589	0.514446	0.881313	--
ENSMUSG00000028634_LINE1075_Hivep3_I_N1	Hivep3	0.99776	0.916909	1.07589	0.514446	0.881313	--
ENSMUSG00000034998_LINE2828_Foxn2_I_N3	Foxn2	0.996833	0.919427	1.07284	0.524466	0.881313	--
ENSMUSG00000040891_LINE3461_Foxa3_I_N1	Foxa3	0.998207	0.921485	1.06431	0.5096	0.881313	--
ENSMUSG00000040891_LINE3482_Foxa3_I_N3	Foxa3	0.996833	0.919427	1.07284	0.524466	0.881313	--
ENSMUSG00000050397_LINE4176_Foxl2_I_N3	Foxl2	0.996833	0.919427	1.07284	0.524466	0.881313	--
ENSMUSG00000051490_LINE4303_Foxd4_I_N1	Foxd4	0.998207	0.921485	1.06431	0.5096	0.881313	--
ENSMUSG00000051490_LINE4324_Foxd4_I_N3	Foxd4	0.996833	0.919427	1.07284	0.524466	0.881313	--
ENSMUSG00000090020_LINE5210_ENSMUSG00000090020_I_N3	ENSMUSG00000090020	0.996833	0.919427	1.07284	0.524466	0.881313	--
ENSMUSG00000040841_LINE5782_Six5_I_N1	Six5	0.998244	0.928799	1.06362	0.509199	0.881313	--
ENSMUSG00000031688_LINE6328_Pou4f2_I_N4	Pou4f2	0.997905	0.919062	1.0807	0.512872	0.881313	--
ENSMUSG00000048349_LINE6338_Pou4f1_I_N4	Pou4f1	0.997905	0.919062	1.0807	0.512872	0.881313	--
ENSMUSG00000026976_LINE6971_Pax8_I_N1	Pax8	0.997655	0.925806	1.0691	0.515581	0.881313	--
ENSMUSG00000037034_LINE6999_Pax1_I_N1	Pax1	0.997655	0.925806	1.0691	0.515581	0.881313	--
ENSMUSG00000021359_LINE3_Tcfap2a_D_N1	Tcfap2a	0.996649	0.91598	1.06678	0.526461	0.883562	--
ENSMUSG00000025821_LINE373_Zfp282_I	Zfp282	0.996582	0.924988	1.06716	0.527183	0.883672	--
ENSMUSG00000004661_LINE10_Arid3b_D	Arid3b	0.996507	0.917583	1.07082	0.527993	0.883929	--
ENSMUSG00000056829_LINE1099_Foxb2_I	Foxb2	0.99633	0.92112	1.06753	0.529903	0.884925	--
ENSMUSG00000059246_LINE1100_Foxb1_D	Foxb1	0.99633	0.92112	1.06753	0.529903	0.884925	--
ENSMUSG00000009406_LINE1014_Elk1_D	Elk1	0.996244	0.915835	1.06667	0.530833	0.88538	--
ENSMUSG00000035946_LINE1299_Gsx2_D	Gsx2	0.996141	0.929106	1.06237	0.531951	0.886147	--
ENSMUSG00000046532_LINE1630_Ar_D_N1	Ar	0.995798	0.916784	1.06706	0.535648	0.890102	--
ENSMUSG00000031870_LINE6801_Pgr_I_N1	Pgr	0.995798	0.916784	1.06706	0.535648	0.890102	--
ENSMUSG00000005373_LINE126_Mlxipl_I_N1	Mlxipl	0.995588	0.928886	1.06495	0.537917	0.89277	--
ENSMUSG00000038210_LINE1310_Hoxa11_D_N2	Hoxa11	0.995522	0.921153	1.05976	0.538625	0.892844	--
ENSMUSG00000026641_LINE86_Usf1_D	Usf1	0.995269	0.923495	1.06028	0.541353	0.8943	--
ENSMUSG00000038648_LINE218_Creb3l2_D_N1	Creb3l2	0.995333	0.924519	1.06459	0.540669	0.8943	--
ENSMUSG00000037025_LINE1066_Foxa2_D_N1	Foxa2	0.995256	0.915852	1.07792	0.541497	0.8943	--
ENSMUSG00000017491_LINE1585_Rarb_D_N1	Rarb	0.995188	0.915445	1.07722	0.542227	0.894409	--
ENSMUSG00000079277_LINE1439_Hoxd3_D_N2	Hoxd3	0.994828	0.918019	1.06512	0.546106	0.897507	--
ENSMUSG00000017950_LINE1590_Hnf4a_D_N1	Hnf4a	0.994881	0.927168	1.05922	0.545534	0.897507	--
ENSMUSG00000052942_LINE1545_Glis3_I_N3	Glis3	0.994913	0.920465	1.06893	0.545198	0.897507	--
ENSMUSG00000019768_LINE1592_Esr1_D	Esr1	0.994624	0.914808	1.06883	0.548303	0.900019	--
ENSMUSG00000021604_LINE1196_Irx4_D	Irx4	0.994401	0.914001	1.06591	0.550709	0.902867	--
ENSMUSG00000034271_LINE211_Jdp2_D_N1	Jdp2	0.994205	0.929021	1.05948	0.552807	0.904014	--
ENSMUSG00000024922_LINE366_Ovol1_I	Ovol1	0.994082	0.92113	1.05696	0.554133	0.904014	--
ENSMUSG00000001656_LINE1152_Hoxc11_D	Hoxc11	0.994113	0.916972	1.06389	0.5538	0.904014	--
ENSMUSG00000024986_LINE1216_Hhex_I	Hhex	0.994102	0.921199	1.06286	0.553914	0.904014	--
ENSMUSG00000033006_LINE1728_Sox10_D_N1	Sox10	0.994023	0.917785	1.06345	0.554767	0.904014	--
ENSMUSG00000053007_LINE242_9430076C15Rik_D	9430076C15Rik	0.993958	0.932645	1.05738	0.55547	0.904066	--
ENSMUSG00000046518_LINE143_Ferd3l_I	Ferd3l	0.993839	0.92111	1.06319	0.556742	0.90411	--
ENSMUSG00000020484_LINE180_Xbp1_D_N1	Xbp1	0.993786	0.928458	1.057	0.557311	0.90411	--
ENSMUSG00000025529_LINE371_Zfp711_D	Zfp711	0.993767	0.923896	1.06009	0.557512	0.90411	--
NP_0011820571_LINE9899_Gm5294_I_N1	LINE9899	0.993244	0.918055	1.06261	0.563121	0.906652	--
ENSMUSG00000021099_LINE1190_Six6_D_N1	Six6	0.993451	0.922248	1.06193	0.5609	0.906652	--
ENSMUSG00000021469_LINE1194_Msx2_D	Msx2	0.993343	0.923072	1.06547	0.562058	0.906652	--
ENSMUSG00000026572_LINE1795_Tbx19_I	Tbx19	0.993418	0.927884	1.06048	0.561255	0.906652	--
ENSMUSG00000050397_LINE4147_Foxl2_I_N1	Foxl2	0.993244	0.918055	1.06261	0.563121	0.906652	--
ENSMUSG00000051490_LINE4295_Foxd4_I_N1	Foxd4	0.993244	0.918055	1.06261	0.563121	0.906652	--
ENSMUSG00000025930_LINE83_Msc_D	Msc	0.993127	0.919464	1.06172	0.564372	0.90758	--
ENSMUSG00000042589_LINE963_Cux2_I	Cux2	0.992936	0.920399	1.06203	0.56642	0.909745	--
ENSMUSG00000049604_LINE1368_Hoxb13_D	Hoxb13	0.992853	0.921233	1.06166	0.567306	0.909745	--
ENSMUSG00000017491_LINE1587_Rarb_D_N1	Rarb	0.992812	0.918643	1.06849	0.567745	0.909745	--
ENSMUSG00000020919_LINE1783_Stat5b_I	Stat5b	0.992748	0.904009	1.06787	0.568427	0.909753	--
ENSMUSG00000033249_LINE1491_Hsf4_I	Hsf4	0.99216	0.920523	1.06039	0.5747	0.918701	--
BAE290471_LINE1209_Cebpd_I_N23	Cebpd	0.991532	0.902256	1.07676	0.581384	0.919961	--
ENSMUSG00000022389_LINE183_Tef_D	Tef	0.9918	0.904897	1.08435	0.578542	0.919961	--
ENSMUSG00000056501_LINE246_Cebpb_D_N3	Cebpb	0.991532	0.902256	1.07676	0.581384	0.919961	--
ENSMUSG00000004151_LINE1004_Etv1_D	Etv1	0.991043	0.908931	1.06221	0.586579	0.919961	--
NP_0011820571_LINE9936_Gm5294_I_N1	LINE9936	0.990799	0.910683	1.07182	0.589158	0.919961	--
NP_0320502_LINE10070_Foxl1_I_N1	LINE10070	0.990799	0.910683	1.07182	0.589158	0.919961	--
ENSMUSG00000034384_LINE1285_Barhl2_D	Barhl2	0.991571	0.917206	1.06436	0.580972	0.919961	--
ENSMUSG00000035934_LINE1297_Pknox2_D_N1	Pknox2	0.991385	0.912743	1.06395	0.582945	0.919961	--
ENSMUSG00000052534_LINE1382_Pbx1_D	Pbx1	0.991309	0.922032	1.05366	0.58376	0.919961	--
ENSMUSG00000056648_LINE1391_Hoxb8_D	Hoxb8	0.991378	0.915873	1.06501	0.583025	0.919961	--
NP_0322962_LINE6237_NP_0322962_I_N2	LINE6237	0.991378	0.915873	1.06501	0.583025	0.919961	--
ENSMUSG00000048481_LINE1557_Mypop_D	Mypop	0.991033	0.916335	1.0629	0.586685	0.919961	--
ENSMUSG00000027985_LINE1723_Lef1_D	Lef1	0.991587	0.91338	1.06077	0.580802	0.919961	--
ENSMUSG00000041540_LINE1737_Sox5_D_N2	Sox5	0.991983	0.918966	1.06101	0.576591	0.919961	--
ENSMUSG00000043013_LINE2134_Onecut1_I_N1	Onecut1	0.991155	0.909849	1.06368	0.585389	0.919961	--
ENSMUSG00000045991_LINE2154_Onecut2_I_N1	Onecut2	0.991155	0.909849	1.06368	0.585389	0.919961	--
ENSMUSG00000040891_LINE3501_Foxa3_I_N1	Foxa3	0.990799	0.910683	1.07182	0.589158	0.919961	--
ENSMUSG00000050397_LINE4195_Foxl2_I_N1	Foxl2	0.990799	0.910683	1.07182	0.589158	0.919961	--
ENSMUSG00000051490_LINE4343_Foxd4_I_N1	Foxd4	0.990799	0.910683	1.07182	0.589158	0.919961	--
ENSMUSG00000024563_LINE7363_Smad2_I_N1	Smad2	0.991182	0.916901	1.05712	0.585107	0.919961	--
ENSMUSG00000023991_LINE1048_Foxp4_I	Foxp4	0.990643	0.920775	1.06043	0.590811	0.920407	--
ENSMUSG00000039521_LINE1073_Foxp3_I	Foxp3	0.990643	0.920775	1.06043	0.590811	0.920407	--
ENSMUSG00000033730_LINE431_Egr3_D_N1	Egr3	0.990459	0.914039	1.06468	0.592752	0.920814	--
NP_0832781_LINE6279_NP_0832781_I_N2	LINE6279	0.990165	0.923665	1.05191	0.595861	0.920814	--
ENSMUSG00000030551_LINE1618_Nr2f2_D	Nr2f2	0.990497	0.894417	1.08469	0.592358	0.920814	--
ENSMUSG00000041309_LINE5796_Nkx62_I_N1	Nkx62	0.990165	0.923665	1.05191	0.595861	0.920814	--
ENSMUSG00000021779_LINE6684_Thrb_I_N1	Thrb	0.990255	0.912811	1.05617	0.594906	0.920814	--
ENSMUSG00000058756_LINE6870_Thra_I_N1	Thra	0.990255	0.912811	1.05617	0.594906	0.920814	--
ENSMUSG00000028466_LINE1468_Creb3_I_N1	Creb3	0.990197	0.91738	1.04884	0.595523	0.920814	--
ENSMUSG00000029595_LINE1256_Lhx5_D	Lhx5	0.989971	0.912851	1.06901	0.597905	0.921856	--
NP_0010765961_LINE6216_NP_0010765961_I_N4	LINE6216	0.990024	0.917247	1.06324	0.597348	0.921856	--
ENSMUSG00000075595_LINE855_Zfp652_D	Zfp652	0.989765	0.918121	1.05511	0.600065	0.922018	--
ENSMUSG00000020889_LINE6649_Nr1d1_I_N1	Nr1d1	0.989799	0.914817	1.06605	0.599708	0.922018	--
ENSMUSG00000021775_LINE6674_Nr1d2_I_N1	Nr1d2	0.989799	0.914817	1.06605	0.599708	0.922018	--
ENSMUSG00000000435_LINE111_Myf5_I_N1	Myf5	0.989666	0.922152	1.05541	0.601108	0.922568	--
ENSMUSG00000024619_LINE1215_Cdx1_D	Cdx1	0.989382	0.906025	1.07145	0.604088	0.925031	--
ENSMUSG00000031326_LINE1271_Cdx4_I	Cdx4	0.989382	0.906025	1.07145	0.604088	0.925031	--
ENSMUSG00000002996_LINE1704_Hbp1_D	Hbp1	0.989289	0.910646	1.05946	0.60507	0.925482	--
ENSMUSG00000023027_LINE185_Atf1_D_N1	Atf1	0.988981	0.9069	1.06316	0.608294	0.929358	--
ENSMUSG00000013089_LINE1017_Etv5_D	Etv5	0.988568	0.909102	1.06228	0.612605	0.931714	--
ENSMUSG00000044690_LINE1035_ENSMUSG00000044690_I	ENSMUSG00000044690	0.988568	0.909102	1.06228	0.612605	0.931714	--
ENSMUSG00000001661_LINE1154_Hoxc6_D	Hoxc6	0.988621	0.921881	1.06103	0.612053	0.931714	--
ENSMUSG00000026610_LINE1613_Esrrg_D	Esrrg	0.988754	0.911546	1.05909	0.610665	0.931714	--
ENSMUSG00000008398_LINE1009_Elk3_D_N2	Elk3	0.988303	0.905357	1.06544	0.615363	0.933797	--
ENSMUSG00000041309_LINE5799_Nkx62_I_N5	Nkx62	0.988329	0.914735	1.05857	0.615094	0.933797	--
ENSMUSG00000042406_LINE225_Atf4_D_N1	Atf4	0.987976	0.916659	1.06097	0.618768	0.936853	--
ENSMUSG00000038539_LINE587_Atf5_I_N1	Atf5	0.987976	0.916659	1.06097	0.618768	0.936853	--
ENSMUSG00000033006_LINE1725_Sox10_D_N1	Sox10	0.987834	0.922835	1.05226	0.620235	0.938019	--
ENSMUSG00000000938_LINE1142_Hoxa10_D	Hoxa10	0.987603	0.910884	1.05864	0.622627	0.940579	--
ENSMUSG00000022510_LINE6883_Trp63_I_N1	Trp63	0.987515	0.914501	1.06341	0.623536	0.940896	--
ENSMUSG00000028717_LINE236_Tal1_I_N4	Tal1	0.987246	0.910494	1.065	0.626316	0.942976	--
ENSMUSG00000034041_LINE273_Lyl1_I_N4	Lyl1	0.987246	0.910494	1.065	0.626316	0.942976	--
ENSMUSG00000023990_LINE80_Tcfeb_D	Tcfeb	0.986637	0.921167	1.05072	0.63259	0.943774	--
ENSMUSG00000050240_LINE593_Hic2_I	Hic2	0.985792	0.917196	1.05335	0.641228	0.943774	--
ENSMUSG00000021685_LINE1197_Otp_D	Otp	0.986181	0.915501	1.0653	0.637253	0.943774	--
ENSMUSG00000023443_LINE1211_Esx1_D	Esx1	0.986181	0.915501	1.0653	0.637253	0.943774	--
ENSMUSG00000026586_LINE1226_Prrx1_D	Prrx1	0.986181	0.915501	1.0653	0.637253	0.943774	--
ENSMUSG00000029546_LINE1252_Uncx_D_N1	Uncx	0.98687	0.904854	1.06456	0.63019	0.943774	--
ENSMUSG00000035187_LINE1293_Nkx61_D	Nkx61	0.986189	0.916046	1.05325	0.637173	0.943774	--
ENSMUSG00000035277_LINE1295_Arx_D_N1	Arx	0.986823	0.91505	1.05992	0.630678	0.943774	--
ENSMUSG00000044186_LINE1356_Nkx26_D	Nkx26	0.986485	0.912449	1.05647	0.63415	0.943774	--
NP_0832781_LINE6276_NP_0832781_I_N11	LINE6276	0.986189	0.916046	1.05325	0.637173	0.943774	--
ENSMUSG00000005583_LINE1508_Mef2c_I	Mef2c	0.985828	0.904285	1.06646	0.640856	0.943774	--
ENSMUSG00000015846_LINE1581_Rxra_D_N1	Rxra	0.986389	0.905951	1.05367	0.635129	0.943774	--
ENSMUSG00000015846_LINE1583_Rxra_D_N1	Rxra	0.986679	0.915307	1.05931	0.632152	0.943774	--
ENSMUSG00000031706_LINE1668_Rfx1_D	Rfx1	0.985996	0.91772	1.05488	0.639149	0.943774	--
ENSMUSG00000026222_LINE1678_Sp100_D	Sp100	0.985917	0.902787	1.06373	0.639958	0.943774	--
ENSMUSG00000024176_LINE1713_Sox8_D	Sox8	0.985758	0.921859	1.04968	0.64157	0.943774	--
ENSMUSG00000046470_LINE1746_Sox18_D	Sox18	0.985758	0.921859	1.04968	0.64157	0.943774	--
ENSMUSG00000053747_LINE1753_Sox14_D_N1	Sox14	0.985758	0.921859	1.04968	0.64157	0.943774	--
ENSMUSG00000063060_LINE1759_Sox7_D	Sox7	0.985758	0.921859	1.04968	0.64157	0.943774	--
ENSMUSG00000027109_LINE1031_Sp3_I_N1	Sp3	0.986942	0.916588	1.05792	0.629456	0.943774	--
ENSMUSG00000031870_LINE6832_Pgr_I_N2	Pgr	0.986021	0.907014	1.05886	0.638895	0.943774	--
ENSMUSG00000050328_LINE1373_Hoxc12_D	Hoxc12	0.985394	0.906943	1.05411	0.645275	0.947154	--
NP_0323002_LINE6267_NP_0323002_I_N2	LINE6267	0.985394	0.906943	1.05411	0.645275	0.947154	--
ENSMUSG00000023034_LINE6710_Nr4a1_I_N5	Nr4a1	0.985158	0.905647	1.06923	0.647667	0.94963	--
ENSMUSG00000026976_LINE6949_Pax8_I_N1	Pax8	0.985057	0.914969	1.05972	0.648688	0.950091	--
ENSMUSG00000025408_LINE538_Ddit3_I	Ddit3	0.984935	0.917173	1.04786	0.649915	0.950854	--
ENSMUSG00000029135_LINE202_Fosl2_D	Fosl2	0.984708	0.909521	1.05011	0.652209	0.951108	--
ENSMUSG00000039095_LINE1322_En2_D_N2	En2	0.984843	0.897646	1.07046	0.65085	0.951108	--
ENSMUSG00000022895_LINE2473_Ets2_I_N1	Ets2	0.984767	0.914044	1.04342	0.651617	0.951108	--
XP_9117244_LINE5816_Gm4881_I_N4	LINE5816	0.984036	0.917629	1.05517	0.658954	0.956798	--
ENSMUSG00000040310_LINE1331_Alx4_D_N1	Alx4	0.984146	0.912053	1.05801	0.657856	0.956798	--
ENSMUSG00000024985_LINE1715_Tcf7l2_D	Tcf7l2	0.984191	0.904979	1.05489	0.657408	0.956798	--
ENSMUSG00000022895_LINE2454_Ets2_I_N4	Ets2	0.984036	0.917629	1.05517	0.658954	0.956798	--
ENSMUSG00000004040_LINE1781_Stat3_D	Stat3	0.983711	0.914738	1.05547	0.662205	0.960483	--
ENSMUSG00000020453_LINE325_Patz1_I	Patz1	0.983279	0.906148	1.06027	0.666495	0.963589	--
ENSMUSG00000025469_LINE1222_Msx3_D_N2	Msx3	0.983366	0.908031	1.05332	0.665631	0.963589	--
ENSMUSG00000009741_LINE5320_Ubp1_I_N1	Ubp1	0.983281	0.906373	1.06258	0.666474	0.963589	--
ENSMUSG00000035277_LINE1294_Arx_D_N1	Arx	0.983185	0.905013	1.06233	0.667434	0.963912	--
ENSMUSG00000029736_LINE1264_Nobox_D_N2	Nobox	0.983029	0.9147	1.04821	0.668974	0.965101	--
ENSMUSG00000022484_LINE1205_Hoxc10_D_N1	Hoxc10	0.982668	0.905774	1.06584	0.672535	0.969199	--
ENSMUSG00000001419_LINE6416_Mef2d_I_N1	Mef2d	0.982494	0.917571	1.04275	0.674253	0.969599	--
ENSMUSG00000079033_LINE16132_Mef2b_I_N1	Mef2b	0.982494	0.917571	1.04275	0.674253	0.969599	--
ENSMUSG00000030103_LINE100_Bhlhe40_D_N5	Bhlhe40	0.98225	0.908693	1.04607	0.67665	0.970971	--
ENSMUSG00000035310_LINE968_Lin54_I	Lin54	0.982304	0.91399	1.0545	0.676114	0.970971	--
ENSMUSG00000050295_LINE1086_Foxc1_D_N2	Foxc1	0.981942	0.910228	1.0469	0.679654	0.973206	--
ENSMUSG00000040726_LINE1334_Hesx1_I	Hesx1	0.981962	0.896694	1.06358	0.67946	0.973206	--
ENSMUSG00000015579_LINE1177_Nkx25_D_N1	Nkx25	0.981751	0.905528	1.0562	0.681525	0.974262	--
NP_0322962_LINE6262_NP_0322962_I_N2	LINE6262	0.981718	0.904334	1.05738	0.681839	0.974262	--
ENSMUSG00000026890_LINE1232_Lhx6_D	Lhx6	0.981305	0.893067	1.06859	0.685854	0.977922	--
NP_0010765961_LINE6211_NP_0010765961_I_N11	LINE6211	0.981305	0.893067	1.06859	0.685854	0.977922	--
NP_0011820571_LINE9848_Gm5294_I_N1	LINE9848	0.980624	0.893206	1.06699	0.692416	0.982078	--
NP_0320502_LINE9969_Foxl1_I_N1	LINE9969	0.980624	0.893206	1.06699	0.692416	0.982078	--
ENSMUSG00000040891_LINE3400_Foxa3_I_N1	Foxa3	0.980624	0.893206	1.06699	0.692416	0.982078	--
ENSMUSG00000050397_LINE4088_Foxl2_I_N1	Foxl2	0.980624	0.893206	1.06699	0.692416	0.982078	--
ENSMUSG00000051490_LINE4232_Foxd4_I_N1	Foxd4	0.980624	0.893206	1.06699	0.692416	0.982078	--
ENSMUSG00000018143_LINE177_Mafk_D	Mafk	0.979761	0.90649	1.04833	0.700652	0.988053	--
ENSMUSG00000033454_LINE428_Zbtb1_D	Zbtb1	0.979905	0.91282	1.04303	0.699292	0.988053	--
ENSMUSG00000049672_LINE583_Zfp161_D	Zfp161	0.978776	0.899103	1.05825	0.709934	0.988053	--
ENSMUSG00000011349_LINE979_Dmrtc2_D	Dmrtc2	0.979564	0.909136	1.03963	0.702525	0.988053	--
ENSMUSG00000017724_LINE1019_Etv4_D	Etv4	0.978951	0.903193	1.04594	0.708292	0.988053	--
A1JVI6_MOUSE_LINE1139_Dux_D	LINE1139	0.97889	0.901756	1.05343	0.708865	0.988053	--
XP_0036894501_LINE1465_Dobox4_D_N3	LINE1465	0.979747	0.913124	1.0433	0.700789	0.988053	--
ENSMUSG00000030557_LINE1510_Mef2a_I	Mef2a	0.978731	0.908686	1.04176	0.710359	0.988053	--
ENSMUSG00000022479_LINE1604_Vdr_D	Vdr	0.978629	0.90797	1.04896	0.71131	0.988053	--
ENSMUSG00000005442_LINE1706_Cic_D	Cic	0.978633	0.910112	1.04666	0.711276	0.988053	--
ENSMUSG00000051817_LINE1749_Sox12_D	Sox12	0.979811	0.904137	1.05439	0.700186	0.988053	--
ENSMUSG00000028417_LINE220_Tal2_I_N1	Tal2	0.979087	0.906585	1.04885	0.707023	0.988053	--
ENSMUSG00000028717_LINE239_Tal1_I_N1	Tal1	0.979087	0.906585	1.04885	0.707023	0.988053	--
ENSMUSG00000034041_LINE276_Lyl1_I_N1	Lyl1	0.979087	0.906585	1.04885	0.707023	0.988053	--
ENSMUSG00000018554_LINE2092_Ybx2_I_N1	Ybx2	0.978758	0.906145	1.04926	0.710106	0.988053	--
ENSMUSG00000028639_LINE2096_Ybx1_I_N1	Ybx1	0.978758	0.906145	1.04926	0.710106	0.988053	--
ENSMUSG00000030189_LINE2100_Csda_I_N1	Csda	0.978758	0.906145	1.04926	0.710106	0.988053	--
ENSMUSG00000001419_LINE6419_Mef2d_I_N14	Mef2d	0.978956	0.912476	1.03999	0.708246	0.988053	--
ENSMUSG00000002983_LINE7015_Relb_I	Relb	0.979545	0.903968	1.05571	0.702698	0.988053	--
ENSMUSG00000079033_LINE16135_Mef2b_I_N14	Mef2b	0.978956	0.912476	1.03999	0.708246	0.988053	--
NP_0320502_LINE10076_Foxl1_I_N1	LINE10076	0.977724	0.904374	1.05047	0.719699	0.990505	--
ENSMUSG00000061517_LINE1757_Sox21_D	Sox21	0.978111	0.91341	1.04756	0.716126	0.990505	--
ENSMUSG00000046873_LINE1363_Mbtps2_I_N1	Mbtps2	0.97782	0.903998	1.04376	0.718815	0.990505	--
ENSMUSG00000034998_LINE2834_Foxn2_I_N1	Foxn2	0.977724	0.904374	1.05047	0.719699	0.990505	--
ENSMUSG00000040891_LINE3507_Foxa3_I_N1	Foxa3	0.977724	0.904374	1.05047	0.719699	0.990505	--
ENSMUSG00000050397_LINE4201_Foxl2_I_N1	Foxl2	0.977724	0.904374	1.05047	0.719699	0.990505	--
ENSMUSG00000051490_LINE4349_Foxd4_I_N1	Foxd4	0.977724	0.904374	1.05047	0.719699	0.990505	--
ENSMUSG00000090020_LINE5216_ENSMUSG00000090020_I_N1	ENSMUSG00000090020	0.977724	0.904374	1.05047	0.719699	0.990505	--
ENSMUSG00000051176_LINE3218_Zfp42_I_N1	Zfp42	0.97782	0.903998	1.04376	0.718815	0.990505	--
ENSMUSG00000029238_LINE96_Clock_D	Clock	0.977195	0.893481	1.05813	0.724543	0.9921	--
ENSMUSG00000037025_LINE1067_Foxa2_D_N1	Foxa2	0.97741	0.905826	1.04472	0.722584	0.9921	--
ENSMUSG00000028717_LINE229_Tal1_I_N3	Tal1	0.977229	0.909692	1.04708	0.724232	0.9921	--
ENSMUSG00000034041_LINE266_Lyl1_I_N3	Lyl1	0.977229	0.909692	1.04708	0.724232	0.9921	--
ENSMUSG00000050397_LINE4141_Foxl2_I_N17	Foxl2	0.977208	0.902756	1.0427	0.724428	0.9921	--
ENSMUSG00000037674_LINE1669_Rfx7_D_N2	Rfx7	0.976658	0.894739	1.04698	0.729424	0.997769	--
ENSMUSG00000017801_LINE55_Mlx_D_N3	Mlx	0.975917	0.903678	1.05185	0.736092	0.998224	--
ENSMUSG00000019256_LINE58_Ahr_I	Ahr	0.975817	0.902014	1.05864	0.736987	0.998224	--
ENSMUSG00000021575_LINE74_Ahrr_I	Ahrr	0.975817	0.902014	1.05864	0.736987	0.998224	--
ENSMUSG00000036972_LINE452_Zic4_I	Zic4	0.975796	0.901856	1.05823	0.737173	0.998224	--
ENSMUSG00000000247_LINE1140_Lhx2_D	Lhx2	0.976175	0.905891	1.0471	0.733777	0.998224	--
ENSMUSG00000019230_LINE1183_Lhx9_D	Lhx9	0.976175	0.905891	1.0471	0.733777	0.998224	--
ENSMUSG00000033726_LINE1284_Emx1_I	Emx1	0.976298	0.903887	1.04615	0.732671	0.998224	--
ENSMUSG00000036602_LINE1306_Alx1_D_N1	Alx1	0.97607	0.901663	1.04804	0.734721	0.998224	--
ENSMUSG00000047407_LINE1362_Tgif1_D	Tgif1	0.976025	0.898471	1.03916	0.735125	0.998224	--
ENSMUSG00000031870_LINE6834_Pgr_I_N1	Pgr	0.976502	0.903998	1.04413	0.730835	0.998224	--
ENSMUSG00000019817_LINE320_Plagl1_D	Plagl1	0.975578	0.911421	1.03825	0.739114	0.999439	--
ENSMUSG00000072294_LINE812_Klf12_D_N1	Klf12	0.9754	0.900622	1.04449	0.740695	0.999439	--
ENSMUSG00000079560_LINE1441_Hoxa3_D_N2	Hoxa3	0.975487	0.897702	1.05396	0.739919	0.999439	--
ENSMUSG00000033713_LINE2797_Foxn3_I_N1	Foxn3	0.975361	0.899423	1.05473	0.74104	0.999439	--
ENSMUSG00000061079_LINE713_Zfp143_I	Zfp143	0.975171	0.907105	1.04027	0.742719	0.9997	--
ENSMUSG00000031870_LINE6835_Pgr_I_N1	Pgr	0.975194	0.892834	1.05305	0.742519	0.9997	--
ENSMUSG00000021359_LINE2_Tcfap2a_D_N1	Tcfap2a	0.936489	0.864857	1.00424	0.957031	1	--
ENSMUSG00000028640_LINE6_Tcfap2c_D	Tcfap2c	0.963694	0.893896	1.02984	0.833061	1	--
ENSMUSG00000042596_LINE8_Tcfap2d_I	Tcfap2d	0.904996	0.841482	0.96967	0.995284	1	--
ENSMUSG00000019564_LINE13_Arid3a_D_N3	Arid3a	0.953608	0.887566	1.0192	0.893224	1	--
ENSMUSG00000037447_LINE18_Arid5a_D	Arid5a	0.973269	0.895867	1.04244	0.759224	1	--
ENSMUSG00000066224_LINE24_Arid3c_I	Arid3c	0.958097	0.891299	1.02888	0.868691	1	--
ENSMUSG00000024548_LINE28_Setbp1_D	Setbp1	0.970525	0.897071	1.04522	0.781995	1	--
ENSMUSG00000026491_LINE29_Ahctf1_D	Ahctf1	0.952502	0.876151	1.0283	0.89873	1	--
ENSMUSG00000058318_LINE32_Phf21a_D	Phf21a	0.947353	0.8802	1.00714	0.92168	1	--
ENSMUSG00000005718_LINE44_Tcfap4_D	Tcfap4	0.971005	0.897519	1.04133	0.778098	1	--
ENSMUSG00000009248_LINE50_Ascl2_D_N2	Ascl2	0.969574	0.905632	1.03312	0.789596	1	--
ENSMUSG00000009471_LINE51_Myod1_D	Myod1	0.947025	0.883903	1.00491	0.922999	1	--
ENSMUSG00000020167_LINE65_Tcf3_D_N1	Tcf3	0.956002	0.887285	1.01832	0.880579	1	--
ENSMUSG00000020644_LINE69_Id2_D	Id2	0.965045	0.892215	1.03643	0.823615	1	--
ENSMUSG00000026459_LINE85_Myog_D	Myog	0.916374	0.84054	0.989281	0.988616	1	--
ENSMUSG00000026735_LINE87_Ptf1a_I	Ptf1a	0.89617	0.829676	0.96982	0.997774	1	--
ENSMUSG00000032228_LINE110_Tcf12_D_N1	Tcf12	0.920229	0.847551	0.996652	0.984983	1	--
ENSMUSG00000036816_LINE120_Atoh7_I	Atoh7	0.966402	0.87893	1.05702	0.813801	1	--
ENSMUSG00000042745_LINE133_Id1_I	Id1	0.965045	0.892215	1.03643	0.823615	1	--
ENSMUSG00000045680_LINE140_Tcf21_D_N1	Tcf21	0.973785	0.898753	1.04464	0.7548	1	--
ENSMUSG00000048001_LINE146_Hes5_D	Hes5	0.944921	0.876881	1.00727	0.931055	1	--
ENSMUSG00000051251_LINE151_Nhlh1_I	Nhlh1	0.93473	0.857565	1.00486	0.961305	1	--
ENSMUSG00000055116_LINE154_Arntl_D	Arntl	0.960351	0.883779	1.03715	0.855021	1	--
ENSMUSG00000059436_LINE156_Max_D_N3	Max	0.963957	0.885126	1.0366	0.831253	1	--
ENSMUSG00000089674_LINE168_Usf2_D	Usf2	0.969346	0.902856	1.03016	0.79139	1	--
BAE290471_LINE1221_Cebpd_I_N1	Cebpd	0.960718	0.879011	1.0312	0.852708	1	--
ENSMUSG00000026628_LINE193_Atf3_D_N2	Atf3	0.960679	0.886451	1.03075	0.852958	1	--
ENSMUSG00000034957_LINE212_Cebpa_D	Cebpa	0.94915	0.875675	1.01195	0.914163	1	--
ENSMUSG00000074622_LINE263_Mafb_D_N1	Mafb	0.967503	0.889644	1.04346	0.805596	1	--
XP_0027269251_LINE1938_Nfil3_I_N4	LINE1938	0.932296	0.867055	0.99556	0.966645	1	--
ENSMUSG00000001280_LINE281_Sp1_D	Sp1	0.797443	0.734027	0.856194	1	1	--
ENSMUSG00000003032_LINE286_Klf4_D_N2	Klf4	0.874261	0.813408	0.930385	0.999734	1	--
ENSMUSG00000003282_LINE289_Plag1_I	Plag1	0.953749	0.87264	1.0374	0.89251	1	--
ENSMUSG00000005148_LINE292_Klf5_I	Klf5	0.831674	0.761686	0.892262	0.999999	1	--
ENSMUSG00000005698_LINE295_Ctcf_D	Ctcf	0.962277	0.896098	1.02247	0.842617	1	--
ENSMUSG00000018678_LINE317_Sp2_I	Sp2	0.734272	0.680346	0.783228	1	1	--
ENSMUSG00000021318_LINE331_Gli3_D	Gli3	0.973316	0.896777	1.04811	0.758818	1	--
ENSMUSG00000022228_LINE337_Zfp187_D	Zfp187	0.969591	0.886247	1.0405	0.789454	1	--
ENSMUSG00000022330_LINE339_Osr2_D	Osr2	0.954802	0.875494	1.03655	0.887043	1	--
ENSMUSG00000022508_LINE341_Bcl6_D_N1	Bcl6	0.915635	0.8298	1.00478	0.989218	1	--
ENSMUSG00000022508_LINE342_Bcl6_D_N1	Bcl6	0.826631	0.763558	0.884447	0.999999	1	--
ENSMUSG00000025323_LINE369_Sp4_D_N2	Sp4	0.839776	0.762304	0.907342	0.999996	1	--
ENSMUSG00000025959_LINE374_Klf7_D	Klf7	0.826173	0.770347	0.88442	0.999999	1	--
ENSMUSG00000027684_LINE385_Mecom_D	Mecom	0.94712	0.879953	1.02207	0.922619	1	--
ENSMUSG00000032368_LINE426_Zic1_D	Zic1	0.907613	0.843202	0.968707	0.994175	1	--
ENSMUSG00000033730_LINE430_Egr3_D_N1	Egr3	0.955745	0.884006	1.02447	0.881987	1	--
ENSMUSG00000037868_LINE463_Egr2_D_N2	Egr2	0.967687	0.883113	1.05442	0.804208	1	--
ENSMUSG00000038418_LINE467_Egr1_D_N3	Egr1	0.895075	0.829393	0.955917	0.99798	1	--
ENSMUSG00000038418_LINE470_Egr1_D_N1	Egr1	0.961628	0.884025	1.0364	0.846872	1	--
ENSMUSG00000038560_LINE471_Sp6_I	Sp6	0.774346	0.717456	0.826159	1	1	--
ENSMUSG00000041483_LINE489_Zfp281_D_N1	Zfp281	0.921815	0.851275	0.989214	0.983222	1	--
ENSMUSG00000041483_LINE491_Zfp281_D_N1	Zfp281	0.802465	0.745533	0.858422	1	1	--
ENSMUSG00000041649_LINE492_Klf8_D	Klf8	0.848734	0.7835	0.910036	0.999986	1	--
ENSMUSG00000041703_LINE493_Zic5_D	Zic5	0.972926	0.899501	1.03449	0.762137	1	--
ENSMUSG00000044807_LINE521_Zfp354c_I	Zfp354c	0.942321	0.869003	1.01075	0.940101	1	--
ENSMUSG00000048562_LINE568_Sp8_I	Sp8	0.86207	0.793842	0.922938	0.999931	1	--
ENSMUSG00000049576_LINE578_Zfa_I	Zfa	0.876781	0.814941	0.94063	0.999654	1	--
ENSMUSG00000049823_LINE587_Zbtb12_D	Zbtb12	0.968774	0.909541	1.02492	0.795867	1	--
ENSMUSG00000053211_LINE623_Zfy1_I	Zfy1	0.876781	0.814941	0.94063	0.999654	1	--
ENSMUSG00000054191_LINE628_Klf1_D	Klf1	0.946661	0.884765	1.00732	0.924441	1	--
ENSMUSG00000057895_LINE676_Zfp105_D	Zfp105	0.941463	0.872021	1.00826	0.942874	1	--
ENSMUSG00000060284_LINE704_Sp7_I	Sp7	0.86207	0.793842	0.922938	0.999931	1	--
ENSMUSG00000061524_LINE716_Zic2_D	Zic2	0.935086	0.863652	0.996513	0.960468	1	--
ENSMUSG00000066798_LINE756_Zbtb6_I	Zbtb6	0.949472	0.86171	1.03181	0.912761	1	--
ENSMUSG00000067860_LINE764_Zic3_D_N1	Zic3	0.920899	0.854403	0.993365	0.984259	1	--
ENSMUSG00000067860_LINE765_Zic3_D_N1	Zic3	0.971656	0.901867	1.04442	0.772761	1	--
ENSMUSG00000068859_LINE776_Sp9_I	Sp9	0.86207	0.793842	0.922938	0.999931	1	--
ENSMUSG00000071341_LINE808_Egr4_I	Egr4	0.939282	0.867319	1.01255	0.949475	1	--
ENSMUSG00000072294_LINE811_Klf12_D_N1	Klf12	0.835441	0.769935	0.893339	0.999998	1	--
ENSMUSG00000073209_LINE821_Klf14_I	Klf14	0.811622	0.753887	0.864287	1	1	--
ENSMUSG00000075304_LINE853_Sp5_I	Sp5	0.774346	0.717456	0.826159	1	1	--
ENSMUSG00000079509_LINE917_Zfx_D_N1	Zfx	0.876781	0.814941	0.94063	0.999654	1	--
ENSMUSG00000023994_LINE941_Nfya_I	Nfya	0.935579	0.865617	0.999713	0.959288	1	--
ENSMUSG00000045518_LINE965_Onecut3_I	Onecut3	0.94322	0.871154	1.00766	0.937083	1	--
ENSMUSG00000014859_LINE988_E2f4_I	E2f4	0.918057	0.849474	0.987501	0.987135	1	--
ENSMUSG00000016477_LINE990_E2f3_D_N1	E2f3	0.860364	0.789742	0.919787	0.999943	1	--
ENSMUSG00000027490_LINE993_E2f1_I	E2f1	0.911679	0.847803	0.977461	0.991994	1	--
ENSMUSG00000057469_LINE996_E2f6_I	E2f6	0.965034	0.898432	1.03788	0.823693	1	--
ENSMUSG00000020950_LINE1045_Foxg1_D_N1	Foxg1	0.900153	0.835556	0.965406	0.996853	1	--
ENSMUSG00000032998_LINE1051_Foxj3_D_N3	Foxj3	0.971003	0.90535	1.03507	0.778113	1	--
ENSMUSG00000032998_LINE1056_Foxj3_D_N1	Foxj3	0.973167	0.902946	1.04114	0.760086	1	--
ENSMUSG00000032998_LINE1058_Foxj3_D_N1	Foxj3	0.9229	0.853558	0.990591	0.98192	1	--
ENSMUSG00000033837_LINE1060_Foxh1_I	Foxh1	0.95466	0.884072	1.01961	0.887789	1	--
ENSMUSG00000034227_LINE1061_Foxj1_D	Foxj1	0.958145	0.885194	1.02639	0.868407	1	--
ENSMUSG00000035451_LINE1065_Foxa1_I	Foxa1	0.966801	0.898857	1.02945	0.810857	1	--
ENSMUSG00000038415_LINE1071_Foxq1_I	Foxq1	0.944295	0.873673	1.01097	0.933322	1	--
ENSMUSG00000047861_LINE1083_Foxi1_I	Foxi1	0.918492	0.852483	0.982664	0.986727	1	--
ENSMUSG00000048377_LINE1084_Foxi2_I	Foxi2	0.918492	0.852483	0.982664	0.986727	1	--
ENSMUSG00000050295_LINE1087_Foxc1_D_N1	Foxc1	0.912648	0.849202	0.972066	0.991379	1	--
ENSMUSG00000055874_LINE1093_Foxi3_I	Foxi3	0.918492	0.852483	0.982664	0.986727	1	--
ENSMUSG00000056493_LINE1097_Foxk1_D_N1	Foxk1	0.954973	0.880242	1.027	0.886138	1	--
ENSMUSG00000067261_LINE1101_Foxd3_I	Foxd3	0.94901	0.871337	1.02699	0.914768	1	--
ENSMUSG00000070990_LINE1102_Foxe1_I	Foxe1	0.94901	0.871337	1.02699	0.914768	1	--
NP_0011820571_LINE9932_Gm5294_I_N10	LINE9932	0.940799	0.878543	0.998455	0.944952	1	--
NP_0011820571_LINE9884_Gm5294_I_N7	LINE9884	0.945004	0.873946	1.01911	0.93075	1	--
NP_0011820571_LINE9832_Gm5294_I_N1	LINE9832	0.958145	0.885194	1.02639	0.868407	1	--
NP_0011820571_LINE9913_Gm5294_I_N7	LINE9913	0.933408	0.859964	1.00391	0.964285	1	--
NP_0011820571_LINE9852_Gm5294_I_N1	LINE9852	0.918492	0.852483	0.982664	0.986727	1	--
NP_0011820571_LINE9851_Gm5294_I_N2	LINE9851	0.94901	0.871337	1.02699	0.914768	1	--
NP_0011820571_LINE9930_Gm5294_I_N3	LINE9930	0.954973	0.880242	1.027	0.886138	1	--
NP_0011820571_LINE9919_Gm5294_I_N2	LINE9919	0.914955	0.844418	0.983875	0.989747	1	--
NP_0011820571_LINE9858_Gm5294_I_N1	LINE9858	0.974591	0.894584	1.05007	0.74781	1	--
NP_0011820571_LINE9889_Gm5294_I_N1	LINE9889	0.951198	0.88226	1.01186	0.904955	1	--
NP_0320502_LINE10066_Foxl1_I_N10	LINE10066	0.940799	0.878543	0.998455	0.944952	1	--
NP_0320502_LINE10009_Foxl1_I_N7	LINE10009	0.945004	0.873946	1.01911	0.93075	1	--
NP_0320502_LINE9950_Foxl1_I_N1	LINE9950	0.958145	0.885194	1.02639	0.868407	1	--
NP_0320502_LINE10036_Foxl1_I_N8	LINE10036	0.933408	0.859964	1.00391	0.964285	1	--
NP_0320502_LINE9973_Foxl1_I_N1	LINE9973	0.918492	0.852483	0.982664	0.986727	1	--
NP_0320502_LINE9972_Foxl1_I_N2	LINE9972	0.94901	0.871337	1.02699	0.914768	1	--
NP_0320502_LINE10046_Foxl1_I_N3	LINE10046	0.911718	0.838753	0.978667	0.99197	1	--
NP_0320502_LINE10042_Foxl1_I_N2	LINE10042	0.914955	0.844418	0.983875	0.989747	1	--
NP_0320502_LINE9979_Foxl1_I_N1	LINE9979	0.974591	0.894584	1.05007	0.74781	1	--
NP_0320502_LINE9995_Foxl1_I_N1	LINE9995	0.922568	0.843384	1.00229	0.982327	1	--
NP_0320502_LINE10014_Foxl1_I_N1	LINE10014	0.951198	0.88226	1.01186	0.904955	1	--
NP_0320502_LINE10077_Foxl1_I_N1	LINE10077	0.947287	0.868577	1.0188	0.921948	1	--
ENSMUSG00000009733_LINE1128_Tcfcp2_I	Tcfcp2	0.961136	0.894567	1.02774	0.850043	1	--
ENSMUSG00000026380_LINE1132_Tcfcp2l1_D_N1	Tcfcp2l1	0.968223	0.894006	1.03746	0.800116	1	--
ENSMUSG00000000942_LINE1144_Hoxa4_D	Hoxa4	0.954572	0.881056	1.01611	0.888255	1	--
ENSMUSG00000001103_LINE1145_Sebox_D	Sebox	0.939176	0.872238	1.00737	0.949779	1	--
ENSMUSG00000001493_LINE1146_Meox1_D	Meox1	0.902718	0.816668	0.979508	0.996093	1	--
ENSMUSG00000001823_LINE1159_Hoxd12_I	Hoxd12	0.959145	0.884158	1.02933	0.862447	1	--
ENSMUSG00000012396_LINE1172_Nanog_D	Nanog	0.949461	0.874521	1.01996	0.912808	1	--
ENSMUSG00000015579_LINE1179_Nkx25_D_N1	Nkx25	0.963948	0.889688	1.03215	0.831313	1	--
ENSMUSG00000024497_LINE1213_Pou4f3_D	Pou4f3	0.924643	0.860345	0.992573	0.979648	1	--
ENSMUSG00000026686_LINE1227_Lmx1a_D	Lmx1a	0.966248	0.894338	1.03587	0.814934	1	--
ENSMUSG00000026934_LINE1233_Lhx3_D_N1	Lhx3	0.969937	0.899807	1.03641	0.786708	1	--
ENSMUSG00000027434_LINE1240_Nkx22_D	Nkx22	0.966982	0.896546	1.03794	0.809506	1	--
ENSMUSG00000027833_LINE1241_Shox2_D_N2	Shox2	0.965861	0.89131	1.03214	0.817752	1	--
ENSMUSG00000028736_LINE1249_Pax7_D	Pax7	0.966787	0.899901	1.0307	0.810962	1	--
ENSMUSG00000029646_LINE1259_Cdx2_D	Cdx2	0.966634	0.884925	1.03881	0.81209	1	--
ENSMUSG00000029705_LINE1260_Cux1_D	Cux1	0.962283	0.891977	1.0326	0.842576	1	--
ENSMUSG00000030507_LINE1269_Dbx1_D	Dbx1	0.945138	0.866846	1.01973	0.930255	1	--
ENSMUSG00000031734_LINE1274_Irx3_D_N2	Irx3	0.952137	0.886972	1.01432	0.9005	1	--
ENSMUSG00000031734_LINE1275_Irx3_D_N1	Irx3	0.969604	0.901487	1.03576	0.789357	1	--
ENSMUSG00000031737_LINE1276_Irx5_D	Irx5	0.96745	0.898259	1.02264	0.806	1	--
ENSMUSG00000032318_LINE1281_Isl2_D	Isl2	0.966205	0.901354	1.02922	0.815251	1	--
ENSMUSG00000036139_LINE1300_Hoxc9_D_N1	Hoxc9	0.942189	0.875785	1.00895	0.940536	1	--
ENSMUSG00000036602_LINE1303_Alx1_D_N3	Alx1	0.891623	0.830601	0.951913	0.998523	1	--
ENSMUSG00000038210_LINE1309_Hoxa11_D_N1	Hoxa11	0.96312	0.894089	1.02531	0.836979	1	--
ENSMUSG00000038236_LINE1314_Hoxa7_D_N2	Hoxa7	0.954808	0.8851	1.01364	0.887012	1	--
ENSMUSG00000038253_LINE1315_Hoxa5_D	Hoxa5	0.943552	0.873094	1.01395	0.93594	1	--
ENSMUSG00000038692_LINE1316_Hoxb4_D	Hoxb4	0.970785	0.895823	1.03907	0.779894	1	--
ENSMUSG00000038700_LINE1317_Hoxb5_D	Hoxb5	0.935946	0.87231	0.994886	0.958389	1	--
ENSMUSG00000038718_LINE1318_Pbx3_I	Pbx3	0.971046	0.895092	1.0454	0.777768	1	--
ENSMUSG00000038721_LINE1319_Hoxb7_D	Hoxb7	0.917033	0.848443	0.982418	0.988055	1	--
ENSMUSG00000038765_LINE1320_Lmx1b_D	Lmx1b	0.969309	0.898935	1.04562	0.791686	1	--
ENSMUSG00000039377_LINE1324_Hlx_D	Hlx	0.969309	0.898935	1.04562	0.791686	1	--
ENSMUSG00000040310_LINE1330_Alx4_D_N1	Alx4	0.891623	0.830601	0.951913	0.998523	1	--
ENSMUSG00000042258_LINE1347_Isl1_I	Isl1	0.966205	0.901354	1.02922	0.815251	1	--
ENSMUSG00000042448_LINE1348_Hoxd1_D	Hoxd1	0.955564	0.882542	1.02307	0.882967	1	--
ENSMUSG00000042464_LINE1349_Hoxd4_I	Hoxd4	0.974127	0.904886	1.04737	0.751844	1	--
ENSMUSG00000043219_LINE1351_Hoxa6_D	Hoxa6	0.958405	0.885507	1.02901	0.866873	1	--
ENSMUSG00000043342_LINE1353_Hoxd9_D_N1	Hoxd9	0.970123	0.900741	1.04049	0.785227	1	--
ENSMUSG00000043342_LINE1354_Hoxd9_D_N1	Hoxd9	0.936494	0.874493	0.997487	0.957018	1	--
ENSMUSG00000048450_LINE1363_Msx1_D	Msx1	0.966205	0.901354	1.02922	0.815251	1	--
ENSMUSG00000048763_LINE1367_Hoxb3_D	Hoxb3	0.964849	0.889323	1.04501	0.825005	1	--
ENSMUSG00000051367_LINE1380_Six1_D	Six1	0.946577	0.871305	1.01857	0.924772	1	--
ENSMUSG00000054160_LINE1387_Nkx24_D	Nkx24	0.953744	0.873434	1.02674	0.892534	1	--
ENSMUSG00000058669_LINE1397_Nkx29_D_N2	Nkx29	0.963078	0.897532	1.02964	0.837257	1	--
ENSMUSG00000060969_LINE1400_Irx1_I	Irx1	0.969604	0.901487	1.03576	0.789357	1	--
ENSMUSG00000075394_LINE1433_Hoxc4_D	Hoxc4	0.95348	0.880107	1.01944	0.893874	1	--
NP_0010765961_LINE6215_NP_0010765961_I_N4	LINE6215	0.937788	0.865438	1.01084	0.953637	1	--
NP_0322833_LINE6229_NP_0322833_I_N18	LINE6229	0.970316	0.897165	1.04503	0.783681	1	--
NP_0322962_LINE6234_NP_0322962_I_N2	LINE6234	0.942189	0.875785	1.00895	0.940536	1	--
NP_0322962_LINE6265_NP_0322962_I_N2	LINE6265	0.932238	0.852682	1.01313	0.966765	1	--
ENSMUSG00000024406_LINE1476_Pou5f1_D_N4	Pou5f1	0.91021	0.83595	0.979408	0.992853	1	--
ENSMUSG00000026565_LINE1482_Pou2f1_D_N1	Pou2f1	0.967726	0.887703	1.05007	0.803914	1	--
NP_0328751_LINE1488_Pit1_D_N4	LINE1488	0.958185	0.881284	1.03453	0.868171	1	--
NP_0328751_LINE15942_Pit1_I_N1	LINE15942	0.962855	0.889441	1.02912	0.838761	1	--
ENSMUSG00000002325_LINE1495_Irf9_D	Irf9	0.919717	0.848917	0.987316	0.985515	1	--
ENSMUSG00000024513_LINE1513_Mbd2_I	Mbd2	0.909941	0.837657	0.981219	0.993001	1	--
ENSMUSG00000031393_LINE1517_Mecp2_D	Mecp2	0.965214	0.906603	1.03373	0.822412	1	--
ENSMUSG00000017861_LINE1526_Mybl2_D	Mybl2	0.93008	0.852896	1.00262	0.970967	1	--
ENSMUSG00000019982_LINE1530_Myb_D_N1	Myb	0.970828	0.903044	1.02845	0.779544	1	--
ENSMUSG00000002108_LINE1571_Nr1h3_I	Nr1h3	0.956027	0.886321	1.03161	0.880446	1	--
ENSMUSG00000028341_LINE1617_Nr4a3_I	Nr4a3	0.931353	0.866601	0.993994	0.968546	1	--
ENSMUSG00000039656_LINE1629_Rxrb_D_N1	Rxrb	0.964542	0.890801	1.04233	0.827173	1	--
ENSMUSG00000060601_LINE1635_Nr1h2_I	Nr1h2	0.956027	0.886321	1.03161	0.880446	1	--
ENSMUSG00000024927_LINE1657_Rela_D_N1	Rela	0.813145	0.757195	0.864564	1	1	--
ENSMUSG00000000782_LINE1702_Tcf7_D_N1	Tcf7	0.952159	0.884465	1.01656	0.900398	1	--
ENSMUSG00000000782_LINE1703_Tcf7_D_N1	Tcf7	0.947219	0.871732	1.02247	0.922221	1	--
ENSMUSG00000020232_LINE1710_Hmg20b_D	Hmg20b	0.970607	0.898232	1.04194	0.781331	1	--
ENSMUSG00000022641_LINE1712_Bbx_D	Bbx	0.970684	0.906835	1.03894	0.780709	1	--
ENSMUSG00000025902_LINE1716_Sox17_D_N1	Sox17	0.952123	0.884312	1.01967	0.900569	1	--
ENSMUSG00000025902_LINE1718_Sox17_D_N1	Sox17	0.960285	0.892977	1.02553	0.855433	1	--
ENSMUSG00000025902_LINE1719_Sox17_D_N1	Sox17	0.944679	0.881045	1.00389	0.931939	1	--
ENSMUSG00000033006_LINE1726_Sox10_D_N1	Sox10	0.941996	0.872783	1.00604	0.941165	1	--
ENSMUSG00000045179_LINE1741_Sox3_D_N1	Sox3	0.954015	0.870226	1.03682	0.891143	1	--
ENSMUSG00000045179_LINE1742_Sox3_D_N1	Sox3	0.967125	0.896269	1.0401	0.808443	1	--
ENSMUSG00000045179_LINE1743_Sox3_D_N1	Sox3	0.932312	0.854852	1.00515	0.966611	1	--
ENSMUSG00000055799_LINE1755_Tcf7l1_D	Tcf7l1	0.963755	0.886849	1.03509	0.832643	1	--
ENSMUSG00000063632_LINE1761_Sox11_D_N1	Sox11	0.914825	0.850225	0.973492	0.989846	1	--
ENSMUSG00000074637_LINE1770_Sox2_D_N2	Sox2	0.898227	0.82664	0.962392	0.997334	1	--
ENSMUSG00000002147_LINE1780_Stat6_D	Stat6	0.941447	0.876633	0.99983	0.942926	1	--
ENSMUSG00000004043_LINE1782_Stat5a_I	Stat5a	0.949252	0.877055	1.01685	0.913721	1	--
ENSMUSG00000040033_LINE1785_Stat2_I	Stat2	0.954777	0.886774	1.02541	0.887174	1	--
ENSMUSG00000014767_LINE1805_Tbp_D	Tbp	0.966992	0.90079	1.03814	0.809432	1	--
ENSMUSG00000061809_LINE1806_Tbpl2_I	Tbpl2	0.966992	0.90079	1.03814	0.809432	1	--
ENSMUSG00000046711_LINE74_Hmga1_I_N1	Hmga1	0.947849	0.865239	1.02099	0.919658	1	--
ENSMUSG00000046711_LINE78_Hmga1_I_N1	Hmga1	0.938628	0.875829	1.00036	0.951332	1	--
ENSMUSG00000078249_LINE86_Hmga1rs1_I_N1	Hmga1rs1	0.947849	0.865239	1.02099	0.919658	1	--
ENSMUSG00000078249_LINE90_Hmga1rs1_I_N1	Hmga1rs1	0.938628	0.875829	1.00036	0.951332	1	--
ENSMUSG00000000435_LINE113_Myf5_I_N8	Myf5	0.962385	0.882831	1.03779	0.841904	1	--
ENSMUSG00000000435_LINE112_Myf5_I_N1	Myf5	0.938022	0.857893	1.01549	0.953005	1	--
ENSMUSG00000000435_LINE114_Myf5_I_N1	Myf5	0.938849	0.867274	1.01396	0.95071	1	--
ENSMUSG00000000435_LINE110_Myf5_I_N1	Myf5	0.973183	0.901625	1.03921	0.75995	1	--
ENSMUSG00000020052_LINE158_Ascl1_I_N2	Ascl1	0.969574	0.905632	1.03312	0.789596	1	--
ENSMUSG00000034701_LINE293_Neurod1_I_N1	Neurod1	0.945747	0.870293	1.02286	0.927972	1	--
ENSMUSG00000035799_LINE299_Twist1_I_N1	Twist1	0.962063	0.884497	1.03667	0.844027	1	--
ENSMUSG00000035799_LINE301_Twist1_I_N1	Twist1	0.969707	0.887328	1.051	0.788538	1	--
ENSMUSG00000037984_LINE331_Neurod6_I_N1	Neurod6	0.945747	0.870293	1.02286	0.927972	1	--
ENSMUSG00000048015_LINE423_Neurod4_I_N1	Neurod4	0.945747	0.870293	1.02286	0.927972	1	--
ENSMUSG00000038539_LINE594_Atf5_I_N1	Atf5	0.938332	0.860129	1.00999	0.952155	1	--
ENSMUSG00000047591_LINE642_Mafa_I_N1	Mafa	0.967503	0.889644	1.04346	0.805596	1	--
ENSMUSG00000047591_LINE643_Mafa_I_N1	Mafa	0.964835	0.897762	1.02523	0.82511	1	--
ENSMUSG00000055435_LINE667_Maf_I_N1	Maf	0.967503	0.889644	1.04346	0.805596	1	--
ENSMUSG00000055435_LINE668_Maf_I_N1	Maf	0.964835	0.897762	1.02523	0.82511	1	--
ENSMUSG00000000078_LINE740_Klf6_I_N15	Klf6	0.86342	0.798675	0.922992	0.999919	1	--
ENSMUSG00000000078_LINE745_Klf6_I_N1	Klf6	0.881256	0.8126	0.941279	0.999454	1	--
ENSMUSG00000000078_LINE727_Klf6_I_N1	Klf6	0.831674	0.761686	0.892262	0.999999	1	--
ENSMUSG00000000078_LINE748_Klf6_I_N1	Klf6	0.873488	0.810261	0.935454	0.999755	1	--
ENSMUSG00000020653_LINE897_Klf11_I_N3	Klf11	0.811622	0.753887	0.864287	1	1	--
ENSMUSG00000022811_LINE962_Zfp148_I_N2	Zfp148	0.816568	0.752261	0.881758	1	1	--
ENSMUSG00000022811_LINE957_Zfp148_I_N1	Zfp148	0.921815	0.851275	0.989214	0.983222	1	--
ENSMUSG00000025407_LINE1014_Gli1_I_N6	Gli1	0.96879	0.880587	1.05897	0.795737	1	--
ENSMUSG00000027109_LINE1055_Sp3_I_N13	Sp3	0.746016	0.693494	0.801617	1	1	--
ENSMUSG00000027109_LINE1060_Sp3_I_N5	Sp3	0.752424	0.687639	0.802567	1	1	--
ENSMUSG00000027109_LINE1034_Sp3_I_N1	Sp3	0.876672	0.815065	0.944936	0.999658	1	--
ENSMUSG00000027109_LINE1051_Sp3_I_N1	Sp3	0.921322	0.851629	0.990839	0.983788	1	--
ENSMUSG00000027109_LINE1062_Sp3_I_N1	Sp3	0.859291	0.788993	0.925852	0.99995	1	--
ENSMUSG00000027109_LINE1064_Sp3_I_N1	Sp3	0.672077	0.617002	0.726973	1	1	--
ENSMUSG00000029178_LINE1101_Klf3_I_N15	Klf3	0.86342	0.798675	0.922992	0.999919	1	--
ENSMUSG00000029178_LINE1106_Klf3_I_N1	Klf3	0.881256	0.8126	0.941279	0.999454	1	--
ENSMUSG00000029178_LINE1088_Klf3_I_N1	Klf3	0.831674	0.761686	0.892262	0.999999	1	--
ENSMUSG00000029178_LINE1109_Klf3_I_N1	Klf3	0.873488	0.810261	0.935454	0.999755	1	--
ENSMUSG00000029249_LINE1122_Rest_I_N1	Rest	0.972536	0.901123	1.04224	0.765427	1	--
ENSMUSG00000030087_LINE1139_Klf15_I	Klf15	0.899179	0.831969	0.965582	0.997106	1	--
ENSMUSG00000030678_LINE1154_Maz_I	Maz	0.81687	0.76356	0.866867	1	1	--
ENSMUSG00000035011_LINE1188_Zbtb7a_I_N1	Zbtb7a	0.870533	0.806942	0.930566	0.999822	1	--
ENSMUSG00000035011_LINE1191_Zbtb7a_I_N1	Zbtb7a	0.925154	0.851463	0.991522	0.978939	1	--
ENSMUSG00000037279_LINE1220_Ovol2_I	Ovol2	0.935553	0.86521	1.0058	0.95935	1	--
ENSMUSG00000037465_LINE1224_Klf10_I	Klf10	0.879194	0.815788	0.937877	0.999557	1	--
ENSMUSG00000044646_LINE1330_Zbtb7c_I_N1	Zbtb7c	0.870533	0.806942	0.930566	0.999822	1	--
ENSMUSG00000044646_LINE1333_Zbtb7c_I_N1	Zbtb7c	0.925154	0.851463	0.991522	0.978939	1	--
ENSMUSG00000046873_LINE1387_Mbtps2_I_N16	Mbtps2	0.971023	0.896744	1.03953	0.777955	1	--
ENSMUSG00000048402_LINE1433_Gli2_I_N6	Gli2	0.96879	0.880587	1.05897	0.795737	1	--
ENSMUSG00000052040_LINE1535_Klf13_I_N3	Klf13	0.811622	0.753887	0.864287	1	1	--
ENSMUSG00000052040_LINE1529_Klf13_I_N1	Klf13	0.842444	0.769664	0.911907	0.999994	1	--
ENSMUSG00000052942_LINE1547_Glis3_I_N1	Glis3	0.973785	0.903251	1.04407	0.754799	1	--
ENSMUSG00000055148_LINE1590_Klf2_I_N14	Klf2	0.86342	0.798675	0.922992	0.999919	1	--
ENSMUSG00000055148_LINE1595_Klf2_I_N1	Klf2	0.881256	0.8126	0.941279	0.999454	1	--
ENSMUSG00000055148_LINE1577_Klf2_I_N1	Klf2	0.831674	0.761686	0.892262	0.999999	1	--
ENSMUSG00000055148_LINE1598_Klf2_I_N1	Klf2	0.873488	0.810261	0.935454	0.999755	1	--
ENSMUSG00000070495_LINE1841_Ctcfl_I	Ctcfl	0.947922	0.885595	1.01162	0.919356	1	--
ENSMUSG00000043013_LINE2138_Onecut1_I_N5	Onecut1	0.91638	0.84592	0.980612	0.98861	1	--
ENSMUSG00000043013_LINE2135_Onecut1_I_N1	Onecut1	0.942221	0.858363	1.01821	0.94043	1	--
ENSMUSG00000043013_LINE2143_Onecut1_I_N1	Onecut1	0.940101	0.876679	1.00252	0.947071	1	--
ENSMUSG00000045991_LINE2158_Onecut2_I_N5	Onecut2	0.91638	0.84592	0.980612	0.98861	1	--
ENSMUSG00000045991_LINE2155_Onecut2_I_N1	Onecut2	0.942221	0.858363	1.01821	0.94043	1	--
ENSMUSG00000045991_LINE2163_Onecut2_I_N1	Onecut2	0.940101	0.876679	1.00252	0.947071	1	--
ENSMUSG00000033713_LINE2798_Foxn3_I_N2	Foxn3	0.901503	0.835495	0.965862	0.996471	1	--
ENSMUSG00000033713_LINE2786_Foxn3_I_N1	Foxn3	0.922568	0.843384	1.00229	0.982327	1	--
ENSMUSG00000033713_LINE2795_Foxn3_I_N1	Foxn3	0.911718	0.838753	0.978667	0.99197	1	--
ENSMUSG00000034998_LINE2806_Foxn2_I_N8	Foxn2	0.971003	0.90535	1.03507	0.778113	1	--
ENSMUSG00000034998_LINE2823_Foxn2_I_N3	Foxn2	0.911718	0.838753	0.978667	0.99197	1	--
ENSMUSG00000034998_LINE2833_Foxn2_I_N2	Foxn2	0.901503	0.835495	0.965862	0.996471	1	--
ENSMUSG00000034998_LINE2812_Foxn2_I_N1	Foxn2	0.922568	0.843384	1.00229	0.982327	1	--
ENSMUSG00000034998_LINE2835_Foxn2_I_N1	Foxn2	0.947287	0.868577	1.0188	0.921948	1	--
ENSMUSG00000040891_LINE3497_Foxa3_I_N10	Foxa3	0.940799	0.878543	0.998455	0.944952	1	--
ENSMUSG00000040891_LINE3440_Foxa3_I_N7	Foxa3	0.945004	0.873946	1.01911	0.93075	1	--
ENSMUSG00000040891_LINE3382_Foxa3_I_N1	Foxa3	0.958145	0.885194	1.02639	0.868407	1	--
ENSMUSG00000040891_LINE3467_Foxa3_I_N8	Foxa3	0.933408	0.859964	1.00391	0.964285	1	--
ENSMUSG00000040891_LINE3404_Foxa3_I_N1	Foxa3	0.918492	0.852483	0.982664	0.986727	1	--
ENSMUSG00000040891_LINE3403_Foxa3_I_N2	Foxa3	0.94901	0.871337	1.02699	0.914768	1	--
ENSMUSG00000040891_LINE3477_Foxa3_I_N3	Foxa3	0.911718	0.838753	0.978667	0.99197	1	--
ENSMUSG00000040891_LINE3473_Foxa3_I_N2	Foxa3	0.914955	0.844418	0.983875	0.989747	1	--
ENSMUSG00000040891_LINE3410_Foxa3_I_N1	Foxa3	0.974591	0.894584	1.05007	0.74781	1	--
ENSMUSG00000040891_LINE3426_Foxa3_I_N1	Foxa3	0.922568	0.843384	1.00229	0.982327	1	--
ENSMUSG00000040891_LINE3445_Foxa3_I_N1	Foxa3	0.951198	0.88226	1.01186	0.904955	1	--
ENSMUSG00000040891_LINE3508_Foxa3_I_N1	Foxa3	0.947287	0.868577	1.0188	0.921948	1	--
ENSMUSG00000050397_LINE4067_Foxl2_I_N51	Foxl2	0.971003	0.90535	1.03507	0.778113	1	--
ENSMUSG00000050397_LINE4200_Foxl2_I_N10	Foxl2	0.901503	0.835495	0.965862	0.996471	1	--
ENSMUSG00000050397_LINE4128_Foxl2_I_N3	Foxl2	0.927961	0.860554	0.997565	0.974659	1	--
ENSMUSG00000050397_LINE4137_Foxl2_I_N1	Foxl2	0.942144	0.874239	1.00745	0.940682	1	--
ENSMUSG00000050397_LINE4127_Foxl2_I_N1	Foxl2	0.908493	0.836889	0.97226	0.993753	1	--
ENSMUSG00000050397_LINE4091_Foxl2_I_N2	Foxl2	0.94901	0.871337	1.02699	0.914768	1	--
ENSMUSG00000050397_LINE4171_Foxl2_I_N3	Foxl2	0.911718	0.838753	0.978667	0.99197	1	--
ENSMUSG00000050397_LINE4167_Foxl2_I_N2	Foxl2	0.914955	0.844418	0.983875	0.989747	1	--
ENSMUSG00000050397_LINE4101_Foxl2_I_N1	Foxl2	0.974591	0.894584	1.05007	0.74781	1	--
ENSMUSG00000050397_LINE4117_Foxl2_I_N1	Foxl2	0.922568	0.843384	1.00229	0.982327	1	--
ENSMUSG00000050397_LINE4136_Foxl2_I_N1	Foxl2	0.951198	0.88226	1.01186	0.904955	1	--
ENSMUSG00000050397_LINE4202_Foxl2_I_N1	Foxl2	0.947287	0.868577	1.0188	0.921948	1	--
ENSMUSG00000051490_LINE4339_Foxd4_I_N8	Foxd4	0.940799	0.878543	0.998455	0.944952	1	--
ENSMUSG00000051490_LINE4212_Foxd4_I_N1	Foxd4	0.958145	0.885194	1.02639	0.868407	1	--
ENSMUSG00000051490_LINE4278_Foxd4_I_N7	Foxd4	0.945004	0.873946	1.01911	0.93075	1	--
ENSMUSG00000051490_LINE4287_Foxd4_I_N1	Foxd4	0.93624	0.86667	1.00396	0.957657	1	--
ENSMUSG00000051490_LINE4309_Foxd4_I_N8	Foxd4	0.933408	0.859964	1.00391	0.964285	1	--
ENSMUSG00000051490_LINE4236_Foxd4_I_N1	Foxd4	0.918492	0.852483	0.982664	0.986727	1	--
ENSMUSG00000051490_LINE4235_Foxd4_I_N2	Foxd4	0.94901	0.871337	1.02699	0.914768	1	--
ENSMUSG00000051490_LINE4319_Foxd4_I_N3	Foxd4	0.911718	0.838753	0.978667	0.99197	1	--
ENSMUSG00000051490_LINE4315_Foxd4_I_N2	Foxd4	0.914955	0.844418	0.983875	0.989747	1	--
ENSMUSG00000051490_LINE4248_Foxd4_I_N1	Foxd4	0.974591	0.894584	1.05007	0.74781	1	--
ENSMUSG00000051490_LINE4264_Foxd4_I_N1	Foxd4	0.922568	0.843384	1.00229	0.982327	1	--
ENSMUSG00000051490_LINE4283_Foxd4_I_N1	Foxd4	0.951198	0.88226	1.01186	0.904955	1	--
ENSMUSG00000051490_LINE4350_Foxd4_I_N1	Foxd4	0.947287	0.868577	1.0188	0.921948	1	--
ENSMUSG00000090020_LINE5184_ENSMUSG00000090020_I_N9	ENSMUSG00000090020	0.971003	0.90535	1.03507	0.778113	1	--
ENSMUSG00000090020_LINE5205_ENSMUSG00000090020_I_N3	ENSMUSG00000090020	0.911718	0.838753	0.978667	0.99197	1	--
ENSMUSG00000090020_LINE5215_ENSMUSG00000090020_I_N2	ENSMUSG00000090020	0.901503	0.835495	0.965862	0.996471	1	--
ENSMUSG00000090020_LINE5193_ENSMUSG00000090020_I_N1	ENSMUSG00000090020	0.922568	0.843384	1.00229	0.982327	1	--
ENSMUSG00000090020_LINE5217_ENSMUSG00000090020_I_N1	ENSMUSG00000090020	0.947287	0.868577	1.0188	0.921948	1	--
ENSMUSG00000021362_LINE5293_Gcm2_I_N14	Gcm2	0.971312	0.900472	1.04422	0.775594	1	--
ENSMUSG00000009741_LINE5313_Ubp1_I_N1	Ubp1	0.961136	0.894567	1.02774	0.850043	1	--
ENSMUSG00000009741_LINE5314_Ubp1_I_N1	Ubp1	0.968223	0.894006	1.03746	0.800116	1	--
ENSMUSG00000041730_LINE5853_Prrxl1_I_N1	Prrxl1	0.969309	0.898935	1.04562	0.791686	1	--
ENSMUSG00000041730_LINE5870_Prrxl1_I_N13	Prrxl1	0.971626	0.896953	1.04205	0.773006	1	--
ENSMUSG00000001419_LINE6402_Mef2d_I_N1	Mef2d	0.959771	0.883121	1.03595	0.858627	1	--
ENSMUSG00000031870_LINE6833_Pgr_I_N2	Pgr	0.966417	0.894757	1.03145	0.813694	1	--
ENSMUSG00000031870_LINE6815_Pgr_I_N1	Pgr	0.970608	0.898851	1.0417	0.781323	1	--
ENSMUSG00000047638_LINE6853_Nr1h4_I_N1	Nr1h4	0.971145	0.906954	1.0318	0.776958	1	--
ENSMUSG00000048938_LINE6860_Nr1h5_I_N1	Nr1h5	0.971145	0.906954	1.0318	0.776958	1	--
ENSMUSG00000026976_LINE6964_Pax8_I_N8	Pax8	0.937766	0.874051	0.997136	0.953696	1	--
ENSMUSG00000026976_LINE6950_Pax8_I_N1	Pax8	0.971102	0.898917	1.04244	0.77731	1	--
ENSMUSG00000026976_LINE6976_Pax8_I_N1	Pax8	0.948736	0.878598	1.00999	0.915942	1	--
ENSMUSG00000026976_LINE6977_Pax8_I_N1	Pax8	0.948582	0.880099	1.01489	0.916593	1	--
ENSMUSG00000037034_LINE6992_Pax1_I_N8	Pax1	0.937766	0.874051	0.997136	0.953696	1	--
ENSMUSG00000037034_LINE6979_Pax1_I_N1	Pax1	0.971102	0.898917	1.04244	0.77731	1	--
ENSMUSG00000037034_LINE7004_Pax1_I_N1	Pax1	0.948736	0.878598	1.00999	0.915942	1	--
ENSMUSG00000037034_LINE7005_Pax1_I_N1	Pax1	0.948582	0.880099	1.01489	0.916593	1	--
ENSMUSG00000023411_LINE7048_Nfatc4_I_N1	Nfatc4	0.927975	0.860248	0.989864	0.974635	1	--
ENSMUSG00000024515_LINE7357_Smad4_I_N1	Smad4	0.950948	0.883823	1.0203	0.906115	1	--
ENSMUSG00000031681_LINE7378_Smad1_I_N1	Smad1	0.852464	0.787417	0.91243	0.999978	1	--
ENSMUSG00000031681_LINE7389_Smad1_I_N1	Smad1	0.957209	0.880419	1.04019	0.873825	1	--
ENSMUSG00000030353_LINE7614_Tead4_I_N1	Tead4	0.963873	0.889234	1.03688	0.831831	1	--
ENSMUSG00000016458_LINE2218_Wt1_I	Wt1	0.805084	0.746298	0.860385	1	1	--
ENSMUSG00000035397_LINE2773_Klf16_I_N3	Klf16	0.811622	0.753887	0.864287	1	1	--
ENSMUSG00000051176_LINE3240_Zfp42_I_N14	Zfp42	0.971023	0.896744	1.03953	0.777955	1	--
Q8K439_MOUSE_LINE3883_Zfp263_I_N2	LINE3883	0.773797	0.716642	0.828565	1	1	--
Q8K439_MOUSE_LINE3878_Zfp263_I_N1	LINE3878	0.817769	0.75811	0.871961	1	1	--
ENSMUSG00000001517_LINE5830_Foxm1_I_N1	Foxm1	0.931814	0.863979	0.995025	0.967628	1	--
ENSMUSG00000001517_LINE5831_Foxm1_I_N1	Foxm1	0.963195	0.89524	1.02931	0.836466	1	--
ENSMUSG00000001517_LINE5838_Foxm1_I_N1	Foxm1	0.972861	0.885926	1.06328	0.762687	1	--
ENSMUSG00000079033_LINE16118_Mef2b_I_N1	Mef2b	0.959771	0.883121	1.03595	0.858627	1	--
ENSMUSG00000021540_LINE17865_Smad5_I_N1	Smad5	0.852464	0.787417	0.91243	0.999978	1	--
ENSMUSG00000021540_LINE17876_Smad5_I_N1	Smad5	0.957209	0.880419	1.04019	0.873825	1	--
ENSMUSG00000027796_LINE17892_Smad9_I_N1	Smad9	0.852464	0.787417	0.91243	0.999978	1	--
ENSMUSG00000027796_LINE17905_Smad9_I_N1	Smad9	0.957209	0.880419	1.04019	0.873825	1	--
