# Supplementary material for: Joint single-cell DNA accessibility and protein epitope profiling reveals environmental regulation of epigenomic heterogeneity
Source: Nat Commun. 2018 Nov 2;9:4590. doi: 10.1038/s41467-018-07115-y (PMC6214962; doi:10.1038/s41467-018-07115-y)
Supplement: Supplementary file 5 — Supplementary Data 2 [file 41467_2018_7115_MOESM5_ESM.xlsx]

## Sheet: Supplementary_Table2
Subgroup_ID	#tumor_cell	#immune_cell	cluster_size	p.value(test of proportion)	adjusted p.value
s1	5	61	66	1.16e-10	5.78e-10
s2	4	64	68	8.78e-12	6.14e-11
s3	23	7	30	0.00304	0.00912
s4	60	8	68	6.79e-11	4.07e-10
s5	27	40	67	0.257	0.257
s6	19	8	27	0.0326	0.0651
s7	39	4	43	4.87e-08	1.95e-07
