# Supplementary material for: Joint single-cell DNA accessibility and protein epitope profiling reveals environmental regulation of epigenomic heterogeneity
Source: Nat Commun. 2018 Nov 2;9:4590. doi: 10.1038/s41467-018-07115-y (PMC6214962; doi:10.1038/s41467-018-07115-y)
Supplement: Supplementary file 6 — Supplementary Data 3 [file 41467_2018_7115_MOESM6_ESM.xlsx]

## Sheet: novel_6mer_variability.txt
	name	variability	bootstrap_lower_bound	bootstrap_upper_bound	p_value	p_value_adj
AACCAC	AACCAC	1.26318	1.12207	1.40183	2.66919e-12	1.85064e-09
ACCACA	ACCACA	1.29405	1.15549	1.43559	8.39336e-15	1.74582e-11
CATTCC	CATTCC	1.17598	1.08317	1.26956	1.48729e-06	0.000618713
GACCAC	GACCAC	1.14622	1.05605	1.22974	4.75764e-05	0.014137
GACTCA	GACTCA	1.15515	1.04881	1.26142	1.77957e-05	0.00616918
GAGTCA	GAGTCA	1.22432	1.11914	1.32729	1.69857e-09	8.83259e-07
TGCCAA	TGCCAA	1.27093	1.16866	1.36778	6.61902e-13	6.88378e-10
