# Supplementary material for: Joint single-cell DNA accessibility and protein epitope profiling reveals environmental regulation of epigenomic heterogeneity
Source: Nat Commun. 2018 Nov 2;9:4590. doi: 10.1038/s41467-018-07115-y (PMC6214962; doi:10.1038/s41467-018-07115-y)
Supplement: Supplementary file 7 — Supplementary Data 4 [file 41467_2018_7115_MOESM7_ESM.xlsx]

## Sheet: novel_7mer_variability.txt
	name	variability	bootstrap_lower_bound	bootstrap_upper_bound	p_value	p_value_adj
AAACCAC	AAACCAC	1.31997	1.17366	1.45916	4.3549e-17	8.91883e-14
AACCACA	AACCACA	1.4566	1.28306	1.63487	7.76061e-32	3.17875e-28
AACGCAT	AACGCAT	1.13094	1.02133	1.23984	0.000228356	0.0283438
AAGGTGT	AAGGTGT	1.14997	1.05168	1.2455	3.16798e-05	0.00720891
AATTCCT	AATTCCT	1.13782	1.05461	1.22489	0.00011469	0.0184224
ACACACA	ACACACA	1.31716	1.19888	1.43154	7.84245e-17	1.28491e-13
ACACACG	ACACACG	1.21633	1.10816	1.32678	5.73864e-09	3.13406e-06
ACACGCA	ACACGCA	1.1436	1.05967	1.22105	6.2891e-05	0.0117092
ACAGGAA	ACAGGAA	1.22661	1.12414	1.33371	1.19038e-09	8.86508e-07
ACATTCC	ACATTCC	1.14215	1.06496	1.22539	7.32469e-05	0.013265
ACCACAA	ACCACAA	1.20521	1.10291	1.31563	2.92644e-08	1.4102e-05
ACCACAC	ACCACAC	1.13241	1.03818	1.22183	0.000197514	0.0269672
ACCACAG	ACCACAG	1.27621	1.16259	1.38855	2.50659e-13	2.93342e-10
ACCACAT	ACCACAT	1.14851	1.0533	1.24969	3.71506e-05	0.00766924
ACCGTCT	ACCGTCT	1.12377	1.0355	1.20675	0.000453553	0.0442322
ACCTGGC	ACCTGGC	1.18805	1.09379	1.27731	3.12839e-07	0.000134883
ACGAAAG	ACGAAAG	1.13502	1.04973	1.21057	0.000152229	0.0218782
ACGCACG	ACGCACG	1.13402	1.05052	1.21524	0.000168352	0.0237783
ACGCCTA	ACGCCTA	1.12815	1.02587	1.2278	0.00029938	0.0335962
ACGCGAA	ACGCGAA	1.12343	1.023	1.22736	0.000468285	0.0451317
ACGTATG	ACGTATG	1.15399	1.03637	1.25664	2.02873e-05	0.00488804
ACTCTAT	ACTCTAT	1.13838	1.04562	1.23438	0.000108334	0.0184224
ACTTCCT	ACTTCCT	1.41687	1.29996	1.52703	4.35491e-27	1.18918e-23
AGCGATA	AGCGATA	1.1366	1.04306	1.22571	0.000129829	0.0189922
AGGAATG	AGGAATG	1.21634	1.12206	1.31236	5.72848e-09	3.13406e-06
AGGTACG	AGGTACG	1.14199	1.04332	1.23516	7.44862e-05	0.013265
AGGTATC	AGGTATC	1.16682	1.07422	1.25125	4.57672e-06	0.00151749
AGGTGTA	AGGTGTA	1.13312	1.04867	1.21635	0.000184067	0.0255572
AGTCGCA	AGTCGCA	1.12475	1.03037	1.24164	0.000413576	0.0417545
ATACACA	ATACACA	1.1319	1.03899	1.22202	0.00020774	0.0274484
ATATGCC	ATATGCC	1.14579	1.04995	1.23001	4.97955e-05	0.00948662
ATCATAC	ATCATAC	1.1263	1.03745	1.2133	0.000357122	0.038494
ATCCAAG	ATCCAAG	1.14889	1.05172	1.23874	3.56229e-05	0.00766924
ATGACTC	ATGACTC	1.20098	1.1092	1.29419	5.3337e-08	2.42742e-05
ATGAGTC	ATGAGTC	1.21917	1.1179	1.32	3.74188e-09	2.35796e-06
ATGCAAC	ATGCAAC	1.16348	1.0643	1.26101	6.8094e-06	0.00206602
ATGCCTA	ATGCCTA	1.12695	1.02788	1.22168	0.000335885	0.0366876
ATTCCTG	ATTCCTG	1.18715	1.08718	1.28705	3.52178e-07	0.000144252
ATTGATA	ATTGATA	1.12747	1.02186	1.22955	0.000319472	0.0353664
CACACAC	CACACAC	1.30294	1.16363	1.43452	1.44348e-15	1.97083e-12
CACATAC	CACATAC	1.13684	1.04639	1.21496	0.000126659	0.0189922
CACCACA	CACCACA	1.15195	1.04781	1.2616	2.54458e-05	0.00595576
CACGCAC	CACGCAC	1.15772	1.06695	1.24347	1.32863e-05	0.003511
CACTTCC	CACTTCC	1.15884	1.07431	1.23765	1.16951e-05	0.00319354
CAGGAAG	CAGGAAG	1.17893	1.08419	1.26845	1.02348e-06	0.000399255
CATACAC	CATACAC	1.12861	1.03432	1.22046	0.000286356	0.0335119
CCACAGA	CCACAGA	1.13793	1.05034	1.21583	0.000113403	0.0184224
CCACATC	CCACATC	1.14786	1.0563	1.22583	3.98643e-05	0.00783655
CCCCTAC	CCCCTAC	1.1369	1.04867	1.2263	0.000125938	0.0189922
CCGATGC	CCGATGC	1.14779	1.03	1.26233	4.01776e-05	0.00783655
CCGTAAA	CCGTAAA	1.1312	1.05251	1.20441	0.000222607	0.0283438
CCTTGAC	CCTTGAC	1.12506	1.03034	1.21312	0.000401763	0.0417545
CGACGGA	CGACGGA	1.13045	1.04971	1.20819	0.000239436	0.028845
CGATCAG	CGATCAG	1.13664	1.03549	1.23877	0.000129355	0.0189922
CGTAACG	CGTAACG	1.13068	1.02771	1.23069	0.000234177	0.0286325
CTATAGA	CTATAGA	1.12476	1.02629	1.21175	0.000413483	0.0417545
CTGCCAA	CTGCCAA	1.25958	1.15869	1.36079	5.03977e-12	4.12858e-09
CTTATCA	CTTATCA	1.14843	1.0489	1.24164	3.74475e-05	0.00766924
CTTGGCA	CTTGGCA	1.27227	1.18266	1.36564	5.18277e-13	5.30716e-10
GACCACA	GACCACA	1.16692	1.06995	1.24902	4.52233e-06	0.00151749
GACTCAC	GACTCAC	1.21373	1.11869	1.31248	8.45064e-09	4.32673e-06
GAGACTA	GAGACTA	1.15701	1.08025	1.2308	1.44113e-05	0.00368929
GAGTCAC	GAGTCAC	1.263	1.14934	1.38992	2.75168e-12	2.50464e-09
GATGCCA	GATGCCA	1.16672	1.08626	1.24917	4.63102e-06	0.00151749
GCATTCC	GCATTCC	1.1319	1.05404	1.21075	0.000207668	0.0274484
GCCAAGA	GCCAAGA	1.15416	1.06077	1.22833	1.98949e-05	0.00488804
GGATTTA	GGATTTA	1.12837	1.05086	1.20096	0.000293181	0.0335332
GGCCATA	GGCCATA	1.131	1.05687	1.20209	0.00022684	0.0283438
GGGTTCA	GGGTTCA	1.12584	1.04913	1.20569	0.000373291	0.0397142
GGTCGTA	GGTCGTA	1.13101	1.047	1.21923	0.000226687	0.0283438
GTACGAC	GTACGAC	1.16684	1.07095	1.26587	4.56458e-06	0.00151749
GTCTACA	GTCTACA	1.12937	1.0426	1.21121	0.000265965	0.0315766
GTGCCAA	GTGCCAA	1.16027	1.07261	1.24091	9.91135e-06	0.00281938
GTGGTCA	GTGGTCA	1.13663	1.041	1.23478	0.000129426	0.0189922
GTGGTTA	GTGGTTA	1.14124	1.05512	1.22424	8.06032e-05	0.014049
GTGTGTA	GTGTGTA	1.21948	1.11122	1.33397	3.56863e-09	2.35796e-06
GTTCGCA	GTTCGCA	1.12831	1.04316	1.21361	0.000294725	0.0335332
GTTGGCA	GTTGGCA	1.16571	1.07659	1.24416	5.22657e-06	0.00164677
TAGCACA	TAGCACA	1.12464	1.04153	1.20657	0.000417953	0.0417545
TCACACA	TCACACA	1.14912	1.06155	1.23823	3.47338e-05	0.00766924
TCGAGCA	TCGAGCA	1.12474	1.03727	1.20908	0.000414292	0.0417545
TGAATCA	TGAATCA	1.16021	1.06619	1.24441	9.98071e-06	0.00281938
TGACTCA	TGACTCA	1.60906	1.45942	1.7794	1.99892e-53	1.63751e-49
TGCCAAA	TGCCAAA	1.12437	1.04103	1.20579	0.000428862	0.0423282
TTATCAA	TTATCAA	1.13797	1.05461	1.22015	0.000112964	0.0184224
