# Supplementary material for: Joint single-cell DNA accessibility and protein epitope profiling reveals environmental regulation of epigenomic heterogeneity
Source: Nat Commun. 2018 Nov 2;9:4590. doi: 10.1038/s41467-018-07115-y (PMC6214962; doi:10.1038/s41467-018-07115-y)
Supplement: Supplementary file 8 — Supplementary Data 5 [file 41467_2018_7115_MOESM8_ESM.xlsx]

## Sheet: novel_8mer_variability.txt
	name	variability	bootstrap_lower_bound	bootstrap_upper_bound	p_value	p_value_adj
AAAAATTC	AAAAATTC	1.10574	1.00356	1.2079	0.00221677	0.0358713
AAAACACG	AAAACACG	1.11479	0.988365	1.25008	0.00102531	0.0233079
AAAACGCT	AAAACGCT	1.13496	1.0391	1.22853	0.000153228	0.0077782
AAAACGTA	AAAACGTA	1.12918	0.986857	1.28101	0.00027095	0.010661
AAAAGATC	AAAAGATC	1.10133	1.00408	1.19698	0.00316999	0.0437757
AAAAGCAT	AAAAGCAT	1.12276	1.0347	1.21243	0.000498567	0.0154134
AAAATAGC	AAAATAGC	1.12352	1.00635	1.2297	0.000464295	0.0147883
AAAATCGG	AAAATCGG	1.10036	1.00029	1.19452	0.00342418	0.0453861
AAAATGCG	AAAATGCG	1.11851	1.01011	1.24001	0.000735614	0.0189041
AAACACAC	AAACACAC	1.1018	1.01176	1.19813	0.00305309	0.0428372
AAACCACA	AAACCACA	1.23898	1.10513	1.38035	1.65203e-10	1.43005e-07
AAACCGGC	AAACCGGC	1.10292	1.02587	1.17294	0.00279053	0.0409422
AAACCTGC	AAACCTGC	1.10897	1.0003	1.21619	0.00169302	0.0311569
AAACGAAA	AAACGAAA	1.12609	1.01731	1.23781	0.000364323	0.0127354
AAACGAGG	AAACGAGG	1.13211	1.04223	1.22149	0.000203454	0.00901942
AAACGAGT	AAACGAGT	1.12577	1.00994	1.24072	0.00037564	0.0130616
AAACGATC	AAACGATC	1.12188	0.994769	1.25445	0.000540774	0.0158682
AAACGCAT	AAACGCAT	1.17289	1.05303	1.29221	2.18531e-06	0.000457857
AAACGGCT	AAACGGCT	1.10346	0.987271	1.21581	0.00267054	0.0400203
AAACGTGC	AAACGTGC	1.14016	1.06511	1.21229	9.00979e-05	0.00567681
AAACGTTC	AAACGTTC	1.10543	1.0051	1.21089	0.0022733	0.0363176
AAACGTTT	AAACGTTT	1.11697	1.02255	1.20224	0.000845072	0.0206829
AAACTACG	AAACTACG	1.10123	1.00086	1.20818	0.00319577	0.043879
AAACTCAC	AAACTCAC	1.10095	0.980843	1.2169	0.00326725	0.044264
AAACTCGC	AAACTCGC	1.12279	1.00785	1.24869	0.00049687	0.0153754
AAACTTAC	AAACTTAC	1.13464	1.03952	1.2274	0.000158209	0.00798181
AAACTTAG	AAACTTAG	1.14438	1.03617	1.24264	5.79128e-05	0.00428086
AAAGAGGA	AAAGAGGA	1.162	1.06405	1.25511	8.10338e-06	0.00115391
AAAGAGTG	AAAGAGTG	1.127	1.01737	1.22333	0.000334077	0.0121561
AAAGATCA	AAAGATCA	1.11162	1.02313	1.19635	0.00135076	0.0272088
AAAGATTG	AAAGATTG	1.11741	1.02505	1.21163	0.000812464	0.0202869
AAAGCCAC	AAAGCCAC	1.13333	1.03954	1.22404	0.000180265	0.00857662
AAAGCGAC	AAAGCGAC	1.14068	1.038	1.2387	8.54164e-05	0.00550919
AAAGCGTG	AAAGCGTG	1.10217	0.998284	1.20525	0.00296366	0.0422102
AAAGGCCC	AAAGGCCC	1.10907	1.01849	1.19323	0.00167879	0.0310062
AAAGGGGA	AAAGGGGA	1.1078	1.01872	1.19042	0.00186774	0.0326721
AAAGGTGT	AAAGGTGT	1.14024	1.04954	1.23017	8.94146e-05	0.0056453
AAAGTAAC	AAAGTAAC	1.11544	1.02679	1.20341	0.000967481	0.0224907
AAAGTCGA	AAAGTCGA	1.15732	1.01522	1.34321	1.39117e-05	0.00165802
AAAGTGCA	AAAGTGCA	1.10088	1.01202	1.18338	0.00328467	0.0443721
AAAGTGGA	AAAGTGGA	1.16641	1.045	1.30518	4.80748e-06	0.000795396
AAAGTGTA	AAAGTGTA	1.13388	1.04743	1.22447	0.000170645	0.00831584
AAATACGG	AAATACGG	1.10415	0.997427	1.2189	0.00252618	0.0387642
AAATAGCA	AAATAGCA	1.12793	1.04602	1.20206	0.000305731	0.0115727
AAATAGGC	AAATAGGC	1.11	0.976045	1.26024	0.00155101	0.029655
AAATCAGT	AAATCAGT	1.10086	1.01662	1.19089	0.00329009	0.0444087
AAATCCGA	AAATCCGA	1.15235	1.02608	1.28118	2.43392e-05	0.00236868
AAATCCGT	AAATCCGT	1.1375	1.03183	1.24626	0.000118446	0.00654532
AAATCGAT	AAATCGAT	1.14852	0.987156	1.32173	3.71146e-05	0.0032098
AAATCTGG	AAATCTGG	1.12509	1.02104	1.2194	0.00040049	0.0135458
AAATGACA	AAATGACA	1.11552	1.01342	1.21741	0.000961273	0.0224575
AAATGGCA	AAATGGCA	1.11181	1.0155	1.20402	0.00132857	0.0269488
AAATGGGG	AAATGGGG	1.10788	1.02622	1.18311	0.0018549	0.0326634
AAATGGTA	AAATGGTA	1.11627	1.01911	1.20679	0.000899465	0.0215335
AAATGTAA	AAATGTAA	1.10291	1.01069	1.19058	0.00279329	0.0409422
AAATGTCA	AAATGTCA	1.111	1.02114	1.19518	0.00142429	0.0282483
AAATTAGC	AAATTAGC	1.11326	0.99782	1.22483	0.00117147	0.0250386
AAATTCCG	AAATTCCG	1.12413	1.00637	1.24678	0.000438394	0.0143203
AAATTCCT	AAATTCCT	1.12451	1.03157	1.20959	0.000423053	0.0139858
AAATTGGC	AAATTGGC	1.15286	1.04792	1.25556	2.30073e-05	0.00229089
AACAAAGG	AACAAAGG	1.10989	1.02468	1.20127	0.00156623	0.0298095
AACAAGAG	AACAAGAG	1.10551	1.02284	1.18502	0.0022597	0.0362178
AACACACA	AACACACA	1.17943	1.09312	1.26822	9.607e-07	0.000230666
AACACCTT	AACACCTT	1.10349	1.01164	1.19445	0.00266536	0.0400137
AACACGCA	AACACGCA	1.10396	1.02655	1.17833	0.00256398	0.0392459
AACAGATT	AACAGATT	1.10156	1.01309	1.19671	0.00311136	0.0432735
AACAGCAC	AACAGCAC	1.09849	1.01348	1.18412	0.00396683	0.04906
AACAGGAA	AACAGGAA	1.09997	1.00995	1.18644	0.00353231	0.0460348
AACAGGCT	AACAGGCT	1.14719	1.04841	1.25066	4.28593e-05	0.00351574
AACAGTTC	AACAGTTC	1.16131	1.04918	1.27305	8.78043e-06	0.00120814
AACATCAG	AACATCAG	1.10189	1.0129	1.19375	0.003031	0.0427538
AACATCCA	AACATCCA	1.10495	1.01448	1.19636	0.00236557	0.0373562
AACCAACC	AACCAACC	1.102	1.01693	1.17919	0.00300479	0.0425665
AACCAATC	AACCAATC	1.12192	1.04264	1.21694	0.000538648	0.0158624
AACCACAA	AACCACAA	1.13843	1.03517	1.23732	0.000107749	0.00621806
AACCACAC	AACCACAC	1.15966	1.06628	1.25278	1.06405e-05	0.00138343
AACCACAG	AACCACAG	1.28281	1.17037	1.40288	7.30071e-14	1.26395e-10
AACCAGAC	AACCAGAC	1.09946	1.01467	1.18094	0.00367514	0.0470288
AACCAGCA	AACCAGCA	1.0983	1.01203	1.18381	0.00402387	0.0495626
AACCCACA	AACCCACA	1.14413	1.04411	1.23888	5.94719e-05	0.0043567
AACCCAGG	AACCCAGG	1.10525	1.02301	1.18754	0.00230699	0.0366954
AACCCATA	AACCCATA	1.15365	1.06527	1.24105	2.10668e-05	0.00215879
AACCCCCT	AACCCCCT	1.11799	1.03464	1.19099	0.000771125	0.019504
AACCCGTT	AACCCGTT	1.11734	0.99985	1.24221	0.000817287	0.0203204
AACCCTGC	AACCCTGC	1.1521	1.03045	1.27814	2.50272e-05	0.00242131
AACCGAAC	AACCGAAC	1.12104	1.01207	1.2303	0.00058392	0.0165297
AACCGCAG	AACCGCAG	1.13945	1.01463	1.2661	9.70293e-05	0.00587199
AACCGCCT	AACCGCCT	1.1206	1.0193	1.21853	0.000608141	0.0168669
AACCGCGG	AACCGCGG	1.09906	1.01841	1.18597	0.00379224	0.0476849
AACCGCTA	AACCGCTA	1.13526	1.03605	1.23138	0.000148645	0.00761611
AACCGCTT	AACCGCTT	1.1169	1.01738	1.21289	0.000849689	0.0207275
AACCGGAG	AACCGGAG	1.11721	1.03607	1.19624	0.000826465	0.0204217
AACCGGCA	AACCGGCA	1.12927	1.03203	1.23308	0.00026868	0.0106481
AACCGTCG	AACCGTCG	1.11217	1.01773	1.20751	0.00128823	0.0265889
AACCGTTA	AACCGTTA	1.11055	0.983575	1.23966	0.00148	0.0288128
AACCTAAT	AACCTAAT	1.10098	1.01219	1.18629	0.00325984	0.0442365
AACCTATA	AACCTATA	1.13312	1.00894	1.26744	0.000184131	0.00866498
AACCTCTA	AACCTCTA	1.12845	1.03736	1.21162	0.000290884	0.0111389
AACCTGGA	AACCTGGA	1.11971	1.00834	1.21703	0.000659661	0.0176301
AACCTGTC	AACCTGTC	1.12076	1.00975	1.22517	0.000599214	0.0167712
AACCTTCA	AACCTTCA	1.10863	1.01073	1.20463	0.00174205	0.0316805
AACCTTCG	AACCTTCG	1.09893	1.0003	1.20157	0.0038312	0.0480264
AACGAAAC	AACGAAAC	1.11886	1.01052	1.22488	0.000712577	0.0185508
AACGACTA	AACGACTA	1.10806	0.98691	1.21592	0.00182774	0.0324737
AACGAGCT	AACGAGCT	1.13353	1.03244	1.22855	0.000176811	0.00847234
AACGATAG	AACGATAG	1.12903	1.01929	1.22363	0.000274891	0.0107719
AACGATTA	AACGATTA	1.11059	0.983839	1.23589	0.00147541	0.0287577
AACGATTG	AACGATTG	1.10761	0.986272	1.2274	0.00189825	0.0330201
AACGCATA	AACGCATA	1.16138	1.04393	1.25957	8.70963e-06	0.00120814
AACGCATC	AACGCATC	1.18307	1.06787	1.30351	6.01052e-07	0.000162057
AACGCATG	AACGCATG	1.18371	1.0687	1.30649	5.53459e-07	0.000152987
AACGCCAG	AACGCCAG	1.12359	1.02729	1.21434	0.000461408	0.0147498
AACGCCCA	AACGCCCA	1.10124	1.01857	1.1829	0.00319171	0.043873
AACGCCCG	AACGCCCG	1.13193	1.04121	1.2217	0.000207174	0.0090985
AACGCTCG	AACGCTCG	1.1375	1.03093	1.24151	0.000118437	0.00654532
AACGCTGG	AACGCTGG	1.10782	0.979309	1.23282	0.0018648	0.0326721
AACGCTTG	AACGCTTG	1.14496	1.05074	1.24404	5.44082e-05	0.0041718
AACGGATT	AACGGATT	1.10174	0.9866	1.21661	0.00306868	0.0429668
AACGGGTC	AACGGGTC	1.11781	0.999579	1.23437	0.000783786	0.0197411
AACGGTCA	AACGGTCA	1.11333	1.01566	1.20035	0.00116481	0.024961
AACGTAAT	AACGTAAT	1.14005	1.02146	1.26167	9.11831e-05	0.00569438
AACGTGCG	AACGTGCG	1.11217	1.00824	1.21352	0.00128832	0.0265889
AACGTGGC	AACGTGGC	1.10345	1.00932	1.19472	0.00267265	0.0400337
AACGTGGG	AACGTGGG	1.10512	1.01744	1.18521	0.00233174	0.0370318
AACGTTCG	AACGTTCG	1.15082	1.00892	1.28248	2.88321e-05	0.00267911
AACTAATA	AACTAATA	1.12781	1.015	1.24718	0.000309134	0.0116747
AACTACCA	AACTACCA	1.12706	1.03457	1.21972	0.000332244	0.0121431
AACTACGT	AACTACGT	1.13603	1.01285	1.26529	0.000137523	0.00718047
AACTATTA	AACTATTA	1.1098	0.994131	1.21689	0.00157812	0.0299076
AACTCAAT	AACTCAAT	1.10235	1.00639	1.20558	0.00292065	0.0419187
AACTCCGC	AACTCCGC	1.13061	1.02772	1.24556	0.000235732	0.00985284
AACTCGCA	AACTCGCA	1.11497	1.02449	1.20207	0.00100883	0.0230959
AACTGATA	AACTGATA	1.10082	0.993223	1.20526	0.0033013	0.0444871
AACTGCCG	AACTGCCG	1.11425	1.02775	1.20417	0.00107483	0.0239427
AACTGGCT	AACTGGCT	1.12675	1.03685	1.21786	0.000342422	0.0122644
AACTGGTA	AACTGGTA	1.11189	1.01391	1.20653	0.0013193	0.0268464
AACTGTCC	AACTGTCC	1.11617	1.01445	1.21273	0.00090707	0.0216575
AACTTATC	AACTTATC	1.1465	1.02946	1.26234	4.61538e-05	0.00368491
AACTTCCT	AACTTCCT	1.15422	1.07083	1.23842	1.97556e-05	0.00208496
AACTTGCG	AACTTGCG	1.13022	1.04106	1.22427	0.00024496	0.0100974
AACTTGGC	AACTTGGC	1.16348	1.03934	1.32049	6.80673e-06	0.00101773
AACTTGTA	AACTTGTA	1.10045	1.0062	1.18183	0.00339945	0.0452352
AACTTTCT	AACTTTCT	1.09985	1.01918	1.17625	0.00356563	0.0462888
AAGAACGA	AAGAACGA	1.10079	1.01451	1.18401	0.0033087	0.0445139
AAGACATA	AAGACATA	1.10017	1.0077	1.19608	0.00347489	0.0456576
AAGACCAA	AAGACCAA	1.16698	1.07582	1.25481	4.48738e-06	0.000763379
AAGACGCC	AAGACGCC	1.13109	1.05175	1.21142	0.000224955	0.0095603
AAGAGAAG	AAGAGAAG	1.1244	1.03865	1.2115	0.000427605	0.0140938
AAGAGAGG	AAGAGAGG	1.1211	1.02963	1.19975	0.000580928	0.0164733
AAGAGATC	AAGAGATC	1.10083	1.01705	1.18069	0.00329733	0.0444687
AAGAGGAA	AAGAGGAA	1.19041	1.07805	1.31008	2.28139e-07	7.65756e-05
AAGAGGAG	AAGAGGAG	1.10296	1.0259	1.17101	0.00278123	0.0408943
AAGAGTAC	AAGAGTAC	1.15609	1.06099	1.23777	1.60114e-05	0.00182241
AAGAGTGT	AAGAGTGT	1.14607	1.04766	1.25398	4.83314e-05	0.0038125
AAGATAAT	AAGATAAT	1.13054	1.01848	1.24124	0.000237391	0.00990955
AAGATACA	AAGATACA	1.10269	1.01308	1.19299	0.00284273	0.0413207
AAGATCAA	AAGATCAA	1.12258	1.02924	1.2136	0.000506839	0.0154629
AAGATCAG	AAGATCAG	1.11675	1.02201	1.21609	0.00086178	0.0208813
AAGATCGT	AAGATCGT	1.11254	0.997465	1.23984	0.00124745	0.0260366
AAGATTCT	AAGATTCT	1.10785	1.01108	1.18871	0.00186015	0.0326721
AAGATTGA	AAGATTGA	1.10702	1.00944	1.18854	0.00199385	0.0337187
AAGCACGA	AAGCACGA	1.10458	1.01823	1.18259	0.00243913	0.038025
AAGCAGTG	AAGCAGTG	1.1138	1.01251	1.21229	0.00111766	0.0244538
AAGCATTA	AAGCATTA	1.1386	0.993236	1.32234	0.000105841	0.00618254
AAGCATTG	AAGCATTG	1.13618	1.04306	1.22481	0.00013555	0.00714255
AAGCCACA	AAGCCACA	1.14747	1.06736	1.22356	4.15685e-05	0.00345847
AAGCCACG	AAGCCACG	1.10531	0.999704	1.2023	0.00229694	0.0365709
AAGCCACT	AAGCCACT	1.12657	1.04646	1.20233	0.000348114	0.0123793
AAGCCCCA	AAGCCCCA	1.12117	1.04144	1.2052	0.000577075	0.0164349
AAGCCCGG	AAGCCCGG	1.10703	1.02523	1.18972	0.00199199	0.0337061
AAGCCCTA	AAGCCCTA	1.10201	1.01265	1.18627	0.00300211	0.0425469
AAGCCTAC	AAGCCTAC	1.139	1.04246	1.24405	0.000101647	0.006008
AAGCGACC	AAGCGACC	1.10229	1.01443	1.18243	0.00293452	0.0420602
AAGCGTAA	AAGCGTAA	1.1593	1.01676	1.29607	1.1092e-05	0.00140331
AAGCGTCA	AAGCGTCA	1.10408	1.01403	1.19367	0.00254073	0.0389627
AAGCTAGT	AAGCTAGT	1.10287	1.01578	1.18724	0.00280155	0.04096
AAGCTCCT	AAGCTCCT	1.11114	1.02936	1.18752	0.00140704	0.0280164
AAGCTCGC	AAGCTCGC	1.0991	1.02044	1.1837	0.00378004	0.0476236
AAGCTGTC	AAGCTGTC	1.14488	1.0637	1.23513	5.49181e-05	0.00417706
AAGCTTCA	AAGCTTCA	1.10803	1.01424	1.19728	0.00183209	0.0324737
AAGGAATA	AAGGAATA	1.10651	1.01415	1.19745	0.00207971	0.0344634
AAGGAATT	AAGGAATT	1.11739	1.04045	1.19746	0.000813512	0.0202878
AAGGAGCA	AAGGAGCA	1.10644	1.02224	1.19117	0.00209201	0.0345628
AAGGAGTA	AAGGAGTA	1.09944	0.990832	1.22527	0.00368087	0.0470288
AAGGAGTC	AAGGAGTC	1.11655	1.03175	1.20018	0.000876838	0.0211302
AAGGCAAT	AAGGCAAT	1.15268	1.02264	1.28029	2.3476e-05	0.00231898
AAGGCAGA	AAGGCAGA	1.11618	1.03336	1.18529	0.000906507	0.0216575
AAGGCCAT	AAGGCCAT	1.13016	1.03923	1.22365	0.000246349	0.0101352
AAGGCCCA	AAGGCCCA	1.09995	0.996654	1.22329	0.00353715	0.0460431
AAGGCCGC	AAGGCCGC	1.12679	1.04635	1.20399	0.000340909	0.0122533
AAGGCGCT	AAGGCGCT	1.11505	1.01358	1.22567	0.0010014	0.0230511
AAGGGCGA	AAGGGCGA	1.10994	1.01797	1.19863	0.00155991	0.0297632
AAGGGGAA	AAGGGGAA	1.10122	1.02138	1.17787	0.00319748	0.043879
AAGGGTAG	AAGGGTAG	1.10488	1.01137	1.19042	0.00237809	0.0374461
AAGGGTAT	AAGGGTAT	1.11824	0.984221	1.26732	0.000753507	0.019199
AAGGTACG	AAGGTACG	1.10906	0.984302	1.25355	0.00168067	0.0310062
AAGGTATC	AAGGTATC	1.12756	0.991552	1.29457	0.000316784	0.0118547
AAGGTATT	AAGGTATT	1.11092	1.02047	1.201	0.00143415	0.0283487
AAGGTCAA	AAGGTCAA	1.12169	1.03959	1.19566	0.00055021	0.0159379
AAGGTTAT	AAGGTTAT	1.11189	1.01375	1.20383	0.00131971	0.0268464
AAGGTTCG	AAGGTTCG	1.10802	1.01897	1.19702	0.00183388	0.0324737
AAGGTTGG	AAGGTTGG	1.1208	1.03544	1.20788	0.000596949	0.0167598
AAGTACCT	AAGTACCT	1.10781	1.02238	1.19363	0.00186636	0.0326721
AAGTATCC	AAGTATCC	1.13281	1.036	1.21161	0.00018995	0.00880032
AAGTATGG	AAGTATGG	1.14979	1.0271	1.2727	3.22825e-05	0.00287778
AAGTCCGA	AAGTCCGA	1.10743	1.02176	1.19172	0.00192676	0.0332475
AAGTCCGG	AAGTCCGG	1.09866	1.02355	1.1748	0.00391394	0.0487118
AAGTCCTA	AAGTCCTA	1.10756	1.00925	1.20957	0.00190605	0.0330858
AAGTCGCA	AAGTCGCA	1.11083	1.0273	1.18671	0.0014457	0.0284393
AAGTCTCT	AAGTCTCT	1.12202	1.04478	1.18721	0.000533886	0.0157903
AAGTGAGC	AAGTGAGC	1.10562	1.01382	1.18906	0.00223903	0.0360326
AAGTGCAT	AAGTGCAT	1.10927	1.03572	1.1829	0.00165054	0.0306392
AAGTGGGT	AAGTGGGT	1.10588	1.01943	1.18705	0.00219058	0.0356417
AAGTTAAC	AAGTTAAC	1.10152	0.992834	1.21401	0.00312187	0.0433553
AAGTTCCA	AAGTTCCA	1.09952	1.01154	1.18078	0.00365974	0.0469171
AAGTTCTG	AAGTTCTG	1.12186	1.02514	1.22297	0.000541566	0.0158772
AATAAGTA	AATAAGTA	1.1017	1.01084	1.19816	0.00307711	0.043035
AATACAAG	AATACAAG	1.10177	1.00845	1.19195	0.0030613	0.0428869
AATACACA	AATACACA	1.14092	1.05159	1.23075	8.33153e-05	0.00541615
AATACACC	AATACACC	1.14122	1.03997	1.23702	8.07576e-05	0.00529172
AATACCGT	AATACCGT	1.11949	1.022	1.20625	0.000673138	0.017871
AATACGCA	AATACGCA	1.0987	0.974715	1.23542	0.00390117	0.0485896
AATACGTA	AATACGTA	1.10825	0.952896	1.26729	0.00179828	0.0321945
AATAGCAT	AATAGCAT	1.10694	1.0114	1.20531	0.00200656	0.0337788
AATAGCGA	AATAGCGA	1.10392	0.99847	1.21236	0.00257216	0.0392798
AATAGGTG	AATAGGTG	1.14798	1.05309	1.24586	3.93423e-05	0.00333538
AATAGTCC	AATAGTCC	1.09911	0.994841	1.20328	0.00377953	0.0476236
AATATAGA	AATATAGA	1.10193	1.02367	1.18003	0.00302062	0.0427283
AATATCGC	AATATCGC	1.11609	1.00922	1.21542	0.000913634	0.0217188
AATATCTC	AATATCTC	1.11168	1.01833	1.20789	0.00134399	0.0271056
AATATTCG	AATATTCG	1.16056	1.01063	1.3072	9.58409e-06	0.00127667
AATCAATC	AATCAATC	1.11484	1.00684	1.23383	0.00102025	0.0232249
AATCACGA	AATCACGA	1.11367	1.00676	1.22493	0.00113061	0.0245806
AATCATAC	AATCATAC	1.10439	0.993151	1.22053	0.00247691	0.038278
AATCCACG	AATCCACG	1.13896	1.04841	1.22876	0.000102035	0.00601493
AATCCACT	AATCCACT	1.13011	1.03615	1.21459	0.000247572	0.0101526
AATCCCAA	AATCCCAA	1.10906	0.995339	1.23037	0.00168066	0.0310062
AATCCGAC	AATCCGAC	1.10077	0.999049	1.19214	0.00331491	0.0445769
AATCCGCA	AATCCGCA	1.13793	0.999855	1.28839	0.000113362	0.00640972
AATCCGTG	AATCCGTG	1.10803	1.0116	1.20537	0.00183182	0.0324737
AATCCTTG	AATCCTTG	1.12959	1.04482	1.21057	0.000260453	0.0104352
AATCGAAT	AATCGAAT	1.14448	0.922388	1.44982	5.72572e-05	0.00426787
AATCGACA	AATCGACA	1.11519	0.933745	1.32439	0.000989571	0.0228428
AATCGTCA	AATCGTCA	1.1131	0.989089	1.24937	0.0011879	0.0252344
AATCGTGC	AATCGTGC	1.12474	0.978564	1.28523	0.000414013	0.01384
AATCGTTA	AATCGTTA	1.13347	1.02902	1.23592	0.00017777	0.00847472
AATCGTTC	AATCGTTC	1.14327	1.0287	1.2566	6.50916e-05	0.00460456
AATCTACA	AATCTACA	1.10059	0.990951	1.22678	0.00336181	0.0448978
AATCTAGC	AATCTAGC	1.09902	0.992813	1.21314	0.00380549	0.0478143
AATCTAGG	AATCTAGG	1.13169	1.01418	1.24249	0.000212064	0.00919055
AATCTATA	AATCTATA	1.12512	1.0233	1.22388	0.000399494	0.0135458
AATCTCCA	AATCTCCA	1.10298	1.02773	1.18106	0.00277618	0.0408741
AATCTCGC	AATCTCGC	1.10224	0.988482	1.22257	0.00294669	0.0421365
AATCTGCG	AATCTGCG	1.11972	1.0298	1.20502	0.000659261	0.0176301
AATCTGGC	AATCTGGC	1.12457	1.04508	1.2117	0.000420939	0.013975
AATGAAAC	AATGAAAC	1.09976	1.0159	1.17983	0.0035891	0.0464072
AATGAAAT	AATGAAAT	1.09897	1.01721	1.18371	0.00382047	0.047954
AATGAACA	AATGAACA	1.12272	1.03674	1.19955	0.000500277	0.0154228
AATGATAC	AATGATAC	1.12288	1.02787	1.21016	0.000492909	0.0153104
AATGATAT	AATGATAT	1.13291	0.985625	1.30119	0.000188005	0.00876591
AATGATGT	AATGATGT	1.11165	1.02466	1.20258	0.00134722	0.0271541
AATGCCGT	AATGCCGT	1.10023	0.997051	1.20223	0.00345986	0.0455782
AATGCTAT	AATGCTAT	1.11161	1.02854	1.20231	0.00135218	0.0272102
AATGGCCG	AATGGCCG	1.12201	1.00639	1.24655	0.00053428	0.0157903
AATGGGAG	AATGGGAG	1.11929	1.02581	1.21893	0.00068556	0.018084
AATGGGAT	AATGGGAT	1.11736	1.03759	1.19254	0.000815972	0.0203102
AATGGGCC	AATGGGCC	1.10106	1.01006	1.18666	0.00323874	0.0441139
AATGGTGC	AATGGTGC	1.11217	1.01786	1.20959	0.00128846	0.0265889
AATGTAAC	AATGTAAC	1.16552	1.0634	1.27242	5.34354e-06	0.000865864
AATGTACA	AATGTACA	1.12928	1.03761	1.21444	0.000268318	0.0106466
AATGTATA	AATGTATA	1.10948	1.01894	1.18827	0.00162113	0.0303243
AATGTATG	AATGTATG	1.09896	1.00489	1.19048	0.00382244	0.047954
AATGTCTG	AATGTCTG	1.11442	1.02814	1.19743	0.00105926	0.0237516
AATGTGAT	AATGTGAT	1.10556	1.01565	1.18917	0.00224951	0.0361306
AATGTGCA	AATGTGCA	1.11885	1.02937	1.2012	0.000713406	0.0185508
AATGTTAT	AATGTTAT	1.10185	0.992486	1.21094	0.00304171	0.0427743
AATGTTCC	AATGTTCC	1.11091	1.01665	1.20368	0.00143493	0.0283487
AATTAATA	AATTAATA	1.11849	1.03526	1.20493	0.000736892	0.0189222
AATTACGT	AATTACGT	1.16923	1.01034	1.33162	3.42215e-06	0.000620568
AATTAGCG	AATTAGCG	1.11743	0.972073	1.30214	0.000810919	0.0202757
AATTAGGG	AATTAGGG	1.12077	1.03806	1.19271	0.000599033	0.0167712
AATTCATG	AATTCATG	1.11934	1.02518	1.20532	0.000682042	0.0180202
AATTCCAG	AATTCCAG	1.09977	1.01658	1.17528	0.00358771	0.0464072
AATTCCGA	AATTCCGA	1.15098	1.03749	1.26358	2.83355e-05	0.00264042
AATTCGAG	AATTCGAG	1.11902	0.98453	1.27247	0.000702571	0.0184293
AATTCGAT	AATTCGAT	1.10384	0.978084	1.22975	0.00258988	0.0393803
AATTCGGT	AATTCGGT	1.11966	0.984517	1.2503	0.000663024	0.0177025
AATTCTAG	AATTCTAG	1.10842	1.02241	1.1954	0.00177354	0.0319623
AATTCTGT	AATTCTGT	1.10304	1.01521	1.18304	0.00276362	0.0407659
AATTGAGT	AATTGAGT	1.11365	1.01298	1.20706	0.0011327	0.0245935
AATTGGCG	AATTGGCG	1.12347	0.988866	1.26411	0.000466301	0.0148341
AATTGGGT	AATTGGGT	1.13962	1.03056	1.25491	9.53511e-05	0.0058162
AATTGTCT	AATTGTCT	1.10971	1.02166	1.18485	0.00159066	0.0300362
AATTTTTC	AATTTTTC	1.14244	1.03302	1.24852	7.10235e-05	0.00496018
ACAAAAGA	ACAAAAGA	1.10711	1.01874	1.19724	0.00197952	0.0336057
ACAAAGCC	ACAAAGCC	1.1293	1.03749	1.20901	0.000267847	0.0106466
ACAAAGGG	ACAAAGGG	1.14032	1.04093	1.23512	8.86992e-05	0.00562935
ACAACATA	ACAACATA	1.12642	1.01365	1.23551	0.000353206	0.0124729
ACAACCTG	ACAACCTG	1.11692	1.03089	1.19983	0.000848674	0.0207248
ACAACGAA	ACAACGAA	1.12203	1.02597	1.21239	0.000533005	0.015781
ACAACGGC	ACAACGGC	1.14643	1.02202	1.28515	4.65278e-05	0.00370578
ACAACGGG	ACAACGGG	1.11336	1.01643	1.21993	0.00116141	0.0249213
ACAACGGT	ACAACGGT	1.10152	1.00272	1.20951	0.00312241	0.0433553
ACAACTAT	ACAACTAT	1.10267	1.01999	1.18675	0.00284626	0.0413355
ACAACTCA	ACAACTCA	1.11211	1.01117	1.20171	0.00129438	0.0266289
ACAAGAGC	ACAAGAGC	1.12724	1.0319	1.22499	0.000326707	0.0121021
ACAAGCCA	ACAAGCCA	1.10617	1.01845	1.19127	0.00214015	0.0350571
ACAAGGGA	ACAAGGGA	1.10783	1.01364	1.20516	0.0018632	0.0326721
ACAAGGTG	ACAAGGTG	1.10028	1.01956	1.17764	0.00344611	0.0455064
ACAAGTTG	ACAAGTTG	1.11587	1.02809	1.2096	0.000931754	0.0219538
ACAATAGC	ACAATAGC	1.12301	1.02277	1.22223	0.000486713	0.0151897
ACAATCAA	ACAATCAA	1.10224	1.0043	1.20857	0.00294744	0.0421365
ACAATCCG	ACAATCCG	1.14705	1.02558	1.27627	4.34827e-05	0.00354918
ACAATGAA	ACAATGAA	1.16289	1.04079	1.29186	7.30008e-06	0.00106252
ACAATGTC	ACAATGTC	1.1026	0.988769	1.22811	0.00286286	0.0414583
ACACACAA	ACACACAA	1.10687	1.01089	1.21057	0.00201887	0.0338648
ACACACAC	ACACACAC	1.61783	1.45227	1.80656	7.93354e-55	2.60966e-50
ACACACAG	ACACACAG	1.12929	1.0449	1.20768	0.000268077	0.0106466
ACACACAT	ACACACAT	1.25127	1.15283	1.36554	2.11977e-11	2.17899e-08
ACACACCA	ACACACCA	1.1358	1.04908	1.22072	0.000140753	0.00731427
ACACACGA	ACACACGA	1.10546	1.02498	1.18188	0.00226857	0.0362773
ACACACGC	ACACACGC	1.27077	1.18393	1.35236	6.80785e-13	1.02319e-09
ACACACGG	ACACACGG	1.17184	1.06864	1.2828	2.48584e-06	0.000511058
ACACACTA	ACACACTA	1.13262	1.0429	1.21481	0.000193507	0.0088406
ACACATAC	ACACATAC	1.24194	1.13858	1.34484	1.01551e-10	9.54405e-08
ACACATAT	ACACATAT	1.11071	1.00839	1.20961	0.00146011	0.0285968
ACACATGC	ACACATGC	1.15457	1.03978	1.27531	1.90083e-05	0.00205003
ACACATTC	ACACATTC	1.11586	1.02603	1.20769	0.000932594	0.0219538
ACACCACA	ACACCACA	1.1355	1.03935	1.23573	0.000145076	0.00749155
ACACCACC	ACACCACC	1.11726	1.01806	1.20565	0.000822777	0.0203798
ACACCAGA	ACACCAGA	1.13467	1.04909	1.2142	0.000157788	0.0079728
ACACCATC	ACACCATC	1.12765	1.02934	1.22134	0.000313913	0.0117607
ACACCCCT	ACACCCCT	1.10808	1.02947	1.19507	0.00182485	0.0324576
ACACCGGG	ACACCGGG	1.10875	1.02594	1.18293	0.00172503	0.0315239
ACACCTAT	ACACCTAT	1.11064	1.01074	1.21746	0.00146938	0.0287188
ACACCTTG	ACACCTTG	1.11269	1.0138	1.20678	0.00123123	0.0258458
ACACGAGA	ACACGAGA	1.09959	1.01357	1.18611	0.00363793	0.0468177
ACACGATC	ACACGATC	1.12565	0.965256	1.28897	0.00037997	0.0131427
ACACGCAC	ACACGCAC	1.18644	1.08474	1.2914	3.86976e-07	0.00011572
ACACGCAT	ACACGCAT	1.12704	1.03125	1.22875	0.000332941	0.0121551
ACACGCGC	ACACGCGC	1.1535	1.04319	1.26027	2.14236e-05	0.00217175
ACACGGCA	ACACGGCA	1.10383	1.0053	1.1943	0.00259107	0.0393803
ACACGGGT	ACACGGGT	1.14415	1.02058	1.28428	5.9303e-05	0.00435427
ACACGTGC	ACACGTGC	1.12977	1.03366	1.21654	0.000255809	0.0103373
ACACTAGC	ACACTAGC	1.15694	1.05372	1.2577	1.45304e-05	0.00170701
ACACTATA	ACACTATA	1.1288	1.02619	1.24009	0.000281047	0.0108648
ACACTTCC	ACACTTCC	1.13626	1.04711	1.2279	0.000134416	0.00710851
ACAGAACG	ACAGAACG	1.11604	1.016	1.21648	0.000917492	0.0217749
ACAGAACT	ACAGAACT	1.10846	1.01544	1.19864	0.00176799	0.0318839
ACAGATAG	ACAGATAG	1.09891	1.02062	1.17945	0.00383847	0.0480624
ACAGATGC	ACAGATGC	1.12546	1.03327	1.21198	0.000386757	0.0133075
ACAGCGCC	ACAGCGCC	1.10728	1.02542	1.1819	0.00195151	0.0334113
ACAGGAAA	ACAGGAAA	1.14262	1.05923	1.22002	6.97173e-05	0.00487932
ACAGGAAG	ACAGGAAG	1.4068	1.23418	1.60326	6.0717e-26	4.99306e-22
ACAGGATC	ACAGGATC	1.12681	1.04062	1.20861	0.000340437	0.0122533
ACAGGGGA	ACAGGGGA	1.12268	1.03911	1.20445	0.000502024	0.0154399
ACAGTACT	ACAGTACT	1.10348	1.02049	1.18234	0.00266716	0.0400137
ACAGTAGG	ACAGTAGG	1.12379	1.01053	1.24946	0.000452669	0.0146215
ACAGTTAC	ACAGTTAC	1.12684	1.02269	1.22909	0.000339432	0.0122426
ACATAACC	ACATAACC	1.09995	0.980748	1.2243	0.00353587	0.0460431
ACATACAC	ACATACAC	1.24331	1.13431	1.34969	8.10023e-11	8.07421e-08
ACATACAT	ACATACAT	1.14358	1.04744	1.24524	6.3024e-05	0.00449699
ACATACCC	ACATACCC	1.10038	1.00133	1.20298	0.00341858	0.0453796
ACATACGT	ACATACGT	1.27074	1.10193	1.44387	6.84327e-13	1.02319e-09
ACATAGAA	ACATAGAA	1.10287	0.997219	1.20294	0.0028004	0.04096
ACATATAT	ACATATAT	1.1372	1.04854	1.21438	0.000122189	0.00667179
ACATATGC	ACATATGC	1.131	1.04537	1.2186	0.000226871	0.00959905
ACATCAGG	ACATCAGG	1.10478	1.01225	1.20117	0.00239886	0.0377009
ACATCCAT	ACATCCAT	1.1135	1.00868	1.21513	0.00114751	0.0247841
ACATCCTC	ACATCCTC	1.15429	1.04788	1.25464	1.96013e-05	0.00207989
ACATCCTG	ACATCCTG	1.11798	1.02371	1.21412	0.000771407	0.019504
ACATCGAT	ACATCGAT	1.11743	0.994493	1.23534	0.000810851	0.0202757
ACATCGTA	ACATCGTA	1.09921	0.97939	1.22981	0.0037476	0.0475042
ACATGCAC	ACATGCAC	1.1199	1.03528	1.21129	0.00064847	0.0175128
ACATGCCC	ACATGCCC	1.10011	1.01794	1.17408	0.00349307	0.0458314
ACATGGAG	ACATGGAG	1.11192	1.02269	1.20284	0.0013166	0.0268162
ACATGGCC	ACATGGCC	1.10437	1.02537	1.18006	0.00248089	0.038278
ACATGTCG	ACATGTCG	1.10325	0.971949	1.22979	0.00271669	0.0404097
ACATGTTC	ACATGTTC	1.10192	1.00485	1.20363	0.0030232	0.0427283
ACATTAGT	ACATTAGT	1.10117	1.01278	1.19902	0.00321145	0.0439486
ACATTCCG	ACATTCCG	1.11366	1.02211	1.20603	0.00113177	0.0245895
ACATTCCT	ACATTCCT	1.12352	1.02106	1.20971	0.000464412	0.0147883
ACATTCTA	ACATTCTA	1.112	1.00462	1.2116	0.00130681	0.0267494
ACATTGCC	ACATTGCC	1.11344	1.02834	1.20134	0.00115388	0.0248564
ACATTGGA	ACATTGGA	1.1204	1.02371	1.20474	0.000619731	0.0170548
ACATTGTA	ACATTGTA	1.12188	1.02274	1.22064	0.000540555	0.0158682
ACATTTTC	ACATTTTC	1.10936	1.01892	1.19669	0.00163843	0.0305005
ACCAAGAT	ACCAAGAT	1.10017	0.999499	1.2059	0.00347681	0.0456576
ACCAAGTC	ACCAAGTC	1.1098	1.01908	1.19536	0.00157857	0.0299076
ACCACAAA	ACCACAAA	1.13821	1.04506	1.23474	0.000110222	0.00632747
ACCACACA	ACCACACA	1.10119	1.02062	1.18724	0.00320432	0.0439464
ACCACAGA	ACCACAGA	1.14177	1.04118	1.24148	7.62659e-05	0.00515132
ACCACAGG	ACCACAGG	1.11469	1.02454	1.19736	0.00103388	0.0234865
ACCACATA	ACCACATA	1.12331	1.02624	1.22483	0.000473297	0.0149842
ACCACATC	ACCACATC	1.213	1.09505	1.31851	9.41219e-09	5.3256e-06
ACCACATG	ACCACATG	1.09915	1.01513	1.17325	0.00376673	0.0476183
ACCACCAC	ACCACCAC	1.18204	1.078	1.28102	6.8712e-07	0.000176579
ACCACCGC	ACCACCGC	1.12267	1.02928	1.20298	0.00050271	0.0154399
ACCACTAA	ACCACTAA	1.12038	1.0236	1.20961	0.000620773	0.0170548
ACCACTAC	ACCACTAC	1.13256	1.02569	1.2414	0.000194703	0.00885853
ACCACTAG	ACCACTAG	1.09848	0.991115	1.19966	0.00396826	0.04906
ACCAGCAA	ACCAGCAA	1.13253	1.0466	1.21392	0.000195272	0.00887194
ACCAGGCT	ACCAGGCT	1.13284	1.05939	1.20791	0.000189401	0.00878724
ACCAGTAG	ACCAGTAG	1.13306	1.03119	1.23061	0.000185156	0.00868832
ACCAGTTG	ACCAGTTG	1.12645	1.03644	1.21533	0.000352345	0.0124729
ACCATATG	ACCATATG	1.15669	1.05911	1.24803	1.4951e-05	0.00175018
ACCATCGG	ACCATCGG	1.15933	1.04467	1.27393	1.1049e-05	0.00140331
ACCATCGT	ACCATCGT	1.15822	1.01269	1.31621	1.25593e-05	0.00153578
ACCATTCA	ACCATTCA	1.10468	1.00696	1.1844	0.00241804	0.0378758
ACCCAATA	ACCCAATA	1.09925	1.0039	1.19195	0.00373729	0.0474498
ACCCAGGT	ACCCAGGT	1.09851	1.00303	1.18047	0.00396028	0.0490288
ACCCATAA	ACCCATAA	1.12942	1.04355	1.21344	0.000264847	0.0105599
ACCCATAT	ACCCATAT	1.16231	1.04254	1.27377	7.81036e-06	0.00112755
ACCCATGG	ACCCATGG	1.10804	1.02881	1.18544	0.00183092	0.0324737
ACCCCAAC	ACCCCAAC	1.11172	1.02013	1.19564	0.00133879	0.0270339
ACCCCCAA	ACCCCCAA	1.12292	1.03321	1.2133	0.000491022	0.0152952
ACCCCTAT	ACCCCTAT	1.11846	1.02294	1.21552	0.00073884	0.0189426
ACCCCTTA	ACCCCTTA	1.13249	1.02984	1.22505	0.000195954	0.00887841
ACCCGAAG	ACCCGAAG	1.09855	1.01378	1.17789	0.00394848	0.0490288
ACCCGCCA	ACCCGCCA	1.11266	1.0163	1.19918	0.00123429	0.0258603
ACCCGCGC	ACCCGCGC	1.10381	1.01361	1.18486	0.00259691	0.0394138
ACCCGGAG	ACCCGGAG	1.11848	1.02774	1.2094	0.000737873	0.0189326
ACCCGGCA	ACCCGGCA	1.13225	1.0375	1.23243	0.000200737	0.00895936
ACCCGTAA	ACCCGTAA	1.13458	0.953936	1.33217	0.000159184	0.0080064
ACCCGTAG	ACCCGTAG	1.11086	1.01802	1.20366	0.0014422	0.028424
ACCCGTTA	ACCCGTTA	1.17951	1.03558	1.32911	9.51338e-07	0.000230098
ACCCGTTG	ACCCGTTG	1.10341	1.00923	1.2055	0.0026816	0.0401313
ACCCTACG	ACCCTACG	1.15833	1.04115	1.2903	1.23891e-05	0.00153023
ACCCTCGA	ACCCTCGA	1.10007	1.00046	1.20222	0.00350361	0.0458606
ACCCTCGT	ACCCTCGT	1.12633	1.03894	1.21478	0.000356116	0.0125284
ACCCTTAT	ACCCTTAT	1.10216	1.01546	1.18294	0.00296534	0.0422102
ACCGAAAG	ACCGAAAG	1.19603	1.09143	1.29736	1.06309e-07	4.1273e-05
ACCGACCC	ACCGACCC	1.10956	1.01159	1.20409	0.00160982	0.0301901
ACCGACGG	ACCGACGG	1.10849	1.0138	1.19117	0.00176233	0.0317993
ACCGATCC	ACCGATCC	1.13098	1.02502	1.23441	0.000227494	0.00960518
ACCGATGC	ACCGATGC	1.18284	0.951496	1.48731	6.19759e-07	0.000165743
ACCGCGGG	ACCGCGGG	1.10125	1.01844	1.17382	0.00319083	0.043873
ACCGCGTA	ACCGCGTA	1.10664	0.989867	1.21653	0.00205776	0.0342803
ACCGGAGC	ACCGGAGC	1.10137	1.01482	1.18081	0.00316085	0.0436862
ACCGGATC	ACCGGATC	1.11727	1.02438	1.21117	0.000822019	0.0203764
ACCGGGAT	ACCGGGAT	1.1292	1.04722	1.20435	0.000270561	0.0106585
ACCGTCAA	ACCGTCAA	1.11376	1.01603	1.2191	0.0011215	0.0244795
ACCGTGCG	ACCGTGCG	1.12204	1.02303	1.20971	0.000532931	0.015781
ACCTAACG	ACCTAACG	1.1994	0.952843	1.5164	6.6588e-08	2.8446e-05
ACCTACAC	ACCTACAC	1.10119	0.998424	1.20425	0.00320663	0.0439464
ACCTACAT	ACCTACAT	1.11996	1.01363	1.22552	0.000645169	0.0174525
ACCTAGCC	ACCTAGCC	1.11612	1.01142	1.21854	0.000911034	0.0216999
ACCTAGCT	ACCTAGCT	1.11065	0.993067	1.24315	0.00146775	0.0287041
ACCTATAC	ACCTATAC	1.14563	1.03998	1.24896	5.06645e-05	0.00394919
ACCTATAT	ACCTATAT	1.10371	0.976367	1.23086	0.00261751	0.0395863
ACCTCAAA	ACCTCAAA	1.12248	1.0346	1.21301	0.000511406	0.0154923
ACCTCAGC	ACCTCAGC	1.12035	1.01716	1.22482	0.00062235	0.0170739
ACCTCCCC	ACCTCCCC	1.12436	1.04949	1.2017	0.000429134	0.0141159
ACCTCGAC	ACCTCGAC	1.10459	1.01264	1.20682	0.00243585	0.038
ACCTCTCG	ACCTCTCG	1.11179	1.03295	1.18113	0.00133058	0.0269488
ACCTGACT	ACCTGACT	1.13148	1.04647	1.20562	0.00021655	0.00928707
ACCTGCAC	ACCTGCAC	1.12213	1.03964	1.19923	0.000528553	0.0157484
ACCTGCGC	ACCTGCGC	1.15393	1.06456	1.235	2.04159e-05	0.00211849
ACCTGCGT	ACCTGCGT	1.10527	1.01069	1.2191	0.00230468	0.0366763
ACCTGGCA	ACCTGGCA	1.10143	1.01568	1.18221	0.00314517	0.043616
ACCTGGCT	ACCTGGCT	1.10732	1.02961	1.18503	0.00194483	0.0333696
ACCTGTAT	ACCTGTAT	1.11206	0.992982	1.23303	0.00130075	0.0266752
ACCTGTTG	ACCTGTTG	1.10565	1.01585	1.19465	0.00223229	0.0359946
ACCTTACC	ACCTTACC	1.12377	1.04	1.20523	0.000453669	0.0146239
ACCTTACG	ACCTTACG	1.10142	0.973008	1.22518	0.00314734	0.0436273
ACCTTAGA	ACCTTAGA	1.1997	1.07695	1.34809	6.38009e-08	2.7614e-05
ACCTTAGG	ACCTTAGG	1.14197	1.0503	1.24248	7.46179e-05	0.00509272
ACCTTAGT	ACCTTAGT	1.1133	0.973052	1.2791	0.00116725	0.0249971
ACCTTCCC	ACCTTCCC	1.10237	1.01375	1.19057	0.00291774	0.0419187
ACCTTCTA	ACCTTCTA	1.11493	1.01092	1.23364	0.00101247	0.0230959
ACCTTTCT	ACCTTTCT	1.10449	1.01946	1.18782	0.00245634	0.0381667
ACGAAAAA	ACGAAAAA	1.14384	1.03877	1.24974	6.13265e-05	0.00443357
ACGAAAAC	ACGAAAAC	1.11257	1.02837	1.1974	0.00124457	0.026026
ACGAAAAT	ACGAAAAT	1.11282	1.00101	1.22278	0.00121765	0.0256752
ACGAAAGA	ACGAAAGA	1.11269	1.00152	1.21205	0.00123103	0.0258458
ACGAACCT	ACGAACCT	1.10203	0.998796	1.21231	0.0029973	0.0425153
ACGAACTA	ACGAACTA	1.10158	0.974884	1.24047	0.00310691	0.0432312
ACGAAGAA	ACGAAGAA	1.10776	0.984973	1.24814	0.00187478	0.0327405
ACGAATGC	ACGAATGC	1.1112	1.01472	1.21043	0.0013999	0.027908
ACGAATTG	ACGAATTG	1.20337	0.965179	1.50067	3.80409e-08	1.74274e-05
ACGACCCA	ACGACCCA	1.1939	1.05789	1.35943	1.42334e-07	5.20217e-05
ACGACGGC	ACGACGGC	1.15532	1.05696	1.24673	1.74512e-05	0.00193932
ACGACTCC	ACGACTCC	1.13251	1.04125	1.21969	0.000195555	0.00887251
ACGAGACC	ACGAGACC	1.10795	1.01312	1.19785	0.00184406	0.0325422
ACGAGCAT	ACGAGCAT	1.10561	0.995951	1.23589	0.00224093	0.0360455
ACGAGGCA	ACGAGGCA	1.14387	1.02697	1.24782	6.11056e-05	0.00442733
ACGAGGGC	ACGAGGGC	1.13406	1.02617	1.24392	0.000167729	0.0082413
ACGAGGTA	ACGAGGTA	1.10427	1.01096	1.19498	0.00250001	0.0384817
ACGATACC	ACGATACC	1.10139	0.949887	1.23725	0.00315394	0.0436273
ACGATCGA	ACGATCGA	1.16051	0.997228	1.32985	9.6384e-06	0.00127841
ACGATCTA	ACGATCTA	1.11664	0.965669	1.27644	0.000870174	0.021004
ACGATGCA	ACGATGCA	1.10326	1.00288	1.20233	0.0027152	0.0404097
ACGATGGA	ACGATGGA	1.13923	1.00829	1.27013	9.92655e-05	0.00591529
ACGATTAG	ACGATTAG	1.11434	0.952746	1.28479	0.00106653	0.0238819
ACGATTCA	ACGATTCA	1.15485	1.04728	1.2651	1.84012e-05	0.00200426
ACGATTTC	ACGATTTC	1.11012	1.01545	1.20022	0.00153592	0.029454
ACGCAAAA	ACGCAAAA	1.10131	1.00939	1.19648	0.0031756	0.0438163
ACGCAAAG	ACGCAAAG	1.12895	1.0321	1.22171	0.000277146	0.0107887
ACGCAACG	ACGCAACG	1.12718	1.00028	1.28172	0.000328426	0.0121079
ACGCAAGA	ACGCAAGA	1.1011	0.989963	1.22397	0.00322857	0.0440977
ACGCACAC	ACGCACAC	1.11273	1.0298	1.20229	0.00122735	0.0258137
ACGCACAT	ACGCACAT	1.13393	1.02658	1.2467	0.000169798	0.00828684
ACGCACGC	ACGCACGC	1.19317	1.10227	1.28224	1.57086e-07	5.5561e-05
ACGCATAG	ACGCATAG	1.13322	1.03568	1.22411	0.000182222	0.00861207
ACGCATAT	ACGCATAT	1.10878	1.00021	1.21915	0.00172031	0.0314902
ACGCATCG	ACGCATCG	1.15432	0.998381	1.32666	1.95417e-05	0.00207989
ACGCATGC	ACGCATGC	1.15504	1.06645	1.2391	1.80143e-05	0.00197521
ACGCCATC	ACGCCATC	1.11021	1.02022	1.19589	0.00152445	0.0293762
ACGCCATG	ACGCCATG	1.09823	1.00542	1.19474	0.00404548	0.049728
ACGCGAAA	ACGCGAAA	1.10262	0.99611	1.22489	0.00285797	0.0414141
ACGCGAAG	ACGCGAAG	1.10876	1.01695	1.19905	0.00172271	0.0314991
ACGCGACA	ACGCGACA	1.1371	1.05435	1.2186	0.000123431	0.00668884
ACGCGCAT	ACGCGCAT	1.1079	0.999699	1.20214	0.00185246	0.0326377
ACGCGCGC	ACGCGCGC	1.1266	1.01039	1.24008	0.000347282	0.0123631
ACGCGGCT	ACGCGGCT	1.10108	1.00949	1.19272	0.00323359	0.0440977
ACGCGTAA	ACGCGTAA	1.16231	1.02748	1.29271	7.81545e-06	0.00112755
ACGCGTAC	ACGCGTAC	1.15726	1.05517	1.25163	1.40016e-05	0.0016627
ACGCGTCA	ACGCGTCA	1.10799	0.995901	1.21701	0.00183848	0.0324785
ACGCTAAA	ACGCTAAA	1.11424	0.972186	1.26619	0.00107566	0.0239427
ACGCTACA	ACGCTACA	1.11197	1.00197	1.20836	0.00131097	0.026801
ACGCTACG	ACGCTACG	1.18817	1.05657	1.31938	3.0782e-07	9.83052e-05
ACGCTGTG	ACGCTGTG	1.11378	1.02377	1.19665	0.00111938	0.0244656
ACGCTTAA	ACGCTTAA	1.12131	1.01201	1.22821	0.000569686	0.0162808
ACGGAACC	ACGGAACC	1.14677	1.03537	1.26001	4.48411e-05	0.00363301
ACGGAACG	ACGGAACG	1.13387	0.974651	1.30993	0.000170903	0.00831609
ACGGAGCA	ACGGAGCA	1.1014	1.00179	1.20693	0.00315193	0.0436273
ACGGAGGG	ACGGAGGG	1.11036	1.01637	1.20221	0.00150477	0.0291335
ACGGATCC	ACGGATCC	1.10281	0.995396	1.21212	0.0028159	0.0411124
ACGGCACT	ACGGCACT	1.12686	1.02617	1.22792	0.000338686	0.0122291
ACGGCCAT	ACGGCCAT	1.18043	1.04371	1.32301	8.45168e-07	0.000210083
ACGGCGAT	ACGGCGAT	1.21095	1.07231	1.32776	1.27319e-08	6.86561e-06
ACGGCGCA	ACGGCGCA	1.11233	1.03019	1.19297	0.00127066	0.0263617
ACGGCTGG	ACGGCTGG	1.10023	1.02128	1.17313	0.00345932	0.0455782
ACGGGCCA	ACGGGCCA	1.10968	1.00689	1.21521	0.00159412	0.0300843
ACGGGCCT	ACGGGCCT	1.1381	1.02723	1.23505	0.000111436	0.00634182
ACGGGTCA	ACGGGTCA	1.10429	1.00423	1.19364	0.00249761	0.0384627
ACGGGTGC	ACGGGTGC	1.12837	1.01455	1.24563	0.000293007	0.0112072
ACGGTAAG	ACGGTAAG	1.10079	0.975016	1.2421	0.00330813	0.0445139
ACGGTGAC	ACGGTGAC	1.10584	1.01273	1.20669	0.00219899	0.0357043
ACGTAACA	ACGTAACA	1.10899	1.00968	1.20481	0.00169015	0.0311461
ACGTAAGA	ACGTAAGA	1.10192	0.994266	1.19926	0.00302445	0.0427283
ACGTACAC	ACGTACAC	1.13026	0.992835	1.26491	0.000243978	0.0100852
ACGTACGT	ACGTACGT	1.22098	1.03057	1.38602	2.83742e-09	2.029e-06
ACGTACTA	ACGTACTA	1.18435	0.996506	1.41266	5.08753e-07	0.000143033
ACGTATAG	ACGTATAG	1.18204	1.02514	1.33295	6.87117e-07	0.000176579
ACGTATCA	ACGTATCA	1.17127	0.976408	1.36562	2.66652e-06	0.000531074
ACGTATGC	ACGTATGC	1.10438	0.964855	1.27249	0.00247757	0.038278
ACGTCATA	ACGTCATA	1.1312	1.03389	1.2234	0.000222474	0.00947933
ACGTCCGA	ACGTCCGA	1.14528	1.01426	1.29897	5.25784e-05	0.00405989
ACGTCGCC	ACGTCGCC	1.12693	1.04891	1.20157	0.000336357	0.0121852
ACGTGAAA	ACGTGAAA	1.10247	0.991813	1.21673	0.00289237	0.0417083
ACGTGATA	ACGTGATA	1.12708	1.0106	1.2511	0.00033165	0.012141
ACGTGATG	ACGTGATG	1.09867	1.01668	1.18082	0.00390973	0.0486777
ACGTGCCT	ACGTGCCT	1.10253	1.02382	1.17526	0.00287923	0.0415939
ACGTGTAC	ACGTGTAC	1.10455	1.00745	1.19777	0.00244367	0.0380778
ACGTGTCC	ACGTGTCC	1.10454	0.994815	1.2095	0.00244648	0.0381034
ACGTTACG	ACGTTACG	1.18697	1.04877	1.31363	3.60532e-07	0.000108801
ACGTTAGA	ACGTTAGA	1.17019	0.977885	1.37724	3.04325e-06	0.000576267
ACGTTAGC	ACGTTAGC	1.09959	0.998961	1.20446	0.00363738	0.0468177
ACGTTCGA	ACGTTCGA	1.18039	1.0001	1.35973	8.49428e-07	0.000210083
ACGTTCTG	ACGTTCTG	1.11763	1.02292	1.20685	0.000796505	0.0200308
ACGTTGGC	ACGTTGGC	1.15932	1.07087	1.24815	1.1056e-05	0.00140331
ACGTTTCC	ACGTTTCC	1.09912	1.00981	1.18835	0.00377601	0.0476236
ACTAAAGA	ACTAAAGA	1.14894	1.03443	1.25635	3.54605e-05	0.0031105
ACTAAGAC	ACTAAGAC	1.10351	1.01779	1.19151	0.00266023	0.0399751
ACTAAGCG	ACTAAGCG	1.11898	1.01938	1.21347	0.000705273	0.0184677
ACTACATC	ACTACATC	1.12468	1.03049	1.2137	0.000416541	0.013894
ACTACCTG	ACTACCTG	1.13264	1.04529	1.21714	0.000193149	0.00883651
ACTAGAAT	ACTAGAAT	1.11503	0.986592	1.24688	0.00100362	0.0230861
ACTAGATG	ACTAGATG	1.17994	1.03767	1.35708	9.00211e-07	0.000219345
ACTAGGCG	ACTAGGCG	1.14985	1.04678	1.24372	3.20972e-05	0.00287338
ACTAGTAT	ACTAGTAT	1.10471	0.981731	1.23131	0.00241261	0.0378327
ACTATACG	ACTATACG	1.16154	0.926552	1.39449	8.54709e-06	0.00119637
ACTATATC	ACTATATC	1.09815	0.973707	1.23801	0.00407133	0.0499862
ACTATCCG	ACTATCCG	1.17113	1.02402	1.31008	2.71236e-06	0.000531074
ACTATCGA	ACTATCGA	1.14863	0.965474	1.32513	3.66613e-05	0.00319877
ACTATCGC	ACTATCGC	1.14466	1.00823	1.27162	5.62182e-05	0.00424138
ACTATGTC	ACTATGTC	1.10463	0.99673	1.22849	0.00242842	0.037948
ACTATTAA	ACTATTAA	1.09852	0.973159	1.22162	0.00395627	0.0490288
ACTATTCC	ACTATTCC	1.10098	1.01969	1.18032	0.00325903	0.0442365
ACTCAAAC	ACTCAAAC	1.11156	1.02627	1.19736	0.00135786	0.0272516
ACTCACAA	ACTCACAA	1.119	1.0276	1.20086	0.000703773	0.0184461
ACTCACCG	ACTCACCG	1.10034	1.01835	1.17756	0.00342993	0.0454204
ACTCATCA	ACTCATCA	1.13246	1.04141	1.2165	0.000196592	0.00889144
ACTCCAAG	ACTCCAAG	1.14354	1.03721	1.2526	6.32927e-05	0.00450639
ACTCCACC	ACTCCACC	1.1394	1.05684	1.22245	9.75484e-05	0.00587199
ACTCCATA	ACTCCATA	1.10103	0.993739	1.22493	0.00324731	0.0441758
ACTCCATC	ACTCCATC	1.16129	1.07334	1.25164	8.79724e-06	0.00120814
ACTCCCAA	ACTCCCAA	1.12419	1.03657	1.19821	0.000436238	0.0142782
ACTCCCTG	ACTCCCTG	1.09953	1.00058	1.19303	0.00365652	0.0469171
ACTCCTAA	ACTCCTAA	1.10761	1.00967	1.20367	0.00189712	0.0330178
ACTCGTTA	ACTCGTTA	1.13128	1.01928	1.24064	0.000220742	0.00942692
ACTCGTTC	ACTCGTTC	1.13431	1.02213	1.24394	0.000163575	0.00816485
ACTCGTTG	ACTCGTTG	1.1139	0.995564	1.23164	0.00110772	0.0243402
ACTCTATG	ACTCTATG	1.09836	1.01102	1.18576	0.00400729	0.0494062
ACTCTCTA	ACTCTCTA	1.14033	1.01319	1.29214	8.85227e-05	0.00562935
ACTCTGAG	ACTCTGAG	1.10401	1.02781	1.17713	0.00255485	0.0391244
ACTCTGTG	ACTCTGTG	1.12369	1.02899	1.2079	0.000457054	0.0146533
ACTCTTGC	ACTCTTGC	1.10424	1.00122	1.21274	0.00250742	0.0385597
ACTGACGC	ACTGACGC	1.10238	1.01716	1.18236	0.00291333	0.0418969
ACTGAGAA	ACTGAGAA	1.09887	1.00745	1.18158	0.00384993	0.0481702
ACTGAGGC	ACTGAGGC	1.11929	1.04262	1.19006	0.000685303	0.018084
ACTGCCAA	ACTGCCAA	1.10383	1.0048	1.20796	0.00259191	0.0393803
ACTGCCGA	ACTGCCGA	1.12901	1.02097	1.24632	0.000275545	0.0107719
ACTGCCTA	ACTGCCTA	1.11714	1.01922	1.20908	0.000832177	0.0204739
ACTGCGAG	ACTGCGAG	1.14015	1.02889	1.2459	9.02588e-05	0.00567681
ACTGGCAT	ACTGGCAT	1.12054	1.02552	1.21717	0.000611591	0.0169483
ACTGGGTA	ACTGGGTA	1.10965	1.02373	1.19159	0.00159766	0.0300889
ACTGTCCT	ACTGTCCT	1.1092	1.02492	1.19289	0.00166034	0.0307345
ACTGTTTC	ACTGTTTC	1.16157	0.999899	1.36054	8.51585e-06	0.00119637
ACTTAAGT	ACTTAAGT	1.11455	1.00882	1.21326	0.00104637	0.0236397
ACTTATAC	ACTTATAC	1.10256	0.989927	1.21095	0.00287216	0.0415283
ACTTCCAC	ACTTCCAC	1.12831	1.02795	1.22625	0.000294702	0.0112459
ACTTCCCT	ACTTCCCT	1.13067	1.055	1.20427	0.000234334	0.00980684
ACTTCCTC	ACTTCCTC	1.25488	1.15709	1.35791	1.1416e-11	1.29489e-08
ACTTCCTG	ACTTCCTG	1.30521	1.19965	1.40588	9.13238e-16	2.00267e-12
ACTTCGAC	ACTTCGAC	1.11972	0.988362	1.26472	0.000658897	0.0176301
ACTTCGGG	ACTTCGGG	1.13332	1.02754	1.23506	0.000180429	0.00857662
ACTTGATC	ACTTGATC	1.15492	1.05632	1.25928	1.82619e-05	0.0019957
ACTTGCAC	ACTTGCAC	1.13433	1.03089	1.22821	0.000163283	0.00816267
ACTTGGAG	ACTTGGAG	1.10378	1.02154	1.18557	0.00260257	0.0394694
ACTTGGGC	ACTTGGGC	1.12678	1.04188	1.20854	0.000341219	0.0122533
ACTTGTAC	ACTTGTAC	1.10725	1.02154	1.19254	0.00195515	0.0334266
ACTTTAAG	ACTTTAAG	1.12949	1.05248	1.20217	0.000262978	0.0105133
ACTTTTCC	ACTTTTCC	1.16061	1.0822	1.24441	9.52122e-06	0.00127667
ACTTTTGA	ACTTTTGA	1.15842	1.05922	1.25083	1.22624e-05	0.00152788
AGAAACAA	AGAAACAA	1.09937	1.01197	1.18264	0.00370134	0.0471544
AGAAACGG	AGAAACGG	1.12566	1.00513	1.25162	0.000379486	0.0131427
AGAACGAT	AGAACGAT	1.11801	1.0163	1.20235	0.00076977	0.0194925
AGAACTCT	AGAACTCT	1.10659	1.02398	1.18361	0.00206617	0.0343602
AGAAGATC	AGAAGATC	1.11879	0.978981	1.27505	0.000717161	0.0186043
AGAAGATG	AGAAGATG	1.13724	1.03613	1.23761	0.000121633	0.00666835
AGAATCAC	AGAATCAC	1.11535	1.02326	1.20334	0.000975875	0.0226249
AGACAAAC	AGACAAAC	1.09848	1.01296	1.1947	0.00396877	0.04906
AGACAACA	AGACAACA	1.12086	1.03347	1.20991	0.000594109	0.0167031
AGACAGGA	AGACAGGA	1.1006	0.997132	1.19647	0.00335876	0.0448753
AGACATAT	AGACATAT	1.10492	0.997559	1.20063	0.00237215	0.0374062
AGACATGG	AGACATGG	1.09909	1.01125	1.1774	0.00378392	0.047638
AGACATTC	AGACATTC	1.10764	0.995239	1.22862	0.00189353	0.0329903
AGACCACA	AGACCACA	1.13524	1.05339	1.21073	0.000148922	0.00761843
AGACCAGG	AGACCAGG	1.12069	1.03133	1.20167	0.000603099	0.0168264
AGACCCCC	AGACCCCC	1.12047	1.02225	1.218	0.00061546	0.0170126
AGACCCTC	AGACCCTC	1.13838	1.04248	1.23732	0.000108296	0.00623869
AGACCGTG	AGACCGTG	1.11035	1.01918	1.21747	0.00150613	0.0291395
AGACCTAA	AGACCTAA	1.18881	1.09597	1.28166	2.82635e-07	9.1147e-05
AGACGCGA	AGACGCGA	1.13	1.03692	1.22274	0.000250275	0.0102186
AGACGGAC	AGACGGAC	1.1066	1.00922	1.20125	0.00206456	0.0343508
AGACTTTG	AGACTTTG	1.10064	1.02428	1.16589	0.0033494	0.0448596
AGAGAGAG	AGAGAGAG	1.20427	1.10784	1.29227	3.34803e-08	1.59609e-05
AGAGATCA	AGAGATCA	1.19279	1.07892	1.30237	1.65378e-07	5.72627e-05
AGAGATTA	AGAGATTA	1.1008	1.0042	1.19567	0.00330557	0.0445081
AGAGCAAC	AGAGCAAC	1.10662	1.02096	1.18151	0.00206163	0.0343194
AGAGCAAT	AGAGCAAT	1.11207	1.01911	1.1935	0.00129965	0.0266692
AGAGCCGA	AGAGCCGA	1.10697	1.00877	1.19598	0.00200256	0.0337591
AGAGCCTA	AGAGCCTA	1.09953	1.00952	1.17705	0.00365408	0.0469154
AGAGCTAA	AGAGCTAA	1.1436	1.06271	1.22263	6.29122e-05	0.00449699
AGAGGAAG	AGAGGAAG	1.14666	1.04882	1.23223	4.53807e-05	0.00363799
AGAGTAAA	AGAGTAAA	1.10375	1.01385	1.19696	0.00260897	0.0394754
AGAGTAAT	AGAGTAAT	1.16082	1.02738	1.27668	9.29301e-06	0.00125796
AGAGTATA	AGAGTATA	1.11305	1.01151	1.20648	0.00119337	0.0253256
AGAGTGTA	AGAGTGTA	1.12456	1.02923	1.22848	0.000421026	0.013975
AGATAATA	AGATAATA	1.11528	0.989316	1.24659	0.000981215	0.0226977
AGATACCT	AGATACCT	1.2253	1.09928	1.36867	1.46015e-09	1.11698e-06
AGATATAG	AGATATAG	1.1101	1.02904	1.19141	0.00153833	0.029454
AGATATCA	AGATATCA	1.10184	0.990948	1.20989	0.00304303	0.0427743
AGATATCG	AGATATCG	1.16158	1.03868	1.30059	8.5114e-06	0.00119637
AGATCCAG	AGATCCAG	1.10437	1.02923	1.17956	0.00247981	0.038278
AGATCTAC	AGATCTAC	1.11348	1.00952	1.20962	0.00114995	0.024788
AGATCTAG	AGATCTAG	1.11443	1.02721	1.19961	0.00105784	0.0237516
AGATCTTC	AGATCTTC	1.12689	1.01502	1.24638	0.000337654	0.0122053
AGATGAAA	AGATGAAA	1.12233	1.03106	1.20731	0.000518523	0.0155481
AGATGAGA	AGATGAGA	1.10292	1.00513	1.19517	0.00279058	0.0409422
AGATGCAC	AGATGCAC	1.1148	1.00633	1.23686	0.00102423	0.0232995
AGATGCCA	AGATGCCA	1.11444	1.01609	1.20112	0.00105656	0.0237516
AGATGCGC	AGATGCGC	1.09825	0.98592	1.21112	0.00404116	0.049728
AGATGGAG	AGATGGAG	1.10164	1.01734	1.17023	0.00309193	0.043114
AGATGGAT	AGATGGAT	1.11735	1.00821	1.23209	0.000816261	0.0203102
AGATGTGC	AGATGTGC	1.10727	1.01783	1.18719	0.00195324	0.0334113
AGATGTTC	AGATGTTC	1.10322	1.01202	1.18868	0.00272235	0.0404467
AGATTGAA	AGATTGAA	1.11046	1.0075	1.20629	0.00149226	0.0289766
AGATTGCC	AGATTGCC	1.11288	1.01011	1.21731	0.00121143	0.0255932
AGATTGGC	AGATTGGC	1.09838	1.00191	1.18687	0.00400041	0.0493584
AGATTGTC	AGATTGTC	1.18238	1.06421	1.29349	6.57332e-07	0.000172946
AGCAACAT	AGCAACAT	1.10965	1.00629	1.21265	0.00159802	0.0300889
AGCACCAA	AGCACCAA	1.15771	1.0698	1.24322	1.33045e-05	0.00160024
AGCAGCAA	AGCAGCAA	1.10264	1.01437	1.19237	0.00285388	0.0413775
AGCAGTAA	AGCAGTAA	1.12329	1.02388	1.21514	0.000474166	0.0149973
AGCATATC	AGCATATC	1.09815	0.98541	1.21018	0.00407257	0.0499862
AGCATCTA	AGCATCTA	1.12025	1.02658	1.21338	0.000627786	0.0171657
AGCATGCA	AGCATGCA	1.11432	1.01894	1.21892	0.00106812	0.023891
AGCCAACG	AGCCAACG	1.10446	1.02834	1.18336	0.0024622	0.0382003
AGCCAAGA	AGCCAAGA	1.10321	1.02003	1.18057	0.00272469	0.0404592
AGCCAGGC	AGCCAGGC	1.12851	1.03118	1.21698	0.000289079	0.0111041
AGCCCACA	AGCCCACA	1.12309	1.03305	1.19882	0.000483505	0.0151326
AGCCCGCT	AGCCCGCT	1.13803	1.04392	1.23177	0.000112268	0.00637813
AGCCCTAA	AGCCCTAA	1.10998	1.01631	1.2064	0.00155433	0.0296738
AGCCGATA	AGCCGATA	1.1247	0.990909	1.26402	0.000415693	0.0138821
AGCCGCCA	AGCCGCCA	1.13184	1.04783	1.22236	0.000208917	0.00912631
AGCCTACT	AGCCTACT	1.12172	1.02265	1.21409	0.000548557	0.0159379
AGCCTTCA	AGCCTTCA	1.09906	1.01444	1.18333	0.00379229	0.0476849
AGCGAAGC	AGCGAAGC	1.10422	1.02367	1.18162	0.00250997	0.0385712
AGCGACTG	AGCGACTG	1.14365	1.04179	1.2366	6.25515e-05	0.00448272
AGCGAGCA	AGCGAGCA	1.10807	0.955334	1.31071	0.00182546	0.0324576
AGCGATAT	AGCGATAT	1.09854	0.945914	1.25748	0.00395055	0.0490288
AGCGATCG	AGCGATCG	1.14516	1.03393	1.25441	5.32789e-05	0.00409475
AGCGATTA	AGCGATTA	1.11048	1.02219	1.19717	0.00148881	0.028941
AGCGCAGA	AGCGCAGA	1.11401	1.01813	1.20517	0.00109722	0.0242066
AGCGCCTC	AGCGCCTC	1.10275	1.02089	1.18022	0.00282925	0.0412159
AGCGCGTA	AGCGCGTA	1.12697	1.01193	1.22972	0.000335141	0.0121587
AGCGCTAC	AGCGCTAC	1.1221	1.04234	1.20015	0.000529805	0.0157714
AGCGGCAG	AGCGGCAG	1.11273	1.01229	1.21539	0.00122661	0.0258137
AGCGGCTA	AGCGGCTA	1.12442	1.03812	1.20435	0.000426775	0.0140806
AGCGGGTA	AGCGGGTA	1.12494	1.02001	1.23075	0.00040631	0.0136784
AGCGGTAC	AGCGGTAC	1.10315	1.01102	1.18366	0.00273885	0.0405636
AGCGGTCG	AGCGGTCG	1.10802	1.02984	1.18931	0.00183426	0.0324737
AGCGTACA	AGCGTACA	1.21234	1.06952	1.34608	1.03822e-08	5.69186e-06
AGCGTCAT	AGCGTCAT	1.15451	1.05259	1.24745	1.91218e-05	0.00205553
AGCGTTAA	AGCGTTAA	1.1045	0.999971	1.20572	0.00245317	0.0381667
AGCGTTTA	AGCGTTTA	1.11236	1.02798	1.19803	0.00126742	0.0263617
AGCTAAAT	AGCTAAAT	1.10601	1.01051	1.19787	0.00216699	0.0353577
AGCTACGG	AGCTACGG	1.11017	1.0355	1.18074	0.00152966	0.0294249
AGCTACTA	AGCTACTA	1.11041	1.01798	1.19738	0.00149773	0.0290657
AGCTATCG	AGCTATCG	1.10429	0.979945	1.21601	0.00249709	0.0384627
AGCTCAAT	AGCTCAAT	1.10438	1.01426	1.19019	0.00247903	0.038278
AGCTCACG	AGCTCACG	1.12235	1.03721	1.20528	0.000517607	0.0155396
AGCTCCAT	AGCTCCAT	1.10947	1.02353	1.19858	0.0016228	0.0303243
AGCTCCTG	AGCTCCTG	1.11441	1.02444	1.20011	0.00105999	0.0237516
AGCTGATA	AGCTGATA	1.12701	1.0239	1.21292	0.000333742	0.0121561
AGCTGCAT	AGCTGCAT	1.10628	1.01962	1.18931	0.00211947	0.0348692
AGCTGGCA	AGCTGGCA	1.11681	1.0297	1.19491	0.00085705	0.0208268
AGCTGTAA	AGCTGTAA	1.11805	1.0304	1.21455	0.000766837	0.0194783
AGCTGTAC	AGCTGTAC	1.1151	1.03091	1.19571	0.000996968	0.0229652
AGCTTATG	AGCTTATG	1.14449	1.04916	1.22914	5.72174e-05	0.00426787
AGCTTCAG	AGCTTCAG	1.11357	1.00974	1.21446	0.00114061	0.0246674
AGCTTGAC	AGCTTGAC	1.13198	1.03631	1.23034	0.00020611	0.00908818
AGCTTGGG	AGCTTGGG	1.09972	1.01609	1.17655	0.00359993	0.0464924
AGCTTTAG	AGCTTTAG	1.10504	1.01583	1.19844	0.00234815	0.0372062
AGCTTTTC	AGCTTTTC	1.10703	1.02708	1.17685	0.00199148	0.0337061
AGCTTTTG	AGCTTTTG	1.10616	1.01753	1.20235	0.00214111	0.0350571
AGGAACTC	AGGAACTC	1.12252	1.01926	1.2198	0.000509662	0.0154657
AGGAAGGA	AGGAAGGA	1.11755	1.02641	1.20701	0.000802033	0.0201236
AGGAAGTG	AGGAAGTG	1.31496	1.21043	1.41274	1.23993e-16	3.13741e-13
AGGAATAT	AGGAATAT	1.1073	1.00421	1.2051	0.00194804	0.0333917
AGGAATGA	AGGAATGA	1.12113	1.02748	1.2091	0.000579225	0.0164459
AGGAATGC	AGGAATGC	1.15199	1.06676	1.22943	2.53445e-05	0.00244482
AGGAATTC	AGGAATTC	1.11356	1.02995	1.19885	0.00114159	0.0246723
AGGACAGA	AGGACAGA	1.10962	1.01882	1.19508	0.00160282	0.0301276
AGGAGAAA	AGGAGAAA	1.10728	1.01121	1.19175	0.00195026	0.0334113
AGGAGAGA	AGGAGAGA	1.1717	1.08447	1.25698	2.53052e-06	0.000517011
AGGAGCAT	AGGAGCAT	1.10036	1.00588	1.19204	0.00342458	0.0453861
AGGAGGGA	AGGAGGGA	1.10742	1.0323	1.18645	0.00192749	0.0332475
AGGAGGTA	AGGAGGTA	1.1103	1.00463	1.20126	0.00151244	0.0292133
AGGATCCA	AGGATCCA	1.14166	1.0512	1.22613	7.7095e-05	0.00516744
AGGATCGC	AGGATCGC	1.11889	0.994997	1.24127	0.000710809	0.0185508
AGGATCTG	AGGATCTG	1.10565	1.02492	1.18238	0.00223369	0.0359955
AGGATGTG	AGGATGTG	1.12998	1.01921	1.23365	0.000250667	0.0102186
AGGCAATA	AGGCAATA	1.15715	1.04331	1.28639	1.41914e-05	0.00167919
AGGCACAT	AGGCACAT	1.11219	1.02213	1.1975	0.00128543	0.0265764
AGGCAGAG	AGGCAGAG	1.1278	1.03906	1.2206	0.000309615	0.0116795
AGGCATGG	AGGCATGG	1.10605	1.01856	1.19118	0.00216155	0.0352866
AGGCATTC	AGGCATTC	1.10271	1.01435	1.18053	0.00283788	0.0413049
AGGCCAAC	AGGCCAAC	1.10067	1.01409	1.18751	0.00333976	0.0447487
AGGCCATA	AGGCCATA	1.10613	1.02435	1.18729	0.0021462	0.0351055
AGGCCGAC	AGGCCGAC	1.13771	1.0213	1.25536	0.000115982	0.00648917
AGGCCGAT	AGGCCGAT	1.17412	1.05787	1.28601	1.87647e-06	0.000406082
AGGCGAAC	AGGCGAAC	1.10186	1.00352	1.19804	0.00303895	0.0427633
AGGCGCAT	AGGCGCAT	1.11212	1.03278	1.18424	0.00129368	0.0266289
AGGCGCTA	AGGCGCTA	1.14113	1.03245	1.25269	8.14652e-05	0.00532747
AGGCGGTC	AGGCGGTC	1.09882	1.01993	1.17165	0.00386589	0.0483332
AGGCGTGC	AGGCGTGC	1.1389	1.04878	1.22539	0.000102637	0.00603552
AGGCGTTG	AGGCGTTG	1.11423	1.0393	1.19294	0.00107634	0.0239427
AGGGAGAG	AGGGAGAG	1.10108	1.02225	1.17199	0.00323251	0.0440977
AGGGAGCC	AGGGAGCC	1.10957	1.00453	1.21508	0.00160887	0.0301894
AGGGCCTC	AGGGCCTC	1.1346	1.03438	1.24431	0.000158863	0.00800252
AGGGGAAT	AGGGGAAT	1.1014	1.02554	1.18256	0.00315242	0.0436273
AGGGGTAC	AGGGGTAC	1.17096	1.07003	1.26773	2.77056e-06	0.000536088
AGGGTATC	AGGGTATC	1.12197	1.01157	1.2384	0.000536315	0.015822
AGGGTCCC	AGGGTCCC	1.10841	1.02079	1.19851	0.00177428	0.0319623
AGGGTCTC	AGGGTCTC	1.10999	1.0163	1.20169	0.00155305	0.0296666
AGGGTTAC	AGGGTTAC	1.11501	1.00163	1.23847	0.00100497	0.0230959
AGGGTTAG	AGGGTTAG	1.10858	1.01097	1.1936	0.00174997	0.0316805
AGGGTTCG	AGGGTTCG	1.11404	0.970119	1.29174	0.00109457	0.0241643
AGGTAACG	AGGTAACG	1.11263	1.0124	1.20746	0.0012379	0.0259195
AGGTAACT	AGGTAACT	1.10655	1.00917	1.20238	0.0020734	0.0343913
AGGTACGG	AGGTACGG	1.10673	1.01942	1.19402	0.00204206	0.0341145
AGGTAGGG	AGGTAGGG	1.13859	1.0478	1.23062	0.000106006	0.00618254
AGGTCCAA	AGGTCCAA	1.14749	1.04014	1.24562	4.1476e-05	0.00345847
AGGTCTCA	AGGTCTCA	1.11342	1.02084	1.2032	0.00115537	0.0248722
AGGTCTCG	AGGTCTCG	1.14719	1.05144	1.24305	4.28544e-05	0.00351574
AGGTGATA	AGGTGATA	1.16785	1.07971	1.25463	4.04098e-06	0.000707043
AGGTGCAC	AGGTGCAC	1.11171	1.03039	1.19282	0.00134043	0.0270504
AGGTGCAT	AGGTGCAT	1.12352	1.02624	1.22173	0.000464141	0.0147883
AGGTGCGC	AGGTGCGC	1.11414	1.01664	1.22111	0.00108505	0.024042
AGGTGCTA	AGGTGCTA	1.11296	1.01279	1.21239	0.00120255	0.025462
AGGTTGCG	AGGTTGCG	1.10984	1.02425	1.19305	0.00157268	0.029851
AGGTTGGC	AGGTTGGC	1.10254	0.992847	1.21735	0.0028771	0.0415814
AGTAACAC	AGTAACAC	1.10697	1.01145	1.19927	0.00200154	0.0337591
AGTAATTA	AGTAATTA	1.10242	0.992588	1.2168	0.00290578	0.0418305
AGTAATTG	AGTAATTG	1.10347	0.986338	1.24665	0.00266888	0.0400137
AGTACCCC	AGTACCCC	1.13443	1.02434	1.25416	0.000161569	0.00810764
AGTACGAA	AGTACGAA	1.13284	1.00999	1.23191	0.000189368	0.00878724
AGTACGTC	AGTACGTC	1.15922	1.06084	1.24684	1.11899e-05	0.00141027
AGTAGATG	AGTAGATG	1.11484	1.00995	1.22641	0.00102023	0.0232249
AGTAGGGA	AGTAGGGA	1.1396	1.04856	1.22486	9.54809e-05	0.0058162
AGTATATG	AGTATATG	1.10808	1.00764	1.20838	0.00182505	0.0324576
AGTATCCG	AGTATCCG	1.09938	1.00905	1.18871	0.0036983	0.0471519
AGTATCGG	AGTATCGG	1.13958	1.01021	1.26485	9.57588e-05	0.00582235
AGTATTGG	AGTATTGG	1.10709	0.996391	1.21878	0.00198176	0.0336193
AGTCATCA	AGTCATCA	1.10015	1.01715	1.18955	0.00348093	0.0456911
AGTCCAAA	AGTCCAAA	1.10164	1.02207	1.1811	0.00309139	0.043114
AGTCCGAT	AGTCCGAT	1.10186	0.991104	1.2082	0.00303943	0.0427633
AGTCCTCA	AGTCCTCA	1.11531	1.01918	1.20226	0.000979088	0.0226644
AGTCGCAG	AGTCGCAG	1.1259	1.02145	1.23571	0.000371113	0.0129179
AGTCGGTG	AGTCGGTG	1.11348	1.02718	1.20045	0.00114941	0.024788
AGTCGTAT	AGTCGTAT	1.14632	0.970768	1.31062	4.70463e-05	0.00373803
AGTGAACG	AGTGAACG	1.13781	1.03142	1.24589	0.000114852	0.00645801
AGTGACTC	AGTGACTC	1.1443	1.05968	1.21976	5.83761e-05	0.00430543
AGTGAGTC	AGTGAGTC	1.12998	1.02972	1.22432	0.000250696	0.0102186
AGTGCAGC	AGTGCAGC	1.12011	1.03158	1.20139	0.0006364	0.0173149
AGTGCCCG	AGTGCCCG	1.1212	1.03046	1.20688	0.000575812	0.0164274
AGTGGAGC	AGTGGAGC	1.16666	1.07709	1.24942	4.66538e-06	0.000779
AGTGGATG	AGTGGATG	1.15052	1.05982	1.24262	2.98038e-05	0.00273083
AGTGGGAT	AGTGGGAT	1.11312	1.01247	1.22185	0.00118645	0.0252344
AGTGGTAA	AGTGGTAA	1.12204	1.02322	1.23105	0.000532923	0.015781
AGTGGTCG	AGTGGTCG	1.10232	0.984356	1.22003	0.00292773	0.0419812
AGTGTAGC	AGTGTAGC	1.13716	1.04243	1.23052	0.000122639	0.00667179
AGTGTAGG	AGTGTAGG	1.10825	1.02399	1.18751	0.00179811	0.0321945
AGTGTCGA	AGTGTCGA	1.12743	1.02327	1.22613	0.00032063	0.011946
AGTGTGTG	AGTGTGTG	1.15836	1.06434	1.25925	1.23567e-05	0.00153023
AGTGTTGA	AGTGTTGA	1.1364	1.04753	1.2246	0.000132526	0.00704253
AGTTAAAG	AGTTAAAG	1.09955	1.01451	1.17747	0.00364867	0.0468643
AGTTAAGA	AGTTAAGA	1.11553	1.03258	1.19797	0.000960085	0.0224457
AGTTACCG	AGTTACCG	1.09909	1.00204	1.1881	0.00378422	0.047638
AGTTCCTC	AGTTCCTC	1.13229	1.03988	1.22328	0.000199907	0.00895878
AGTTCGCG	AGTTCGCG	1.10828	1.00083	1.21371	0.00179414	0.0321791
AGTTCTCG	AGTTCTCG	1.14795	1.04629	1.24602	3.94602e-05	0.00333677
AGTTGCCG	AGTTGCCG	1.13817	1.04544	1.23695	0.000110683	0.00633796
AGTTGGCA	AGTTGGCA	1.09985	1.02017	1.18671	0.00356587	0.0462888
AGTTGGTA	AGTTGGTA	1.13683	1.04001	1.23625	0.000126888	0.00683116
AGTTTCGA	AGTTTCGA	1.10587	1.02045	1.18725	0.00219307	0.0356417
AGTTTGCC	AGTTTGCC	1.12719	1.03385	1.22895	0.000328223	0.0121079
AGTTTTCC	AGTTTTCC	1.10221	1.0192	1.17418	0.0029546	0.0421643
ATAAACAC	ATAAACAC	1.11255	1.01636	1.21292	0.00124622	0.0260273
ATAAACGG	ATAAACGG	1.12715	1.00032	1.26274	0.000329305	0.0121079
ATAAATTC	ATAAATTC	1.11443	1.03157	1.19076	0.00105773	0.0237516
ATAACCAT	ATAACCAT	1.13844	1.04773	1.22618	0.000107591	0.00621806
ATAACGAC	ATAACGAC	1.1404	0.976653	1.29174	8.79041e-05	0.00561254
ATAACTAG	ATAACTAG	1.10649	0.995344	1.21262	0.0020839	0.0344808
ATAACTCG	ATAACTCG	1.2153	1.02218	1.40739	6.6885e-09	4.15116e-06
ATAAGCCC	ATAAGCCC	1.15481	1.02043	1.31031	1.84942e-05	0.00200775
ATAAGCGC	ATAAGCGC	1.10304	0.986706	1.217	0.00276282	0.0407659
ATAAGGTG	ATAAGGTG	1.13771	1.03508	1.23809	0.000115998	0.00648917
ATAAGTAT	ATAAGTAT	1.10649	0.984117	1.22313	0.00208328	0.0344808
ATAAGTCA	ATAAGTCA	1.10061	1.0058	1.19965	0.00335658	0.0448753
ATAATCCC	ATAATCCC	1.11323	1.01474	1.20882	0.001175	0.0250978
ATAATGCG	ATAATGCG	1.16311	0.976272	1.3608	7.11303e-06	0.00104922
ATAATGTA	ATAATGTA	1.15627	1.02879	1.28162	1.56855e-05	0.00180405
ATACAAGA	ATACAAGA	1.1075	1.01048	1.19219	0.00191495	0.0331799
ATACAATC	ATACAATC	1.15002	1.02991	1.28469	3.14928e-05	0.00284594
ATACACAC	ATACACAC	1.31642	1.18652	1.45014	9.15345e-17	2.73721e-13
ATACACTA	ATACACTA	1.1195	1.00691	1.23848	0.000672604	0.017871
ATACATAC	ATACATAC	1.14487	1.04565	1.23422	5.49655e-05	0.00417706
ATACATCA	ATACATCA	1.13719	1.03355	1.23421	0.000122283	0.00667179
ATACATGA	ATACATGA	1.1485	1.01669	1.27888	3.7178e-05	0.0032098
ATACCATC	ATACCATC	1.10964	0.967526	1.28481	0.00159899	0.03009
ATACCGAA	ATACCGAA	1.13403	1.00401	1.25178	0.000168113	0.0082413
ATACCGGA	ATACCGGA	1.11779	0.98215	1.24645	0.000784855	0.0197529
ATACCGGC	ATACCGGC	1.10963	0.97272	1.24269	0.00160146	0.0301192
ATACCTCG	ATACCTCG	1.12547	0.995628	1.26431	0.00038666	0.0133075
ATACCTGG	ATACCTGG	1.10492	1.01953	1.18767	0.00237052	0.0373985
ATACCTTA	ATACCTTA	1.11493	0.977757	1.27123	0.00101218	0.0230959
ATACGAAG	ATACGAAG	1.18351	1.0421	1.31733	5.67765e-07	0.000155634
ATACGACA	ATACGACA	1.16339	1.0013	1.30503	6.88316e-06	0.00101989
ATACGACG	ATACGACG	1.12742	0.851158	1.42854	0.00032104	0.011946
ATACGAGC	ATACGAGC	1.11856	0.991426	1.25614	0.00073244	0.0188648
ATACGGAA	ATACGGAA	1.14224	1.01407	1.26837	7.2547e-05	0.00504516
ATACGGCG	ATACGGCG	1.17146	0.939507	1.37872	2.60517e-06	0.000525732
ATACGGTA	ATACGGTA	1.13273	0.968188	1.27608	0.000191382	0.00881696
ATACGGTC	ATACGGTC	1.12265	0.975341	1.25695	0.000503697	0.0154414
ATACTATA	ATACTATA	1.1088	0.962895	1.27026	0.00171796	0.0314891
ATACTCAT	ATACTCAT	1.13102	1.03549	1.22508	0.00022653	0.00959905
ATACTCGC	ATACTCGC	1.10781	1.00287	1.21438	0.00186633	0.0326721
ATACTCTA	ATACTCTA	1.15639	1.00152	1.36244	1.5468e-05	0.00179156
ATACTTTA	ATACTTTA	1.09851	1.0081	1.18644	0.00395884	0.0490288
ATAGAGAC	ATAGAGAC	1.12061	1.01793	1.2188	0.000607714	0.0168669
ATAGAGTA	ATAGAGTA	1.14074	0.994959	1.29841	8.48862e-05	0.00548575
ATAGAGTG	ATAGAGTG	1.13513	1.02031	1.25059	0.000150557	0.0076663
ATAGCATC	ATAGCATC	1.11203	1.01742	1.22027	0.00130378	0.026704
ATAGCCCC	ATAGCCCC	1.11395	1.02738	1.20508	0.00110289	0.0242828
ATAGCCGA	ATAGCCGA	1.13405	1.01423	1.23796	0.000167794	0.0082413
ATAGCTGC	ATAGCTGC	1.11071	1.02162	1.19834	0.00146053	0.0285968
ATAGGCAT	ATAGGCAT	1.10126	1.01582	1.18055	0.00318722	0.0438663
ATAGGTGC	ATAGGTGC	1.11715	1.03541	1.20197	0.000831499	0.0204725
ATAGGTGG	ATAGGTGG	1.13244	1.03772	1.22038	0.000196922	0.00889144
ATAGTACC	ATAGTACC	1.10828	0.974323	1.23666	0.00179411	0.0321791
ATAGTCCG	ATAGTCCG	1.14738	1.01098	1.30166	4.19914e-05	0.00347925
ATAGTCGA	ATAGTCGA	1.21949	1.05716	1.37416	3.5605e-09	2.43998e-06
ATAGTCGC	ATAGTCGC	1.16762	1.03491	1.29416	4.15474e-06	0.000721013
ATAGTGGG	ATAGTGGG	1.11864	1.02419	1.2132	0.000726906	0.0187831
ATAGTTAG	ATAGTTAG	1.10287	1.00114	1.21285	0.00280115	0.04096
ATAGTTGC	ATAGTTGC	1.10221	0.995328	1.2127	0.00295315	0.0421643
ATATACAT	ATATACAT	1.10219	0.995506	1.19652	0.00295961	0.0422102
ATATACCG	ATATACCG	1.13992	0.977021	1.28709	9.24229e-05	0.00571275
ATATAGAC	ATATAGAC	1.11273	0.984493	1.25443	0.00122658	0.0258137
ATATAGAG	ATATAGAG	1.15378	1.03807	1.26751	2.07681e-05	0.00214318
ATATAGTG	ATATAGTG	1.11938	1.00327	1.24605	0.000680022	0.0180102
ATATATAC	ATATATAC	1.12697	1.03784	1.2166	0.000335257	0.0121587
ATATATCC	ATATATCC	1.11737	1.0103	1.2223	0.000814818	0.020305
ATATATTC	ATATATTC	1.14447	1.01553	1.29181	5.73478e-05	0.00426787
ATATCAGG	ATATCAGG	1.11148	0.996773	1.23315	0.0013673	0.0273742
ATATCCAA	ATATCCAA	1.11949	1.02621	1.21833	0.000672944	0.017871
ATATCCCG	ATATCCCG	1.12881	1.00451	1.25242	0.000280752	0.0108648
ATATCCGG	ATATCCGG	1.13186	1.01487	1.24641	0.000208552	0.00912631
ATATCTAG	ATATCTAG	1.17427	1.02944	1.31744	1.84119e-06	0.00040367
ATATCTGG	ATATCTGG	1.14374	1.04719	1.23923	6.196e-05	0.00446142
ATATGCGC	ATATGCGC	1.11554	0.950384	1.28152	0.000959068	0.0224378
ATATGCTC	ATATGCTC	1.12252	1.02742	1.20356	0.000509537	0.0154657
ATATGGGG	ATATGGGG	1.14374	1.05043	1.23116	6.19831e-05	0.00446142
ATATGTAG	ATATGTAG	1.14554	1.05945	1.23729	5.1147e-05	0.00395866
ATATTATC	ATATTATC	1.13939	1.03593	1.23426	9.76078e-05	0.00587199
ATATTCCC	ATATTCCC	1.11908	0.989762	1.26011	0.000698395	0.018349
ATATTGGG	ATATTGGG	1.10248	1.00372	1.20664	0.00289006	0.0417083
ATCAATCG	ATCAATCG	1.13589	0.99953	1.26403	0.000139494	0.00726032
ATCAATTC	ATCAATTC	1.11451	1.02721	1.19344	0.00105017	0.0236929
ATCAATTG	ATCAATTG	1.11742	1.015	1.22788	0.000811177	0.0202757
ATCACATG	ATCACATG	1.12791	1.00891	1.25629	0.000306354	0.011583
ATCACCAA	ATCACCAA	1.12223	1.01882	1.22013	0.000523417	0.0156378
ATCACCCA	ATCACCCA	1.10921	1.0151	1.20369	0.00165907	0.0307283
ATCACCCG	ATCACCCG	1.1205	1.02128	1.21699	0.000613592	0.0169895
ATCACCTA	ATCACCTA	1.11616	1.00903	1.22237	0.000908318	0.0216575
ATCACTCG	ATCACTCG	1.1014	0.998567	1.19525	0.00315182	0.0436273
ATCACTGC	ATCACTGC	1.11269	1.02607	1.19599	0.00123124	0.0258458
ATCAGAAG	ATCAGAAG	1.10028	1.00942	1.18637	0.00344576	0.0455064
ATCAGATC	ATCAGATC	1.09847	1.0089	1.18703	0.00397048	0.0490627
ATCAGGCG	ATCAGGCG	1.10002	1.01708	1.18062	0.0035181	0.0459671
ATCAGTAG	ATCAGTAG	1.12493	1.02802	1.22589	0.000406749	0.0136784
ATCAGTTC	ATCAGTTC	1.10224	0.999795	1.19899	0.00294753	0.0421365
ATCATACC	ATCATACC	1.17741	1.0494	1.29663	1.24232e-06	0.000285768
ATCATATG	ATCATATG	1.1337	1.02825	1.22705	0.00017384	0.00839693
ATCATCGC	ATCATCGC	1.13984	1.01205	1.27046	9.31396e-05	0.00572122
ATCATGAC	ATCATGAC	1.1285	1.00944	1.25823	0.0002893	0.0111041
ATCATGCG	ATCATGCG	1.12613	0.975128	1.31394	0.000362977	0.0127104
ATCATGGA	ATCATGGA	1.15984	1.06304	1.25823	1.04165e-05	0.0013651
ATCATGGC	ATCATGGC	1.10572	1.01199	1.18794	0.00221976	0.0358952
ATCATTAC	ATCATTAC	1.1354	1.03119	1.24871	0.000146557	0.0075562
ATCCAAGA	ATCCAAGA	1.12327	1.01797	1.22288	0.000475366	0.0150064
ATCCACCG	ATCCACCG	1.10184	0.994997	1.20269	0.00304416	0.0427743
ATCCACGG	ATCCACGG	1.13201	1.02035	1.24325	0.000205438	0.00907069
ATCCACTA	ATCCACTA	1.13617	1.03062	1.24021	0.000135677	0.00714255
ATCCAGAT	ATCCAGAT	1.12124	1.03063	1.20637	0.000573679	0.0163807
ATCCAGCA	ATCCAGCA	1.10097	1.02081	1.18722	0.00326231	0.0442517
ATCCAGCC	ATCCAGCC	1.11123	1.02399	1.19848	0.0013964	0.0278551
ATCCCCAT	ATCCCCAT	1.10112	1.00256	1.20273	0.00322271	0.0440781
ATCCCCGA	ATCCCCGA	1.09911	1.00309	1.18908	0.00377698	0.0476236
ATCCCGAT	ATCCCGAT	1.12366	1.01621	1.24263	0.000458247	0.0146688
ATCCGAAG	ATCCGAAG	1.15406	1.03717	1.27492	2.01128e-05	0.00209364
ATCCGACA	ATCCGACA	1.10099	1.00066	1.21773	0.00325579	0.0442365
ATCCGATG	ATCCGATG	1.10085	0.980689	1.24495	0.00329295	0.0444291
ATCCGCTA	ATCCGCTA	1.11468	1.01504	1.20524	0.00103476	0.0234904
ATCCGGCA	ATCCGGCA	1.12466	1.01707	1.22953	0.000417319	0.013894
ATCCGGTG	ATCCGGTG	1.16719	1.04674	1.28874	4.37994e-06	0.000754312
ATCCGTAG	ATCCGTAG	1.1363	1.02197	1.25802	0.000133901	0.00709265
ATCCGTTA	ATCCGTTA	1.14833	0.865546	1.45614	3.78573e-05	0.00324404
ATCCTACA	ATCCTACA	1.10483	0.997814	1.22393	0.00238968	0.0375746
ATCCTGAG	ATCCTGAG	1.11605	1.032	1.20224	0.000917166	0.0217749
ATCCTGGC	ATCCTGGC	1.11496	1.0248	1.20315	0.00100978	0.0230959
ATCCTGTG	ATCCTGTG	1.11958	1.02184	1.21903	0.000667775	0.0177717
ATCGAAGG	ATCGAAGG	1.13163	1.04202	1.21828	0.000213334	0.0092213
ATCGAATC	ATCGAATC	1.14003	0.999416	1.2815	9.14037e-05	0.00569438
ATCGACCG	ATCGACCG	1.2148	1.04358	1.3963	7.21185e-09	4.39308e-06
ATCGACGG	ATCGACGG	1.16429	1.05293	1.26276	6.1855e-06	0.00095265
ATCGAGGC	ATCGAGGC	1.1049	0.997466	1.22522	0.00237525	0.0374193
ATCGAGTG	ATCGAGTG	1.11642	1.00275	1.23514	0.000886964	0.0212807
ATCGATAC	ATCGATAC	1.10623	0.971212	1.25217	0.00212835	0.0349526
ATCGATCA	ATCGATCA	1.17441	1.02872	1.30175	1.80846e-06	0.000399245
ATCGATCG	ATCGATCG	1.13225	0.956181	1.29219	0.000200636	0.00895936
ATCGCAGG	ATCGCAGG	1.11496	0.992389	1.22685	0.00100961	0.0230959
ATCGCATA	ATCGCATA	1.0983	0.948047	1.25559	0.00402449	0.0495626
ATCGCCCG	ATCGCCCG	1.14445	1.03583	1.24886	5.74899e-05	0.00426879
ATCGCCTG	ATCGCCTG	1.11334	0.996614	1.23743	0.0011635	0.0249492
ATCGCTGA	ATCGCTGA	1.10716	1.00524	1.19436	0.00197012	0.033543
ATCGGAGA	ATCGGAGA	1.14452	1.02098	1.28314	5.70491e-05	0.00426787
ATCGGATG	ATCGGATG	1.19242	1.03631	1.3523	1.74036e-07	5.96328e-05
ATCGGCAA	ATCGGCAA	1.19319	1.0417	1.34265	1.56737e-07	5.5561e-05
ATCGGCAT	ATCGGCAT	1.10414	0.98057	1.2171	0.00252662	0.0387642
ATCGGCGG	ATCGGCGG	1.14125	1.05704	1.21704	8.05107e-05	0.00529172
ATCGGGTC	ATCGGGTC	1.1072	1.01887	1.19678	0.00196356	0.0334931
ATCGGTAA	ATCGGTAA	1.09824	0.954075	1.25375	0.00404459	0.049728
ATCGGTGA	ATCGGTGA	1.10257	1.00391	1.19394	0.00287061	0.0415241
ATCGTAAT	ATCGTAAT	1.14903	1.00381	1.29101	3.50846e-05	0.00308575
ATCGTATA	ATCGTATA	1.11465	0.883902	1.32575	0.00103782	0.0235337
ATCGTCCC	ATCGTCCC	1.12064	0.99107	1.26004	0.000605823	0.0168543
ATCGTGTG	ATCGTGTG	1.13265	1.01515	1.27676	0.000192921	0.00883651
ATCTAACA	ATCTAACA	1.12189	1.02627	1.23273	0.000540038	0.0158682
ATCTAATC	ATCTAATC	1.11877	1.01512	1.22434	0.000718549	0.018611
ATCTACAT	ATCTACAT	1.17009	1.05771	1.27376	3.08333e-06	0.000576267
ATCTCAAT	ATCTCAAT	1.10824	0.991771	1.25813	0.00179969	0.0321945
ATCTCAGC	ATCTCAGC	1.10696	1.01159	1.19054	0.00200334	0.0337591
ATCTCCTC	ATCTCCTC	1.13843	1.04271	1.2324	0.000107715	0.00621806
ATCTCGCG	ATCTCGCG	1.09857	1.00438	1.19467	0.00394066	0.0489887
ATCTCTCA	ATCTCTCA	1.1146	1.02395	1.18751	0.00104251	0.0235849
ATCTGACG	ATCTGACG	1.11048	0.981279	1.24662	0.00148955	0.028941
ATCTGTAG	ATCTGTAG	1.10056	1.00404	1.20144	0.00336895	0.0449749
ATCTGTTG	ATCTGTTG	1.1872	1.04985	1.33876	3.50161e-07	0.000107647
ATCTTAAT	ATCTTAAT	1.12986	1.04113	1.21527	0.000253575	0.0102596
ATCTTACA	ATCTTACA	1.10618	0.974894	1.26084	0.00213804	0.0350571
ATCTTACG	ATCTTACG	1.13484	0.980458	1.29041	0.000155004	0.00785627
ATCTTGTA	ATCTTGTA	1.12067	0.982879	1.25712	0.000604247	0.0168442
ATGAAACA	ATGAAACA	1.10475	1.00917	1.20707	0.00240545	0.0377747
ATGAAAGC	ATGAAAGC	1.10265	1.00545	1.20102	0.00285182	0.0413775
ATGAATAC	ATGAATAC	1.19981	1.08493	1.30894	6.28469e-08	2.75638e-05
ATGAATAG	ATGAATAG	1.13611	1.00781	1.28104	0.000136421	0.00715698
ATGAATCG	ATGAATCG	1.10889	1.0176	1.19646	0.0017041	0.0312979
ATGACCGG	ATGACCGG	1.15349	1.0349	1.2813	2.14574e-05	0.00217175
ATGACTCA	ATGACTCA	1.29582	1.1857	1.40579	5.93304e-15	1.08423e-11
ATGAGGAC	ATGAGGAC	1.0994	1.01921	1.17333	0.00369281	0.0471367
ATGAGGTC	ATGAGGTC	1.10872	1.01736	1.19656	0.00172905	0.0315646
ATGAGTAC	ATGAGTAC	1.1027	1.00397	1.18873	0.00284056	0.0413168
ATGAGTAG	ATGAGTAG	1.10235	1.00128	1.19271	0.00292174	0.0419187
ATGAGTCA	ATGAGTCA	1.31516	1.19341	1.43552	1.18975e-16	3.13741e-13
ATGATACC	ATGATACC	1.11027	1.01402	1.20995	0.00151673	0.0292618
ATGATACG	ATGATACG	1.10884	0.932615	1.27731	0.00171106	0.031395
ATGATAGC	ATGATAGC	1.15132	1.04473	1.24644	2.72899e-05	0.00260196
ATGATTAG	ATGATTAG	1.09946	0.988658	1.21484	0.00367671	0.0470288
ATGATTCA	ATGATTCA	1.1319	1.03469	1.22816	0.000207711	0.00910994
ATGCAACC	ATGCAACC	1.11862	1.02082	1.20933	0.000728551	0.0188108
ATGCACAT	ATGCACAT	1.14013	1.03969	1.24029	9.04473e-05	0.00567781
ATGCATAG	ATGCATAG	1.11496	1.02457	1.20727	0.00100998	0.0230959
ATGCCAAC	ATGCCAAC	1.10877	1.02419	1.1973	0.00172145	0.0314936
ATGCCAGG	ATGCCAGG	1.10466	1.01304	1.18525	0.00242193	0.0379005
ATGCCATA	ATGCCATA	1.15946	1.04499	1.27146	1.08833e-05	0.00140331
ATGCCCAC	ATGCCCAC	1.11127	1.02733	1.19644	0.00139225	0.0278051
ATGCCCTC	ATGCCCTC	1.10545	0.999776	1.21572	0.00227065	0.0362929
ATGCCGGC	ATGCCGGC	1.1044	1.01252	1.20173	0.00247453	0.038278
ATGCCTCG	ATGCCTCG	1.1026	0.992289	1.21717	0.00286354	0.0414583
ATGCGAAA	ATGCGAAA	1.10833	0.984364	1.22615	0.00178705	0.0320869
ATGCGAAC	ATGCGAAC	1.12048	0.996047	1.24109	0.000615135	0.0170126
ATGCGAAG	ATGCGAAG	1.15419	1.04242	1.26923	1.98347e-05	0.00208496
ATGCGAGC	ATGCGAGC	1.1253	0.995829	1.26401	0.000392844	0.0134048
ATGCGCTC	ATGCGCTC	1.10391	1.00386	1.20081	0.00257407	0.0392907
ATGCGTAA	ATGCGTAA	1.17384	1.02523	1.31691	1.94284e-06	0.000414986
ATGCGTAG	ATGCGTAG	1.15797	1.06224	1.24464	1.29114e-05	0.00156719
ATGCGTCA	ATGCGTCA	1.09916	1.00652	1.1974	0.00376393	0.0476183
ATGCGTGC	ATGCGTGC	1.1168	1.0196	1.20984	0.000857283	0.0208268
ATGCTAGC	ATGCTAGC	1.10574	1.01091	1.20655	0.00221701	0.0358713
ATGCTGGA	ATGCTGGA	1.16877	1.06956	1.26854	3.61782e-06	0.000643268
ATGCTTAG	ATGCTTAG	1.10988	0.946268	1.34277	0.00156687	0.0298095
ATGCTTCG	ATGCTTCG	1.10683	0.983892	1.23773	0.00202472	0.0339282
ATGGACAT	ATGGACAT	1.14146	1.04958	1.22978	7.87136e-05	0.00525194
ATGGACTC	ATGGACTC	1.11889	1.00731	1.24079	0.000710701	0.0185508
ATGGAGAA	ATGGAGAA	1.10548	1.02527	1.18666	0.00226484	0.0362528
ATGGAGTA	ATGGAGTA	1.12167	1.02804	1.2085	0.000551423	0.0159379
ATGGATTG	ATGGATTG	1.13177	1.04091	1.22809	0.000210383	0.00916251
ATGGCATC	ATGGCATC	1.10191	1.0154	1.18753	0.00302652	0.0427283
ATGGCCGA	ATGGCCGA	1.12921	1.04261	1.22147	0.000270196	0.0106585
ATGGCCTA	ATGGCCTA	1.11983	1.03461	1.20976	0.000652579	0.0175692
ATGGCGGA	ATGGCGGA	1.14939	1.04372	1.24805	3.37345e-05	0.00299176
ATGGGAGA	ATGGGAGA	1.10444	1.00455	1.19066	0.00246547	0.0382003
ATGGGCCA	ATGGGCCA	1.11205	0.998524	1.21868	0.00130165	0.0266768
ATGGGTCG	ATGGGTCG	1.15254	1.03686	1.27464	2.38419e-05	0.00234107
ATGGGTGG	ATGGGTGG	1.10326	1.01502	1.17954	0.00271514	0.0404097
ATGGTAAG	ATGGTAAG	1.10235	0.999055	1.20091	0.00292168	0.0419187
ATGGTACG	ATGGTACG	1.14288	1.0063	1.29207	6.78281e-05	0.00476738
ATGGTCAA	ATGGTCAA	1.10655	1.0034	1.19931	0.00207319	0.0343913
ATGGTCGG	ATGGTCGG	1.17528	1.04946	1.30159	1.62405e-06	0.0003659
ATGGTGGA	ATGGTGGA	1.10083	1.01722	1.18881	0.00329858	0.0444687
ATGGTGTG	ATGGTGTG	1.09999	1.01354	1.1799	0.00352679	0.0460176
ATGTAACG	ATGTAACG	1.11851	0.982695	1.25932	0.000735396	0.0189041
ATGTACAT	ATGTACAT	1.10696	0.986141	1.26287	0.0020032	0.0337591
ATGTACCC	ATGTACCC	1.1121	1.00495	1.214	0.00129626	0.0266495
ATGTACGA	ATGTACGA	1.14062	0.868477	1.48704	8.5952e-05	0.00552208
ATGTAGAC	ATGTAGAC	1.09872	1.00781	1.18831	0.00389518	0.0485334
ATGTATAG	ATGTATAG	1.10762	1.01053	1.19652	0.00189671	0.0330178
ATGTATCA	ATGTATCA	1.11866	1.02315	1.21127	0.000725662	0.0187657
ATGTATTC	ATGTATTC	1.11034	1.00672	1.2186	0.00150685	0.0291395
ATGTCAAT	ATGTCAAT	1.13374	1.04661	1.22292	0.00017305	0.00837105
ATGTCGCA	ATGTCGCA	1.11091	1.01702	1.19175	0.00143591	0.0283511
ATGTCTAC	ATGTCTAC	1.10471	1.00726	1.19632	0.00241321	0.0378327
ATGTCTGA	ATGTCTGA	1.10673	1.02694	1.19489	0.00204188	0.0341145
ATGTCTTG	ATGTCTTG	1.11336	1.00899	1.22638	0.00116144	0.0249213
ATGTGATC	ATGTGATC	1.12181	0.972124	1.31061	0.000544404	0.015906
ATGTGATG	ATGTGATG	1.11075	1.03255	1.18442	0.0014557	0.0285532
ATGTGCAC	ATGTGCAC	1.10977	1.02853	1.18559	0.00158196	0.0299408
ATGTGCGC	ATGTGCGC	1.10601	1.01177	1.20047	0.00216856	0.0353658
ATGTGGAA	ATGTGGAA	1.11367	1.02001	1.21294	0.00113056	0.0245806
ATGTGTCA	ATGTGTCA	1.10098	1.01951	1.17844	0.00325983	0.0442365
ATGTGTGG	ATGTGTGG	1.11175	1.01228	1.21097	0.00133529	0.0270128
ATGTTATA	ATGTTATA	1.10752	1.00868	1.20531	0.00191231	0.0331594
ATGTTCCC	ATGTTCCC	1.12328	1.01932	1.21142	0.000474743	0.0150011
ATGTTCCG	ATGTTCCG	1.11595	1.02737	1.2084	0.000924645	0.0218808
ATGTTGAG	ATGTTGAG	1.09992	1.00446	1.20203	0.00354563	0.046117
ATGTTTAA	ATGTTTAA	1.10071	1.01844	1.18884	0.00332968	0.04465
ATGTTTCA	ATGTTTCA	1.10605	0.997262	1.20492	0.00216156	0.0352866
ATTAACTC	ATTAACTC	1.10988	1.00576	1.212	0.00156685	0.0298095
ATTAAGAA	ATTAAGAA	1.15766	1.05261	1.28262	1.33838e-05	0.0016009
ATTAAGAG	ATTAAGAG	1.09979	1.00309	1.18909	0.0035824	0.046377
ATTAAGGC	ATTAAGGC	1.11709	1.01971	1.21743	0.000835602	0.0205212
ATTAATGC	ATTAATGC	1.13499	0.976336	1.30566	0.000152776	0.00776726
ATTAATTG	ATTAATTG	1.1376	1.04428	1.23794	0.000117309	0.00652922
ATTACACA	ATTACACA	1.10129	0.994496	1.21272	0.00318109	0.0438446
ATTACAGA	ATTACAGA	1.12533	1.03632	1.20804	0.000391626	0.0133771
ATTACGCG	ATTACGCG	1.20618	0.993678	1.40295	2.54486e-08	1.23104e-05
ATTACGTA	ATTACGTA	1.14596	0.986259	1.31394	4.89093e-05	0.00384886
ATTACTCG	ATTACTCG	1.12374	1.00165	1.24599	0.000454708	0.0146352
ATTACTGG	ATTACTGG	1.09937	0.983921	1.20982	0.00370279	0.0471544
ATTAGATC	ATTAGATC	1.11364	1.01474	1.20624	0.00113365	0.0245977
ATTAGGCA	ATTAGGCA	1.10365	1.00973	1.19699	0.00262993	0.0396739
ATTAGTCG	ATTAGTCG	1.12482	0.896952	1.33408	0.000411137	0.0137859
ATTAGTTA	ATTAGTTA	1.19326	1.00359	1.41903	1.55288e-07	5.5561e-05
ATTAGTTC	ATTAGTTC	1.12516	1.0249	1.22948	0.000398138	0.0135293
ATTATAGG	ATTATAGG	1.11709	1.00447	1.22908	0.000835969	0.0205212
ATTATCGC	ATTATCGC	1.0989	0.932003	1.25026	0.00383985	0.0480624
ATTATCTC	ATTATCTC	1.10984	1.01657	1.1944	0.00157238	0.029851
ATTATTCG	ATTATTCG	1.1044	0.982752	1.23207	0.00247353	0.038278
ATTCAAGA	ATTCAAGA	1.10617	1.00555	1.20175	0.00213963	0.0350571
ATTCACAC	ATTCACAC	1.10389	1.01864	1.1901	0.00258007	0.0393276
ATTCACTA	ATTCACTA	1.12172	1.02607	1.22092	0.000548911	0.0159379
ATTCAGAG	ATTCAGAG	1.11113	1.03182	1.18867	0.00140841	0.0280268
ATTCATAG	ATTCATAG	1.14484	1.03862	1.24607	5.51117e-05	0.00417706
ATTCCAAT	ATTCCAAT	1.12494	1.0205	1.21871	0.000406287	0.0136784
ATTCCCTG	ATTCCCTG	1.10161	1.01584	1.17775	0.00310036	0.0431584
ATTCCGAA	ATTCCGAA	1.10465	1.00769	1.20644	0.00242403	0.0379154
ATTCCTGA	ATTCCTGA	1.11348	1.02722	1.19753	0.00114953	0.024788
ATTCCTGG	ATTCCTGG	1.15011	1.05884	1.23888	3.11868e-05	0.00283386
ATTCCTTG	ATTCCTTG	1.15515	1.05924	1.23974	1.779e-05	0.0019637
ATTCGAAT	ATTCGAAT	1.1705	0.96869	1.36143	2.93079e-06	0.000560497
ATTCGGCA	ATTCGGCA	1.10587	0.995298	1.20326	0.00219298	0.0356417
ATTCGGCG	ATTCGGCG	1.12947	1.03994	1.21324	0.000263361	0.0105133
ATTCGGTA	ATTCGGTA	1.1217	0.996709	1.26065	0.000549612	0.0159379
ATTCGTCC	ATTCGTCC	1.11222	1.01778	1.20584	0.00128295	0.0265585
ATTCTACA	ATTCTACA	1.10099	1.00501	1.19113	0.00325599	0.0442365
ATTCTAGA	ATTCTAGA	1.10389	1.00976	1.20996	0.00257881	0.0393265
ATTCTCCG	ATTCTCCG	1.10869	1.01121	1.20455	0.00173342	0.0315737
ATTCTTGG	ATTCTTGG	1.10028	1.01663	1.18227	0.00344437	0.0455064
ATTGAACC	ATTGAACC	1.1374	1.05179	1.22772	0.000119755	0.00657631
ATTGAACG	ATTGAACG	1.13814	1.02577	1.26197	0.000111008	0.0063394
ATTGACAA	ATTGACAA	1.09956	0.990207	1.22319	0.00364705	0.0468632
ATTGACAC	ATTGACAC	1.11913	1.03517	1.20663	0.000695388	0.0183139
ATTGACGA	ATTGACGA	1.20733	1.05047	1.37251	2.15592e-08	1.10808e-05
ATTGAGAG	ATTGAGAG	1.12045	1.02823	1.21055	0.000616658	0.0170171
ATTGAGCG	ATTGAGCG	1.10264	1.00465	1.2068	0.00285419	0.0413775
ATTGATAG	ATTGATAG	1.12145	1.01736	1.21862	0.000562627	0.0161352
ATTGATGC	ATTGATGC	1.10075	0.997802	1.201	0.00331918	0.0445769
ATTGCATC	ATTGCATC	1.1523	1.04256	1.26472	2.44873e-05	0.00237606
ATTGCATG	ATTGCATG	1.11361	1.01621	1.21361	0.00113679	0.0246403
ATTGCCAA	ATTGCCAA	1.10538	0.994942	1.2265	0.00228428	0.0364222
ATTGCCAG	ATTGCCAG	1.12188	1.02955	1.21097	0.000540684	0.0158682
ATTGCGCG	ATTGCGCG	1.21806	1.07844	1.338	4.42064e-09	2.90825e-06
ATTGCGGC	ATTGCGGC	1.10377	1.02663	1.17958	0.00260546	0.0394754
ATTGGAAA	ATTGGAAA	1.11409	1.01825	1.20229	0.00109034	0.0241032
ATTGGATC	ATTGGATC	1.10338	1.00205	1.19916	0.00268844	0.0401605
ATTGGGGA	ATTGGGGA	1.11414	1.01436	1.19527	0.00108538	0.024042
ATTGGTAC	ATTGGTAC	1.1	0.972852	1.23935	0.00352261	0.0459813
ATTGTACG	ATTGTACG	1.25496	1.06966	1.44916	1.12644e-11	1.29489e-08
ATTGTCGC	ATTGTCGC	1.13811	1.023	1.24679	0.00011134	0.00634182
ATTGTCTA	ATTGTCTA	1.10186	0.997469	1.19968	0.00303936	0.0427633
ATTGTGCG	ATTGTGCG	1.15067	1.03781	1.25899	2.93305e-05	0.00271011
ATTGTGGA	ATTGTGGA	1.15886	1.04592	1.26143	1.16675e-05	0.00145928
ATTGTGTG	ATTGTGTG	1.11149	1.03521	1.19044	0.00136607	0.0273741
ATTTAAAG	ATTTAAAG	1.11463	1.02893	1.19458	0.00103972	0.0235541
ATTTAAAT	ATTTAAAT	1.09912	0.993093	1.20762	0.00377582	0.0476236
ATTTAAGG	ATTTAAGG	1.09906	1.0113	1.18135	0.00379396	0.0476876
ATTTACAG	ATTTACAG	1.10708	1.0026	1.2096	0.00198403	0.0336405
ATTTACGA	ATTTACGA	1.1668	0.996245	1.34032	4.5896e-06	0.000770256
ATTTAGCG	ATTTAGCG	1.12037	1.01649	1.21864	0.000620989	0.0170548
ATTTATTG	ATTTATTG	1.11588	1.02433	1.2068	0.000930702	0.0219538
ATTTCGGC	ATTTCGGC	1.11296	0.974531	1.26267	0.00120329	0.025462
ATTTGGGA	ATTTGGGA	1.11099	0.990053	1.2423	0.00142616	0.0282483
ATTTGTCG	ATTTGTCG	1.10226	0.978836	1.22556	0.00294263	0.0421214
ATTTTAAC	ATTTTAAC	1.10295	0.993572	1.21083	0.00278231	0.0408943
ATTTTCAA	ATTTTCAA	1.10165	1.01774	1.19178	0.00308956	0.043114
ATTTTCCC	ATTTTCCC	1.11328	1.02289	1.2059	0.00117006	0.0250246
ATTTTCTA	ATTTTCTA	1.12366	1.05207	1.20017	0.000458427	0.0146688
CAAAACAG	CAAAACAG	1.13783	1.05538	1.22249	0.000114594	0.00645801
CAAACAAC	CAAACAAC	1.14664	1.04519	1.24007	4.54555e-05	0.00363799
CAAACCAC	CAAACCAC	1.195	1.09154	1.30425	1.22345e-07	4.52183e-05
CAAAGATC	CAAAGATC	1.12774	1.02809	1.22527	0.000311416	0.0117007
CAAAGTTC	CAAAGTTC	1.13554	1.04586	1.22561	0.000144476	0.0074723
CAAATAGG	CAAATAGG	1.13672	1.03541	1.24152	0.000128302	0.00686239
CAACAACG	CAACAACG	1.1275	1.03762	1.23601	0.000318536	0.0118976
CAACAATG	CAACAATG	1.10966	1.00364	1.21896	0.00159654	0.0300889
CAACACCG	CAACACCG	1.12137	1.02509	1.20978	0.000566798	0.0162265
CAACACTG	CAACACTG	1.1368	1.05388	1.21648	0.000127224	0.00683806
CAACCAAA	CAACCAAA	1.10188	1.02273	1.18234	0.00303343	0.0427633
CAACCACA	CAACCACA	1.16585	1.07633	1.25031	5.13694e-06	0.000840669
CAACCACG	CAACCACG	1.10212	1.01539	1.18285	0.0029758	0.0422651
CAACCGAC	CAACCGAC	1.12032	1.00991	1.23046	0.000624013	0.0171044
CAACGAAC	CAACGAAC	1.1281	0.965479	1.29169	0.000300872	0.0114283
CAACGAAG	CAACGAAG	1.10446	1.00641	1.20421	0.00246122	0.0382003
CAACGGGC	CAACGGGC	1.12714	0.998867	1.26257	0.000329806	0.0121079
CAACGTAC	CAACGTAC	1.11674	0.960573	1.28979	0.000862066	0.0208813
CAACGTGG	CAACGTGG	1.16524	1.06532	1.26282	5.52523e-06	0.000882267
CAACTCCG	CAACTCCG	1.15282	1.05542	1.24904	2.31143e-05	0.00229089
CAACTCTA	CAACTCTA	1.09872	0.999421	1.19462	0.00389429	0.0485334
CAACTTCC	CAACTTCC	1.10293	1.01956	1.18273	0.002787	0.0409422
CAAGACTA	CAAGACTA	1.12642	1.02609	1.22055	0.000353215	0.0124729
CAAGAGAG	CAAGAGAG	1.10173	1.00816	1.1964	0.00306962	0.0429668
CAAGAGCG	CAAGAGCG	1.16468	1.06733	1.26098	5.9092e-06	0.000925606
CAAGCCAG	CAAGCCAG	1.10332	1.02304	1.18747	0.00270112	0.0402951
CAAGCGTA	CAAGCGTA	1.1174	1.01989	1.20603	0.000812859	0.0202869
CAAGCGTC	CAAGCGTC	1.10446	1.01494	1.18425	0.00246318	0.0382003
CAAGCTGA	CAAGCTGA	1.11232	1.02347	1.20172	0.00127104	0.0263617
CAAGGGAG	CAAGGGAG	1.13756	1.03332	1.24222	0.000117777	0.00654419
CAATAACG	CAATAACG	1.11589	0.986252	1.24621	0.000929942	0.0219538
CAATAAGA	CAATAAGA	1.10342	0.997683	1.20035	0.00267855	0.0401038
CAATAGAG	CAATAGAG	1.11859	0.988298	1.24258	0.000730613	0.0188345
CAATATAG	CAATATAG	1.11359	1.01535	1.19261	0.0011386	0.0246403
CAATCACA	CAATCACA	1.11993	1.01564	1.22633	0.000646802	0.0174823
CAATCCAA	CAATCCAA	1.19681	1.08195	1.30662	9.53908e-08	3.82657e-05
CAATCTGG	CAATCTGG	1.12437	1.02481	1.23525	0.000428871	0.0141159
CAATGGAA	CAATGGAA	1.12566	1.04443	1.20303	0.00037967	0.0131427
CAATGTAC	CAATGTAC	1.15123	1.04469	1.24778	2.75805e-05	0.00261713
CAATGTAG	CAATGTAG	1.12526	1.03616	1.20628	0.00039424	0.0134385
CAATTAGC	CAATTAGC	1.1342	1.02324	1.23915	0.000165424	0.00820081
CAATTGCA	CAATTGCA	1.11399	0.996261	1.24124	0.00109919	0.0242337
CACAAGCG	CACAAGCG	1.12963	1.03297	1.22346	0.000259466	0.0104254
CACACACA	CACACACA	1.54656	1.39791	1.71515	6.10122e-44	1.00347e-39
CACACACC	CACACACC	1.16914	1.07301	1.26246	3.45893e-06	0.000621737
CACACACG	CACACACG	1.33251	1.22412	1.4445	2.97729e-18	1.22419e-14
CACACAGG	CACACAGG	1.13167	1.03255	1.24149	0.000212525	0.00919842
CACACATA	CACACATA	1.2646	1.15096	1.37141	2.07297e-12	2.84117e-09
CACACATG	CACACATG	1.12992	1.02982	1.23988	0.000252079	0.0102346
CACACCAA	CACACCAA	1.11979	1.0195	1.21787	0.000654761	0.0175962
CACACCCA	CACACCCA	1.17336	1.05226	1.31557	2.06055e-06	0.000434485
CACACGAG	CACACGAG	1.16339	1.0717	1.24795	6.88074e-06	0.00101989
CACACGCA	CACACGCA	1.18272	1.09876	1.25643	6.29042e-07	0.000166869
CACACGGC	CACACGGC	1.15475	1.06651	1.23747	1.86222e-05	0.002015
CACACGTA	CACACGTA	1.19283	1.05749	1.33784	1.64569e-07	5.72627e-05
CACACGTG	CACACGTG	1.22034	1.11533	1.32002	3.12867e-09	2.18967e-06
CACAGATC	CACAGATC	1.10095	1.0063	1.19096	0.00326826	0.044264
CACAGGAA	CACAGGAA	1.15058	1.04658	1.25403	2.96082e-05	0.0027281
CACATACA	CACATACA	1.17422	1.0838	1.26396	1.85305e-06	0.00040367
CACATACG	CACATACG	1.13442	1.00629	1.3003	0.000161791	0.00810764
CACATATA	CACATATA	1.13026	1.02821	1.23724	0.000244051	0.0100852
CACATCAC	CACATCAC	1.10567	1.01474	1.20538	0.00222925	0.0359632
CACATCCG	CACATCCG	1.1264	1.03133	1.22034	0.000353778	0.0124729
CACATTCC	CACATTCC	1.14732	1.05733	1.23922	4.22712e-05	0.00348489
CACCACAC	CACCACAC	1.13028	1.0467	1.20998	0.000243533	0.0100852
CACCACGC	CACCACGC	1.12037	1.03522	1.19953	0.000621134	0.0170548
CACCACGG	CACCACGG	1.12628	1.0394	1.20617	0.000358022	0.012582
CACCACTA	CACCACTA	1.12343	1.01996	1.22944	0.000468377	0.0148858
CACCAGTA	CACCAGTA	1.14144	1.02019	1.27127	7.88968e-05	0.00525351
CACCGAAA	CACCGAAA	1.15237	1.04733	1.25154	2.42918e-05	0.00236868
CACCGATA	CACCGATA	1.15004	1.00807	1.28401	3.14095e-05	0.00284594
CACCGCCA	CACCGCCA	1.13961	1.04709	1.22167	9.54157e-05	0.0058162
CACCGTGC	CACCGTGC	1.15893	1.05493	1.26049	1.15678e-05	0.00145233
CACCTAGC	CACCTAGC	1.10073	1.01081	1.1954	0.00332492	0.0446043
CACCTCAA	CACCTCAA	1.10182	1.02049	1.18745	0.0030488	0.0428029
CACCTGCA	CACCTGCA	1.17014	1.09098	1.25119	3.0619e-06	0.000576267
CACCTGGC	CACCTGGC	1.13134	1.04619	1.21202	0.000219533	0.00939055
CACCTGGG	CACCTGGG	1.12039	1.04096	1.1971	0.000620176	0.0170548
CACCTGTA	CACCTGTA	1.14667	1.04445	1.24966	4.53031e-05	0.00363799
CACGATAA	CACGATAA	1.17156	1.04362	1.29254	2.57293e-06	0.000522432
CACGATAG	CACGATAG	1.14122	1.00937	1.28363	8.07576e-05	0.00529172
CACGCAAC	CACGCAAC	1.09877	1.00052	1.19601	0.00388047	0.0484418
CACGCACA	CACGCACA	1.12434	1.04149	1.20957	0.000430133	0.0141346
CACGCACG	CACGCACG	1.20625	1.11189	1.29608	2.5201e-08	1.23104e-05
CACGCATA	CACGCATA	1.18779	1.08072	1.29338	3.23841e-07	0.000101452
CACGGATA	CACGGATA	1.12113	0.943037	1.34704	0.000579177	0.0164459
CACGGGCC	CACGGGCC	1.13853	1.0452	1.23044	0.000106661	0.00620974
CACGGTGC	CACGGTGC	1.10119	1.0168	1.18684	0.00320568	0.0439464
CACGTACA	CACGTACA	1.11025	0.985758	1.23803	0.00151849	0.0292785
CACGTAGA	CACGTAGA	1.11576	1.00891	1.22123	0.000941132	0.022081
CACGTATA	CACGTATA	1.10748	0.946323	1.28347	0.00191867	0.0331997
CACGTCTC	CACGTCTC	1.11618	1.01834	1.20367	0.000906127	0.0216575
CACTAACA	CACTAACA	1.11011	1.00579	1.23181	0.0015366	0.029454
CACTAAGG	CACTAAGG	1.12149	1.03014	1.20192	0.00056061	0.0160915
CACTATAC	CACTATAC	1.14196	0.990052	1.3422	7.47561e-05	0.00509272
CACTATGG	CACTATGG	1.09986	0.981781	1.21144	0.00356073	0.0462888
CACTCTAA	CACTCTAA	1.10965	1.02217	1.19135	0.00159763	0.0300889
CACTGTGA	CACTGTGA	1.11719	1.02455	1.20191	0.000828214	0.0204217
CACTTATC	CACTTATC	1.10006	1.01491	1.17933	0.00350712	0.0458705
CACTTGCA	CACTTGCA	1.10757	1.01992	1.19144	0.00190431	0.033073
CAGAAGAC	CAGAAGAC	1.13615	1.04643	1.21294	0.000135929	0.00714255
CAGACACG	CAGACACG	1.09896	1.01299	1.19111	0.00382137	0.047954
CAGACCCA	CAGACCCA	1.12509	1.02723	1.21365	0.000400682	0.0135458
CAGACGGC	CAGACGGC	1.14078	1.04518	1.241	8.45485e-05	0.00548545
CAGAGTCC	CAGAGTCC	1.12922	1.04972	1.20729	0.000269994	0.0106585
CAGATATC	CAGATATC	1.10041	1.01258	1.17905	0.00341065	0.0453476
CAGATATG	CAGATATG	1.09981	1.01667	1.1831	0.00357542	0.0463396
CAGATCCC	CAGATCCC	1.09852	0.991711	1.21663	0.00395558	0.0490288
CAGCAAGA	CAGCAAGA	1.10676	1.01508	1.2013	0.00203691	0.0340631
CAGCACAC	CAGCACAC	1.10635	1.01898	1.1931	0.00210687	0.0347193
CAGCATCC	CAGCATCC	1.1039	1.02564	1.18067	0.00257618	0.0393047
CAGCATTC	CAGCATTC	1.12319	1.02583	1.21894	0.000478917	0.015033
CAGCCAAA	CAGCCAAA	1.11011	1.02516	1.18775	0.00153663	0.029454
CAGCGATG	CAGCGATG	1.12214	1.03724	1.19871	0.00052788	0.0157426
CAGCGTGA	CAGCGTGA	1.10738	1.02366	1.18316	0.00193513	0.0332781
CAGCTGCA	CAGCTGCA	1.12888	1.03838	1.22075	0.000279092	0.0108516
CAGCTTGG	CAGCTTGG	1.09985	1.01639	1.18013	0.0035649	0.0462888
CAGGAAAC	CAGGAAAC	1.13319	1.03779	1.23099	0.000182925	0.0086329
CAGGAATG	CAGGAATG	1.1664	1.06982	1.24776	4.81194e-06	0.000795396
CAGGACTC	CAGGACTC	1.13351	1.02755	1.23261	0.000177169	0.00847234
CAGGGGAA	CAGGGGAA	1.10947	1.01389	1.21311	0.00162233	0.0303243
CAGGGTGC	CAGGGTGC	1.1085	1.02247	1.18719	0.00176209	0.0317993
CAGGTAAC	CAGGTAAC	1.12522	1.03327	1.21315	0.0003959	0.0134811
CAGGTAAG	CAGGTAAG	1.16473	1.05669	1.26693	5.87127e-06	0.000925606
CAGGTACG	CAGGTACG	1.12397	1.01735	1.22074	0.000445114	0.0144394
CAGGTAGA	CAGGTAGA	1.13266	1.04623	1.22033	0.000192727	0.00883651
CAGGTGCA	CAGGTGCA	1.1579	1.05686	1.25517	1.30168e-05	0.00157417
CAGGTGCG	CAGGTGCG	1.10676	1.01891	1.19213	0.00203684	0.0340631
CAGGTGGC	CAGGTGGC	1.13309	1.05788	1.21111	0.000184749	0.0086816
CAGGTGTA	CAGGTGTA	1.1779	1.07373	1.27975	1.16649e-06	0.000272131
CAGTACAA	CAGTACAA	1.12243	1.03777	1.20933	0.000513665	0.0155014
CAGTACCC	CAGTACCC	1.11703	1.02807	1.20424	0.000840543	0.0205925
CAGTAGGC	CAGTAGGC	1.21378	1.11018	1.31507	8.38504e-09	4.8389e-06
CAGTATCG	CAGTATCG	1.11097	1.01198	1.2036	0.00142841	0.0282538
CAGTCAAG	CAGTCAAG	1.10381	1.01919	1.18653	0.00259617	0.0394138
CAGTCCGA	CAGTCCGA	1.11	1.00973	1.21115	0.00155154	0.029655
CAGTGACG	CAGTGACG	1.12613	1.02288	1.23764	0.000363221	0.0127104
CAGTGAGC	CAGTGAGC	1.11498	1.02637	1.19463	0.00100781	0.0230959
CAGTGCAG	CAGTGCAG	1.1485	1.06806	1.21804	3.71778e-05	0.0032098
CAGTGCCG	CAGTGCCG	1.1288	0.999269	1.28951	0.000281233	0.0108648
CAGTGGCA	CAGTGGCA	1.10656	1.02018	1.18247	0.0020715	0.0343913
CAGTGTGA	CAGTGTGA	1.11791	1.02937	1.20445	0.000776531	0.0196034
CAGTTCAC	CAGTTCAC	1.10503	0.998115	1.20355	0.00235051	0.0372091
CATAAACG	CATAAACG	1.13075	0.995799	1.27055	0.000232604	0.00974684
CATAACAC	CATAACAC	1.11999	1.00136	1.2172	0.000643026	0.0174282
CATAAGCA	CATAAGCA	1.13295	1.04641	1.21619	0.000187195	0.00874656
CATACACA	CATACACA	1.21394	1.1038	1.3187	8.19517e-09	4.81379e-06
CATACACC	CATACACC	1.1562	1.01595	1.33437	1.58042e-05	0.00181137
CATACATG	CATACATG	1.12281	1.03483	1.21035	0.00049622	0.0153698
CATACCAG	CATACCAG	1.10495	1.03018	1.17683	0.002365	0.0373562
CATACCGA	CATACCGA	1.12621	0.969488	1.29535	0.000360509	0.0126424
CATACGTA	CATACGTA	1.12017	0.975359	1.24705	0.000632671	0.0172662
CATACGTC	CATACGTC	1.24124	1.10238	1.39886	1.13936e-10	1.01292e-07
CATAGGCA	CATAGGCA	1.13996	1.02242	1.25737	9.20307e-05	0.00571181
CATAGGCC	CATAGGCC	1.1011	1.02304	1.17976	0.00322899	0.0440977
CATAGTCG	CATAGTCG	1.19841	1.0676	1.3254	7.63874e-08	3.18062e-05
CATATACG	CATATACG	1.11724	0.972273	1.25562	0.00082441	0.0204049
CATATCCC	CATATCCC	1.12391	1.0111	1.23902	0.000447868	0.0145145
CATATGCC	CATATGCC	1.12948	1.03896	1.21736	0.000263142	0.0105133
CATATGTA	CATATGTA	1.10449	1.00219	1.20966	0.00245524	0.0381667
CATATTCC	CATATTCC	1.14407	1.029	1.27083	5.98058e-05	0.0043567
CATATTCG	CATATTCG	1.16997	1.04891	1.27802	3.12615e-06	0.000577706
CATCAACC	CATCAACC	1.09841	1.01006	1.18133	0.00399162	0.0492869
CATCACGG	CATCACGG	1.10306	1.02528	1.18775	0.00275805	0.0407659
CATCCAAG	CATCCAAG	1.11193	1.02616	1.19438	0.00131504	0.026801
CATCCATG	CATCCATG	1.1226	1.03387	1.20708	0.00050591	0.0154629
CATCCCTC	CATCCCTC	1.11545	1.03079	1.19641	0.000966551	0.0224907
CATCCTAG	CATCCTAG	1.10815	0.988577	1.2335	0.00181378	0.0323198
CATCGATC	CATCGATC	1.10805	1.00751	1.21305	0.00182861	0.0324737
CATCGGAG	CATCGGAG	1.13085	1.00137	1.27006	0.000230345	0.00968923
CATCGGCA	CATCGGCA	1.10171	0.993515	1.20472	0.0030747	0.0430197
CATCTCAA	CATCTCAA	1.10512	0.992033	1.21995	0.00233264	0.0370318
CATCTGAC	CATCTGAC	1.10022	1.01781	1.18936	0.00346309	0.0455842
CATCTTAC	CATCTTAC	1.11909	1.02543	1.20321	0.000697949	0.018349
CATGAATG	CATGAATG	1.14485	1.05278	1.23537	5.50461e-05	0.00417706
CATGACCC	CATGACCC	1.11756	1.03613	1.19649	0.000801191	0.0201236
CATGACTC	CATGACTC	1.12924	1.04451	1.21783	0.000269542	0.0106585
CATGAGTC	CATGAGTC	1.13749	1.04035	1.22477	0.000118593	0.00654532
CATGCAAA	CATGCAAA	1.13798	1.04751	1.23781	0.000112769	0.00639558
CATGCATG	CATGCATG	1.18314	1.08295	1.27402	5.95865e-07	0.000161987
CATGCCAG	CATGCCAG	1.10007	1.00999	1.18394	0.00350334	0.0458606
CATGCCTC	CATGCCTC	1.11226	1.0027	1.21369	0.00127763	0.026465
CATGCGAA	CATGCGAA	1.10324	0.994774	1.19982	0.00271908	0.0404164
CATGCGTC	CATGCGTC	1.10356	1.00454	1.20298	0.00264948	0.0398865
CATGGAGA	CATGGAGA	1.13328	1.03188	1.2423	0.000181147	0.00859836
CATGGCTC	CATGGCTC	1.11133	1.03166	1.18069	0.00138446	0.0276674
CATGGGGG	CATGGGGG	1.10241	1.02602	1.17633	0.00290756	0.0418378
CATGGGTC	CATGGGTC	1.12899	1.03439	1.23151	0.000276098	0.0107719
CATGGTGG	CATGGTGG	1.10128	1.01627	1.19193	0.00318164	0.0438446
CATGTAGA	CATGTAGA	1.11912	1.03373	1.20249	0.000696064	0.0183171
CATGTCGC	CATGTCGC	1.10588	1.0149	1.19917	0.00219062	0.0356417
CATGTGCA	CATGTGCA	1.14201	1.05536	1.22791	7.43412e-05	0.00509272
CATGTTCC	CATGTTCC	1.11099	1.02318	1.19982	0.00142516	0.0282483
CATTAAAG	CATTAAAG	1.10329	1.01023	1.19925	0.00270796	0.0403568
CATTAACG	CATTAACG	1.1068	0.989652	1.20787	0.00203028	0.0340041
CATTAAGA	CATTAAGA	1.11894	1.02465	1.2183	0.000707615	0.0185026
CATTACAA	CATTACAA	1.11393	1.01514	1.21766	0.00110569	0.0243119
CATTACGA	CATTACGA	1.10358	0.991818	1.21183	0.00264466	0.0398321
CATTAGCG	CATTAGCG	1.11971	0.968293	1.28017	0.000659482	0.0176301
CATTCCAG	CATTCCAG	1.11207	1.01357	1.21428	0.00129956	0.0266692
CATTCCGC	CATTCCGC	1.10553	1.00556	1.20418	0.00225515	0.03618
CATTCCTC	CATTCCTC	1.14025	1.05759	1.21845	8.92962e-05	0.0056453
CATTCTAA	CATTCTAA	1.11146	1.01644	1.2085	0.00136941	0.0273998
CATTGAAG	CATTGAAG	1.11971	1.02904	1.20512	0.000659776	0.0176301
CATTGGGG	CATTGGGG	1.10617	1.00951	1.19167	0.00213953	0.0350571
CATTGTCG	CATTGTCG	1.14235	1.02763	1.24593	7.17455e-05	0.00499999
CATTGTTC	CATTGTTC	1.09978	0.994448	1.1908	0.00358394	0.046377
CATTTGCC	CATTTGCC	1.13742	1.04885	1.22028	0.00011949	0.00657435
CCAAAAGG	CCAAAAGG	1.12316	1.03875	1.2006	0.000479982	0.015051
CCAAACGC	CCAAACGC	1.10509	1.00907	1.19758	0.00233765	0.0370934
CCAAACTC	CCAAACTC	1.10824	1.01772	1.19345	0.00180045	0.0321945
CCAACCAA	CCAACCAA	1.1226	1.02239	1.2139	0.00050595	0.0154629
CCAACCTC	CCAACCTC	1.10001	1.0198	1.18298	0.00351873	0.0459671
CCAACGAA	CCAACGAA	1.09937	0.98527	1.21704	0.00370225	0.0471544
CCAACGCC	CCAACGCC	1.16894	1.07129	1.25774	3.54482e-06	0.000633714
CCAAGCAA	CCAAGCAA	1.10859	1.02073	1.18813	0.00174795	0.0316805
CCAAGCCG	CCAAGCCG	1.10417	1.02132	1.18166	0.00252217	0.0387321
CCAAGGTC	CCAAGGTC	1.10635	1.02678	1.18948	0.00210782	0.0347193
CCAATAAC	CCAATAAC	1.10624	1.0124	1.19817	0.00212632	0.0349366
CCAATACG	CCAATACG	1.10214	0.976737	1.23358	0.00297149	0.0422651
CCAATGCA	CCAATGCA	1.13923	1.05493	1.21671	9.91839e-05	0.00591529
CCAATTCG	CCAATTCG	1.12672	0.94548	1.31255	0.000343377	0.0122644
CCACAGAA	CCACAGAA	1.1137	1.01466	1.2167	0.00112733	0.024558
CCACAGAG	CCACAGAG	1.10364	1.00516	1.18584	0.00263115	0.0396739
CCACATAA	CCACATAA	1.10752	1.02006	1.18927	0.00191197	0.0331594
CCACATCA	CCACATCA	1.10474	1.02248	1.18709	0.0024066	0.0377747
CCACATCC	CCACATCC	1.18156	1.0796	1.28936	7.3087e-07	0.000186366
CCACATTC	CCACATTC	1.12883	1.03943	1.22136	0.000280394	0.0108648
CCACCACA	CCACCACA	1.12962	1.0434	1.20786	0.000259587	0.0104254
CCACCCCG	CCACCCCG	1.1096	1.0106	1.20779	0.0016045	0.0301419
CCACCGAA	CCACCGAA	1.11158	1.02655	1.19622	0.00135497	0.0272102
CCACCGTA	CCACCGTA	1.1399	1.00506	1.28612	9.25669e-05	0.00571275
CCACCGTC	CCACCGTC	1.09818	1.00152	1.18688	0.00406414	0.0499387
CCACCTGG	CCACCTGG	1.12878	1.04487	1.20099	0.000281654	0.0108648
CCACCTTA	CCACCTTA	1.10743	1.02319	1.18694	0.00192624	0.0332475
CCACGCAC	CCACGCAC	1.1175	1.02527	1.20065	0.00080547	0.0201791
CCACGCCG	CCACGCCG	1.11584	1.02716	1.19094	0.000934376	0.0219538
CCACTCGC	CCACTCGC	1.09916	1.01476	1.18377	0.00376215	0.0476183
CCACTTCC	CCACTTCC	1.1802	1.09504	1.26592	8.70224e-07	0.00021362
CCAGAAGA	CCAGAAGA	1.10539	1.0097	1.20201	0.00228186	0.0364012
CCAGAATA	CCAGAATA	1.09945	1.01003	1.18833	0.00367999	0.0470288
CCAGCATA	CCAGCATA	1.12641	1.03323	1.22643	0.00035367	0.0124729
CCAGCATC	CCAGCATC	1.1161	1.0259	1.2071	0.000913149	0.0217188
CCAGCCAA	CCAGCCAA	1.12009	1.00653	1.24192	0.000637498	0.0173305
CCAGCCGG	CCAGCCGG	1.1071	1.02407	1.18827	0.00197993	0.0336057
CCAGGACA	CCAGGACA	1.12402	1.03746	1.20672	0.000443124	0.0143942
CCAGGTCC	CCAGGTCC	1.10031	1.01215	1.18142	0.00343738	0.0454458
CCAGGTGC	CCAGGTGC	1.11878	1.02784	1.20952	0.000717841	0.0186073
CCAGTACA	CCAGTACA	1.1692	1.05111	1.29252	3.43355e-06	0.000620568
CCAGTACC	CCAGTACC	1.1137	1.01782	1.20391	0.00112814	0.0245593
CCAGTATC	CCAGTATC	1.13441	1.02307	1.25281	0.000161936	0.00810764
CCAGTCGG	CCAGTCGG	1.11486	1.02364	1.20023	0.00101843	0.0232157
CCAGTGCC	CCAGTGCC	1.13716	1.03621	1.23069	0.00012271	0.00667179
CCAGTGCG	CCAGTGCG	1.12098	1.02218	1.2172	0.000587534	0.0165607
CCATAAAC	CCATAAAC	1.1046	1.01842	1.20007	0.00243362	0.0379932
CCATAAGC	CCATAAGC	1.10272	1.01051	1.19964	0.00283492	0.0412802
CCATACAG	CCATACAG	1.11098	0.990613	1.23925	0.00142646	0.0282483
CCATAGGC	CCATAGGC	1.12064	1.0152	1.2328	0.000606142	0.0168543
CCATATAA	CCATATAA	1.13234	1.04118	1.22605	0.000198843	0.00893545
CCATCACG	CCATCACG	1.1006	1.00263	1.18991	0.00335815	0.0448753
CCATCAGA	CCATCAGA	1.13397	1.04326	1.22527	0.000169193	0.00828063
CCATCGTC	CCATCGTC	1.15436	1.03876	1.29556	1.9448e-05	0.00207702
CCATCTCA	CCATCTCA	1.10245	1.02385	1.1807	0.00289896	0.0417506
CCATGAAG	CCATGAAG	1.12675	1.03992	1.22457	0.000342149	0.0122644
CCATGCGC	CCATGCGC	1.13953	1.02324	1.25887	9.62531e-05	0.0058416
CCATGGAG	CCATGGAG	1.10108	1.01699	1.17377	0.00323345	0.0440977
CCATTAGG	CCATTAGG	1.15196	0.992743	1.33898	2.54238e-05	0.0024453
CCATTATC	CCATTATC	1.11539	1.02266	1.20127	0.000972362	0.0225882
CCATTCGG	CCATTCGG	1.11415	1.02134	1.20861	0.00108374	0.0240382
CCATTGAA	CCATTGAA	1.10578	1.02151	1.20112	0.00221012	0.0358216
CCCAAAGG	CCCAAAGG	1.10638	1.01557	1.18018	0.00210314	0.0346945
CCCAAGAG	CCCAAGAG	1.13939	1.05143	1.22028	9.76464e-05	0.00587199
CCCAATCA	CCCAATCA	1.10577	1.02577	1.18833	0.00221067	0.0358216
CCCACAGA	CCCACAGA	1.10031	1.01901	1.17654	0.0034367	0.0454458
CCCACATA	CCCACATA	1.09925	1.02023	1.18509	0.00373753	0.0474498
CCCACCTA	CCCACCTA	1.13052	1.03046	1.23777	0.000237792	0.00991372
CCCACGCC	CCCACGCC	1.11679	1.0225	1.20406	0.000858409	0.0208388
CCCACGGC	CCCACGGC	1.1143	1.01892	1.20107	0.00106959	0.023891
CCCACGTA	CCCACGTA	1.11462	1.01949	1.20517	0.00104072	0.0235604
CCCAGATA	CCCAGATA	1.13027	1.03642	1.22634	0.000243822	0.0100852
CCCAGGGA	CCCAGGGA	1.10348	1.01049	1.19084	0.002667	0.0400137
CCCATAAC	CCCATAAC	1.09863	1.01006	1.17953	0.00392329	0.0488096
CCCATATC	CCCATATC	1.09923	0.984505	1.20541	0.00374176	0.0474851
CCCATCAG	CCCATCAG	1.11328	1.01206	1.2062	0.00116948	0.0250246
CCCATCGA	CCCATCGA	1.10862	0.994748	1.21868	0.00174426	0.0316805
CCCATTCG	CCCATTCG	1.12274	0.98706	1.26606	0.000499437	0.0154151
CCCCACGG	CCCCACGG	1.11255	1.0248	1.2002	0.00124599	0.0260273
CCCCAGGG	CCCCAGGG	1.11381	1.03142	1.19379	0.0011169	0.0244538
CCCCCATA	CCCCCATA	1.12314	1.01869	1.22251	0.000481106	0.0150719
CCCCCCAC	CCCCCCAC	1.10838	1.00737	1.19994	0.00177866	0.0319886
CCCCCCCA	CCCCCCCA	1.14138	1.05283	1.21938	7.94117e-05	0.00527711
CCCCCCCC	CCCCCCCC	1.11521	1.02668	1.20521	0.000987254	0.0228053
CCCCCCCG	CCCCCCCG	1.10386	1.02079	1.1798	0.00258582	0.0393604
CCCCTGCA	CCCCTGCA	1.10774	1.00772	1.20465	0.0018772	0.0327405
CCCCTTCA	CCCCTTCA	1.09842	0.997051	1.19134	0.00398777	0.0492578
CCCGAATA	CCCGAATA	1.10503	0.981721	1.23112	0.00235059	0.0372091
CCCGAGAA	CCCGAGAA	1.10127	1.02664	1.16866	0.00318451	0.0438656
CCCGATAG	CCCGATAG	1.12656	1.00058	1.24615	0.000348572	0.0123822
CCCGCTAG	CCCGCTAG	1.11531	1.02992	1.20094	0.000978619	0.0226644
CCCGGAGG	CCCGGAGG	1.10869	1.02624	1.18986	0.00173351	0.0315737
CCCGTAAC	CCCGTAAC	1.14879	1.02655	1.26479	3.60255e-05	0.00315166
CCCGTACG	CCCGTACG	1.12767	1.00956	1.23464	0.000313336	0.0117524
CCCGTATC	CCCGTATC	1.12538	0.993069	1.25543	0.000389929	0.0133608
CCCGTCGA	CCCGTCGA	1.10615	1.00517	1.20034	0.00214235	0.03506
CCCGTCGG	CCCGTCGG	1.13284	1.0113	1.27757	0.000189359	0.00878724
CCCGTGCC	CCCGTGCC	1.12376	1.03855	1.20758	0.000453911	0.0146239
CCCTAAAC	CCCTAAAC	1.12299	1.03569	1.20777	0.000487978	0.0152147
CCCTACCA	CCCTACCA	1.108	1.01788	1.19448	0.00183652	0.0324785
CCCTACTA	CCCTACTA	1.10056	1.00706	1.18802	0.00337097	0.0449836
CCCTGACG	CCCTGACG	1.11448	1.00027	1.23242	0.00105314	0.0237274
CCCTGAGC	CCCTGAGC	1.10034	1.01268	1.20115	0.00342983	0.0454204
CCCTGCTA	CCCTGCTA	1.10934	1.03196	1.18241	0.00164113	0.0305336
CCCTGGAA	CCCTGGAA	1.10354	1.01636	1.18807	0.00265438	0.0399068
CCCTGGAG	CCCTGGAG	1.12486	1.0376	1.21764	0.000409517	0.0137456
CCCTGGTA	CCCTGGTA	1.11194	1.02159	1.1949	0.0013133	0.026801
CCCTGTGA	CCCTGTGA	1.11534	1.02526	1.2067	0.000976005	0.0226249
CCCTTTGA	CCCTTTGA	1.1036	1.00107	1.20907	0.0026415	0.0398028
CCGAAAAG	CCGAAAAG	1.12181	1.03418	1.20122	0.000544272	0.015906
CCGAAGCC	CCGAAGCC	1.0984	1.01601	1.17482	0.00399327	0.0492887
CCGAATTA	CCGAATTA	1.22387	0.984361	1.48811	1.82293e-09	1.33252e-06
CCGACCCC	CCGACCCC	1.1207	1.0292	1.21306	0.000602446	0.0168225
CCGATACC	CCGATACC	1.15417	1.02544	1.29395	1.98644e-05	0.00208496
CCGATATA	CCGATATA	1.14675	0.888249	1.36058	4.4952e-05	0.00363305
CCGATCAA	CCGATCAA	1.15974	1.03949	1.28732	1.0533e-05	0.00137489
CCGATCCC	CCGATCCC	1.10898	1.03021	1.18746	0.00169217	0.0311569
CCGATCTA	CCGATCTA	1.12335	1.01333	1.23235	0.000471546	0.014972
CCGATGCC	CCGATGCC	1.10939	0.998693	1.21985	0.00163398	0.0304695
CCGATGTA	CCGATGTA	1.1069	0.972708	1.25745	0.00201424	0.0338216
CCGATGTC	CCGATGTC	1.16148	1.03979	1.29612	8.61032e-06	0.00120012
CCGCACTA	CCGCACTA	1.11694	1.00204	1.24101	0.00084681	0.0206946
CCGCATAG	CCGCATAG	1.10037	0.999364	1.20211	0.00342113	0.0453861
CCGCATTA	CCGCATTA	1.09875	0.965135	1.22885	0.00388633	0.0484599
CCGCCAGA	CCGCCAGA	1.14799	1.04151	1.25197	3.92871e-05	0.00333538
CCGCCATC	CCGCCATC	1.11497	1.01744	1.21214	0.00100921	0.0230959
CCGCCTGA	CCGCCTGA	1.10354	1.00494	1.20494	0.00265447	0.0399068
CCGCGGTC	CCGCGGTC	1.10306	1.01585	1.18001	0.00275878	0.0407659
CCGCTATA	CCGCTATA	1.11808	0.983237	1.25274	0.000764853	0.0194579
CCGGACGA	CCGGACGA	1.12933	1.02331	1.24653	0.000267166	0.0106394
CCGGACTC	CCGGACTC	1.14301	1.05408	1.22144	6.68929e-05	0.00471173
CCGGCACA	CCGGCACA	1.11059	1.01337	1.21703	0.00147527	0.0287577
CCGGCCGA	CCGGCCGA	1.10782	1.03247	1.1821	0.00186477	0.0326721
CCGGCTAA	CCGGCTAA	1.10364	1.01106	1.19331	0.00263174	0.0396739
CCGGCTTA	CCGGCTTA	1.11712	1.00722	1.22306	0.000833359	0.0204877
CCGGGCAC	CCGGGCAC	1.10111	1.02037	1.18735	0.00322661	0.0440977
CCGGGCCA	CCGGGCCA	1.15345	1.06456	1.23049	2.15529e-05	0.00217472
CCGGGCTA	CCGGGCTA	1.13083	1.03276	1.21708	0.000230659	0.00969002
CCGGGTTC	CCGGGTTC	1.13765	1.05153	1.22068	0.000116718	0.00651839
CCGGTACG	CCGGTACG	1.1	1.00856	1.18901	0.00352196	0.0459813
CCGTAAAG	CCGTAAAG	1.10719	1.02521	1.18709	0.00196515	0.0334931
CCGTAATA	CCGTAATA	1.1301	0.947025	1.29598	0.000247842	0.0101526
CCGTACCA	CCGTACCA	1.12699	1.03016	1.22018	0.000334474	0.0121571
CCGTATAC	CCGTATAC	1.26097	0.998847	1.52344	3.94397e-12	5.18932e-09
CCGTATCA	CCGTATCA	1.11179	0.973904	1.24138	0.00133056	0.0269488
CCGTATGA	CCGTATGA	1.11441	0.973894	1.26853	0.00105979	0.0237516
CCGTCAGA	CCGTCAGA	1.10989	1.0137	1.20133	0.00156663	0.0298095
CCGTCGAA	CCGTCGAA	1.12636	0.974586	1.28665	0.000355276	0.0125123
CCGTCGAC	CCGTCGAC	1.11321	0.998324	1.22142	0.00117715	0.025111
CCGTGATC	CCGTGATC	1.11728	0.985867	1.25014	0.000821514	0.0203764
CCGTGCCC	CCGTGCCC	1.12961	1.0384	1.21625	0.000259891	0.0104254
CCGTGCGC	CCGTGCGC	1.10782	1.01395	1.21278	0.00186528	0.0326721
CCGTGGAC	CCGTGGAC	1.10393	1.02081	1.17625	0.00257167	0.0392798
CCGTGGGA	CCGTGGGA	1.116	1.00849	1.22558	0.000921341	0.0218505
CCGTTAGG	CCGTTAGG	1.10081	1.00566	1.2041	0.00330301	0.0444919
CCGTTCCG	CCGTTCCG	1.09892	1.00755	1.18646	0.00383406	0.0480264
CCGTTGAA	CCGTTGAA	1.14205	1.02224	1.25322	7.40495e-05	0.00509272
CCGTTGCC	CCGTTGCC	1.10626	1.0071	1.20818	0.00212326	0.0349038
CCTAACAA	CCTAACAA	1.09894	1.00594	1.18687	0.00382855	0.0480124
CCTAACCC	CCTAACCC	1.10299	1.00731	1.19513	0.00277399	0.0408632
CCTAAGAC	CCTAAGAC	1.14098	1.00402	1.33643	8.27911e-05	0.00539273
CCTACCAA	CCTACCAA	1.10108	1.00369	1.19621	0.00323396	0.0440977
CCTACCTC	CCTACCTC	1.10445	1.01337	1.18734	0.00246496	0.0382003
CCTAGCGC	CCTAGCGC	1.12641	1.03267	1.22355	0.000353691	0.0124729
CCTATACC	CCTATACC	1.14335	1.03454	1.24793	6.45636e-05	0.00458132
CCTATAGA	CCTATAGA	1.12963	1.03475	1.22459	0.000259438	0.0104254
CCTATAGG	CCTATAGG	1.15241	1.06511	1.2502	2.4177e-05	0.0023669
CCTATCAG	CCTATCAG	1.09925	1.00013	1.19817	0.00373546	0.0474498
CCTATCGC	CCTATCGC	1.10759	1.01743	1.20304	0.00190087	0.0330394
CCTATGCG	CCTATGCG	1.1341	1.00797	1.27313	0.000167047	0.0082413
CCTATGGA	CCTATGGA	1.11876	1.02334	1.22251	0.000719145	0.0186118
CCTATTCC	CCTATTCC	1.10879	1.02966	1.18795	0.00171897	0.0314891
CCTATTGC	CCTATTGC	1.09923	1.00639	1.17873	0.00374394	0.0474929
CCTCAAGA	CCTCAAGA	1.13031	1.04194	1.21641	0.000242835	0.0100852
CCTCAAGG	CCTCAAGG	1.10297	1.00481	1.19292	0.00277846	0.0408741
CCTCACTC	CCTCACTC	1.09984	1.00396	1.19798	0.00356802	0.0462984
CCTCATCG	CCTCATCG	1.11989	1.03341	1.20519	0.000649124	0.0175128
CCTCGAAC	CCTCGAAC	1.12167	1.02302	1.22295	0.000551486	0.0159379
CCTCGACA	CCTCGACA	1.1014	1.01767	1.17692	0.00315264	0.0436273
CCTCGCTA	CCTCGCTA	1.10786	0.992889	1.22338	0.00185883	0.0326721
CCTCGCTC	CCTCGCTC	1.111	1.00752	1.20283	0.00142471	0.0282483
CCTCTAAG	CCTCTAAG	1.10649	1.02249	1.19042	0.00208301	0.0344808
CCTCTAGC	CCTCTAGC	1.13889	1.00594	1.26884	0.000102751	0.00603552
CCTCTCTC	CCTCTCTC	1.12093	1.0157	1.21637	0.000590388	0.0166127
CCTCTGCG	CCTCTGCG	1.11609	1.03873	1.19381	0.000913807	0.0217188
CCTGACAC	CCTGACAC	1.099	0.981344	1.21566	0.00381091	0.0478641
CCTGACGA	CCTGACGA	1.11194	1.02347	1.18986	0.00131402	0.026801
CCTGAGTA	CCTGAGTA	1.1224	1.02795	1.21704	0.000515512	0.0155396
CCTGCCAA	CCTGCCAA	1.17854	1.06602	1.29604	1.07662e-06	0.000253141
CCTGCTCA	CCTGCTCA	1.11106	1.02327	1.20216	0.00141684	0.0281605
CCTGGGCG	CCTGGGCG	1.1055	1.01971	1.18511	0.00226045	0.0362178
CCTGGGTA	CCTGGGTA	1.10704	1.01623	1.1978	0.00199022	0.0337061
CCTGTGAC	CCTGTGAC	1.12385	1.04504	1.2014	0.000450077	0.0145717
CCTGTTGC	CCTGTTGC	1.12774	1.04292	1.21171	0.00031143	0.0117007
CCTTACGC	CCTTACGC	1.14814	1.02004	1.28168	3.86472e-05	0.00329343
CCTTAGGA	CCTTAGGA	1.10583	1.0215	1.19186	0.00220068	0.0357124
CCTTATAC	CCTTATAC	1.12321	0.969761	1.31226	0.000477796	0.015033
CCTTCACG	CCTTCACG	1.13468	0.991952	1.32361	0.000157547	0.0079728
CCTTGAGA	CCTTGAGA	1.10979	1.02075	1.20116	0.0015793	0.0299076
CCTTGCCA	CCTTGCCA	1.10548	1.02932	1.18878	0.00226477	0.0362528
CCTTGCGA	CCTTGCGA	1.10429	0.994174	1.23417	0.0024957	0.0384627
CCTTGGCA	CCTTGGCA	1.15411	1.05879	1.23954	2.00027e-05	0.00208879
CCTTGTAG	CCTTGTAG	1.09852	1.00804	1.18798	0.00395603	0.0490288
CCTTTACA	CCTTTACA	1.12992	1.04909	1.21216	0.000252301	0.0102346
CCTTTGAA	CCTTTGAA	1.10073	1.01571	1.18238	0.00332364	0.0446043
CCTTTGGA	CCTTTGGA	1.12107	1.03555	1.20333	0.000582823	0.0165128
CGAAAATA	CGAAAATA	1.12164	0.99946	1.2407	0.000552698	0.0159478
CGAAACAA	CGAAACAA	1.16056	1.00826	1.3433	9.58647e-06	0.00127667
CGAAACTA	CGAAACTA	1.11937	1.03387	1.20388	0.000680595	0.0180109
CGAAAGTA	CGAAAGTA	1.16705	1.00912	1.31694	4.45015e-06	0.000762413
CGAAATTA	CGAAATTA	1.20243	0.97682	1.45746	4.3453e-08	1.93154e-05
CGAACAAA	CGAACAAA	1.10491	0.95414	1.30535	0.00237417	0.0374193
CGAACCCG	CGAACCCG	1.13076	1.03614	1.21909	0.000232406	0.00974684
CGAACGAA	CGAACGAA	1.15564	1.02311	1.31274	1.68436e-05	0.00188372
CGAACGTC	CGAACGTC	1.10771	0.961376	1.26671	0.0018826	0.0328172
CGAACTTA	CGAACTTA	1.18139	1.03964	1.30099	7.47157e-07	0.000189054
CGAAGAAG	CGAAGAAG	1.10747	1.00326	1.21682	0.00191976	0.0332012
CGAAGCTC	CGAAGCTC	1.12828	1.02715	1.2319	0.000295543	0.0112518
CGAATACA	CGAATACA	1.15945	1.04353	1.27434	1.08921e-05	0.00140331
CGAATAGC	CGAATAGC	1.11179	1.01551	1.21683	0.00133087	0.0269488
CGAATCCA	CGAATCCA	1.13616	1.05195	1.21397	0.000135809	0.00714255
CGAATGAA	CGAATGAA	1.16554	0.977387	1.3951	5.33591e-06	0.000865864
CGAATGCC	CGAATGCC	1.12796	1.02457	1.22205	0.000304808	0.0115511
CGAATTAA	CGAATTAA	1.1047	1.00291	1.19332	0.00241414	0.0378327
CGAATTAC	CGAATTAC	1.355	1.02617	1.72003	1.9355e-20	1.06111e-16
CGAATTGA	CGAATTGA	1.2129	1.031	1.4037	9.55221e-09	5.3256e-06
CGACAAGC	CGACAAGC	1.15524	1.05721	1.26187	1.76204e-05	0.00195153
CGACACAA	CGACACAA	1.1136	0.986099	1.2317	0.00113792	0.0246403
CGACAGCA	CGACAGCA	1.09876	0.966638	1.25729	0.00388359	0.0484439
CGACATCA	CGACATCA	1.12562	1.03528	1.20481	0.000381027	0.0131655
CGACATGA	CGACATGA	1.10775	1.00799	1.20431	0.00187644	0.0327405
CGACATTA	CGACATTA	1.15115	1.02361	1.29754	2.78038e-05	0.00261713
CGACCCAA	CGACCCAA	1.10094	1.00804	1.18361	0.00327061	0.044264
CGACCGCG	CGACCGCG	1.1029	1.00467	1.2066	0.0027949	0.0409422
CGACGCCC	CGACGCCC	1.131	1.04595	1.21946	0.000227034	0.00959905
CGACGGAA	CGACGGAA	1.11845	1.02408	1.2153	0.000739661	0.0189489
CGACGGGA	CGACGGGA	1.13422	0.965606	1.36426	0.000165011	0.00819921
CGACTAAG	CGACTAAG	1.10025	1.00867	1.18429	0.00345296	0.0455615
CGACTATA	CGACTATA	1.16372	1.0079	1.29568	6.62032e-06	0.001006
CGACTATC	CGACTATC	1.10749	0.998773	1.21305	0.00191642	0.0331799
CGACTTAG	CGACTTAG	1.13349	1.00731	1.25929	0.000177462	0.00847234
CGACTTCC	CGACTTCC	1.10715	1.02083	1.18676	0.00197251	0.0335664
CGAGACTA	CGAGACTA	1.10008	0.948726	1.29492	0.00349928	0.0458606
CGAGATAG	CGAGATAG	1.12235	0.992994	1.2509	0.000517765	0.0155396
CGAGATTC	CGAGATTC	1.125	1.00859	1.23301	0.000404005	0.0136301
CGAGCATA	CGAGCATA	1.12492	0.993189	1.25085	0.0004071	0.0136784
CGAGCATC	CGAGCATC	1.10139	1.00189	1.21921	0.00315561	0.0436321
CGAGCCCA	CGAGCCCA	1.11751	1.03171	1.20893	0.000804532	0.0201709
CGAGTGTA	CGAGTGTA	1.13227	1.02271	1.2362	0.000200229	0.00895936
CGAGTTAC	CGAGTTAC	1.14591	1.04775	1.2392	4.91485e-05	0.00385845
CGATAAAC	CGATAAAC	1.10784	0.972278	1.23506	0.0018621	0.0326721
CGATAACC	CGATAACC	1.10104	0.96727	1.23094	0.00324297	0.044135
CGATACAA	CGATACAA	1.15118	1.01751	1.28559	2.77302e-05	0.00261713
CGATAGCG	CGATAGCG	1.11637	0.971578	1.26086	0.000890771	0.0213501
CGATATAA	CGATATAA	1.15282	0.897907	1.39533	2.3122e-05	0.00229089
CGATATAC	CGATATAC	1.13924	0.806917	1.51123	9.91269e-05	0.00591529
CGATATAG	CGATATAG	1.26063	0.883403	1.59063	4.18664e-12	5.29675e-09
NA	NA	NA	NA	NA	NA	NA
CGATATGC	CGATATGC	1.19798	0.932637	1.42384	8.11463e-08	3.33653e-05
CGATCATA	CGATCATA	1.26862	0.998568	1.61241	1.00634e-12	1.43925e-09
CGATCCAA	CGATCCAA	1.12168	1.01313	1.23554	0.000550558	0.0159379
CGATCCTA	CGATCCTA	1.1299	0.985658	1.28255	0.000252638	0.0102346
CGATCGGC	CGATCGGC	1.12281	1.02489	1.21428	0.000496138	0.0153698
CGATCTAA	CGATCTAA	1.13127	0.986796	1.27746	0.000220957	0.00942692
CGATGAAC	CGATGAAC	1.13256	1.02162	1.23144	0.000194708	0.00885853
CGATGCCA	CGATGCCA	1.13906	1.04658	1.22952	0.000100968	0.00598423
CGATGGCG	CGATGGCG	1.12811	1.02713	1.2278	0.000300397	0.0114234
CGATGTCA	CGATGTCA	1.12691	1.03158	1.22736	0.000336975	0.0121941
CGATTAAC	CGATTAAC	1.14999	0.868302	1.48241	3.1591e-05	0.002847
CGATTACG	CGATTACG	1.11982	0.980166	1.26032	0.000652912	0.0175692
CGATTATC	CGATTATC	1.12168	0.992038	1.25179	0.00055087	0.0159379
CGATTCAC	CGATTCAC	1.17395	1.04881	1.28816	1.91583e-06	0.000411892
CGATTCCA	CGATTCCA	1.10794	1.01109	1.19266	0.00184626	0.0325569
CGATTGTC	CGATTGTC	1.16954	1.03359	1.30759	3.29621e-06	0.000602363
CGATTTAC	CGATTTAC	1.13096	1.03992	1.22423	0.000227763	0.00960518
CGCAAGAC	CGCAAGAC	1.11587	1.03322	1.20087	0.000931366	0.0219538
CGCAATGA	CGCAATGA	1.11115	1.0048	1.21785	0.00140583	0.0280093
CGCACACA	CGCACACA	1.19592	1.09856	1.29941	1.07907e-07	4.1273e-05
CGCACATA	CGCACATA	1.10799	1.00966	1.20179	0.00183773	0.0324785
CGCACCCC	CGCACCCC	1.10186	1.02041	1.18495	0.00303832	0.0427633
CGCACCTA	CGCACCTA	1.14669	1.01398	1.29041	4.51995e-05	0.00363799
CGCACGCA	CGCACGCA	1.12402	1.04033	1.20277	0.000443006	0.0143942
CGCACGTA	CGCACGTA	1.14983	1.03486	1.26944	3.21458e-05	0.00287338
CGCACTAG	CGCACTAG	1.09921	1.01518	1.18293	0.00374956	0.0475108
CGCAGAAA	CGCAGAAA	1.09992	1.01848	1.16732	0.0035441	0.0461153
CGCAGAGA	CGCAGAGA	1.10654	0.994565	1.22229	0.00207431	0.0343913
CGCAGGGA	CGCAGGGA	1.13912	1.04945	1.23734	0.000100313	0.00595823
CGCATAAC	CGCATAAC	1.10162	0.917843	1.26802	0.00309738	0.0431535
CGCATACA	CGCATACA	1.2749	1.10943	1.43031	3.19304e-13	5.2516e-10
CGCATAGA	CGCATAGA	1.16365	1.02496	1.31202	6.6741e-06	0.00100705
CGCATCCC	CGCATCCC	1.09976	1.01308	1.18468	0.00359068	0.0464093
CGCATGAG	CGCATGAG	1.12511	1.02945	1.22954	0.000400074	0.0135458
CGCATGCG	CGCATGCG	1.10107	1.01497	1.19615	0.00323558	0.0440977
CGCATGGC	CGCATGGC	1.10023	1.00433	1.20931	0.00345942	0.0455782
CGCATGTA	CGCATGTA	1.15365	1.0451	1.26009	2.10593e-05	0.00215879
CGCATTGC	CGCATTGC	1.10879	0.996255	1.2334	0.00171929	0.0314891
CGCCAGGA	CGCCAGGA	1.09914	0.999541	1.1997	0.0037698	0.0476236
CGCCATAC	CGCCATAC	1.10307	1.01586	1.18271	0.00275628	0.0407659
CGCCATTA	CGCCATTA	1.12701	1.0381	1.20855	0.000333831	0.0121561
CGCCGCTA	CGCCGCTA	1.10038	1.00351	1.19291	0.00341785	0.0453796
CGCCGGTA	CGCCGGTA	1.14463	0.998815	1.26934	5.63886e-05	0.0042445
CGCCTGAC	CGCCTGAC	1.10325	1.01759	1.18399	0.0027174	0.0404097
CGCGAATC	CGCGAATC	1.12003	1.00756	1.24315	0.000640515	0.0173838
CGCGAGAG	CGCGAGAG	1.13154	1.0448	1.20973	0.000215255	0.00925611
CGCGCAAG	CGCGCAAG	1.12247	1.03784	1.20049	0.000512144	0.0154923
CGCGCACA	CGCGCACA	1.20961	1.11013	1.3168	1.55e-08	8.22349e-06
CGCGCATA	CGCGCATA	1.14939	1.01394	1.27184	3.3743e-05	0.00299176
CGCGCGCA	CGCGCGCA	1.14207	1.04422	1.23658	7.38832e-05	0.00509272
CGCGCGCG	CGCGCGCG	1.12539	1.01637	1.23315	0.000389492	0.0133604
CGCGCTCA	CGCGCTCA	1.10186	1.01073	1.1766	0.00303947	0.0427633
CGCGGAAG	CGCGGAAG	1.12319	1.04128	1.1968	0.000478713	0.015033
CGCGGTCA	CGCGGTCA	1.13258	1.03775	1.21853	0.000194164	0.00885828
CGCGTAAG	CGCGTAAG	1.14131	1.02644	1.24673	7.99648e-05	0.00529172
CGCGTATA	CGCGTATA	1.10838	0.905963	1.28521	0.00177849	0.0319886
CGCGTCAA	CGCGTCAA	1.10179	1.00315	1.19865	0.00305515	0.0428372
CGCGTGCA	CGCGTGCA	1.11494	1.01971	1.20303	0.00101187	0.0230959
CGCGTTAA	CGCGTTAA	1.13085	1.04784	1.20865	0.000230274	0.00968923
CGCGTTGA	CGCGTTGA	1.11728	1.02637	1.21097	0.000821499	0.0203764
CGCTAAAA	CGCTAAAA	1.14761	0.96414	1.39177	4.09559e-05	0.00343674
CGCTACGA	CGCTACGA	1.18575	1.06315	1.29804	4.23596e-07	0.000125529
CGCTAGCA	CGCTAGCA	1.10688	1.00418	1.21372	0.00201625	0.0338379
CGCTATTA	CGCTATTA	1.12131	0.947901	1.27958	0.000569645	0.0162808
CGCTCGTA	CGCTCGTA	1.10291	0.967982	1.24047	0.00279138	0.0409422
CGCTGACG	CGCTGACG	1.11213	1.0171	1.20076	0.00129193	0.0266289
CGCTGCTA	CGCTGCTA	1.11578	1.00581	1.22889	0.000939032	0.0220475
CGCTGGAC	CGCTGGAC	1.13103	1.04459	1.21983	0.000226307	0.00959905
CGCTGTAA	CGCTGTAA	1.10988	0.995296	1.24532	0.00156793	0.0298125
CGCTGTAC	CGCTGTAC	1.10005	1.00142	1.19848	0.00350846	0.0458705
CGCTGTGA	CGCTGTGA	1.12257	0.994457	1.26184	0.000507218	0.0154629
CGCTTGCC	CGCTTGCC	1.13032	1.01163	1.24276	0.000242659	0.0100852
CGCTTGGC	CGCTTGGC	1.10802	1.01674	1.19587	0.00183407	0.0324737
CGGAAAAC	CGGAAAAC	1.09828	1.00538	1.19314	0.00402984	0.0496098
CGGAAATA	CGGAAATA	1.10087	0.997971	1.19671	0.00328892	0.0444087
CGGAACGA	CGGAACGA	1.10041	1.00892	1.21636	0.0034093	0.0453476
CGGAAGGA	CGGAAGGA	1.1019	1.01362	1.19775	0.00302877	0.0427406
CGGAATCA	CGGAATCA	1.11805	1.01479	1.22908	0.000766578	0.0194783
CGGACCCA	CGGACCCA	1.09957	1.00471	1.19589	0.00364272	0.046861
CGGACCCG	CGGACCCG	1.1005	1.02131	1.18043	0.00338616	0.0451358
CGGACGAA	CGGACGAA	1.10118	1.00312	1.19581	0.00320907	0.0439464
CGGACGTA	CGGACGTA	1.12248	1.00028	1.24096	0.000511643	0.0154923
CGGACTAG	CGGACTAG	1.16206	1.00944	1.35285	8.04849e-06	0.00115107
CGGACTCC	CGGACTCC	1.10664	1.02023	1.19117	0.00205823	0.0342803
CGGAGATA	CGGAGATA	1.15291	1.04983	1.24768	2.28745e-05	0.00228703
CGGAGTCA	CGGAGTCA	1.19596	1.10488	1.2899	1.07194e-07	4.1273e-05
CGGAGTTA	CGGAGTTA	1.09882	1.01017	1.17798	0.0038658	0.0483332
CGGATATC	CGGATATC	1.13379	0.988539	1.27103	0.000172222	0.00836792
CGGATCCG	CGGATCCG	1.10298	0.978802	1.26037	0.0027777	0.0408741
CGGATGTA	CGGATGTA	1.13408	1.0182	1.24604	0.000167291	0.0082413
CGGCAAAC	CGGCAAAC	1.10169	1.01814	1.17623	0.00308073	0.0430674
CGGCATAC	CGGCATAC	1.10017	0.937546	1.27257	0.00347699	0.0456576
CGGCCACG	CGGCCACG	1.11239	1.02616	1.193	0.00126426	0.0263206
CGGCCATA	CGGCCATA	1.10167	1.01484	1.18422	0.00308407	0.0430775
CGGCCCAA	CGGCCCAA	1.12916	1.0485	1.20543	0.000271507	0.0106702
CGGCCGAA	CGGCCGAA	1.16632	1.07742	1.25349	4.86026e-06	0.000799367
CGGCGATA	CGGCGATA	1.12099	0.938413	1.32047	0.000586682	0.0165607
CGGCGCTA	CGGCGCTA	1.1087	1.01861	1.19497	0.00173243	0.0315737
CGGCTAAA	CGGCTAAA	1.12571	1.03479	1.20771	0.000377774	0.013122
CGGCTATA	CGGCTATA	1.10019	1.01105	1.19109	0.00347101	0.0456337
CGGCTGAC	CGGCTGAC	1.10523	1.01701	1.18497	0.00231161	0.0367337
CGGGAATC	CGGGAATC	1.0998	1.01897	1.175	0.00357945	0.0463735
CGGGATAG	CGGGATAG	1.10704	1.02727	1.18298	0.00199092	0.0337061
CGGGATGC	CGGGATGC	1.11686	1.03386	1.20725	0.000853016	0.0207845
CGGGCAAA	CGGGCAAA	1.10724	1.03293	1.17928	0.00195692	0.0334394
CGGGCATC	CGGGCATC	1.11416	1.02356	1.21859	0.00108314	0.0240382
CGGGCGTA	CGGGCGTA	1.11803	1.02831	1.19951	0.000768267	0.0194845
CGGGGATA	CGGGGATA	1.10672	1.00618	1.21079	0.00204416	0.0341198
CGGGGTGA	CGGGGTGA	1.10635	1.014	1.19912	0.00210745	0.0347193
CGGGTCGC	CGGGTCGC	1.12221	1.046	1.19082	0.000524387	0.0156526
CGGGTCTA	CGGGTCTA	1.12026	1.0126	1.22918	0.000627309	0.0171657
CGGTACGA	CGGTACGA	1.11667	1.01636	1.20665	0.000867931	0.021004
CGGTACGC	CGGTACGC	1.10679	1.01222	1.20024	0.00203285	0.0340298
CGGTAGGC	CGGTAGGC	1.10211	1.0101	1.19829	0.00297929	0.0422964
CGGTATTC	CGGTATTC	1.10694	0.96555	1.25118	0.00200771	0.0337809
CGGTCAAA	CGGTCAAA	1.16093	1.012	1.30354	9.17763e-06	0.00124748
CGGTCGTA	CGGTCGTA	1.10464	0.990853	1.21468	0.00242697	0.0379433
CGGTCTAG	CGGTCTAG	1.11837	1.03282	1.19192	0.00074474	0.0190494
CGGTCTTA	CGGTCTTA	1.10387	0.999427	1.1979	0.00258347	0.0393429
CGGTGAAG	CGGTGAAG	1.11958	1.02999	1.21214	0.000667313	0.0177717
CGGTGTAG	CGGTGTAG	1.10334	0.996615	1.19555	0.00269759	0.0402607
CGGTTATA	CGGTTATA	1.14219	0.837311	1.42483	7.29697e-05	0.00506385
CGTAAACA	CGTAAACA	1.11665	1.0338	1.20604	0.000869186	0.021004
CGTAACGC	CGTAACGC	1.20245	1.05478	1.34449	4.33443e-08	1.93154e-05
CGTAATAC	CGTAATAC	1.18478	0.981793	1.38623	4.8112e-07	0.000136572
CGTAATTC	CGTAATTC	1.12015	1.00036	1.24417	0.000633654	0.0172688
CGTACACA	CGTACACA	1.1637	1.05057	1.26395	6.63653e-06	0.001006
CGTACACC	CGTACACC	1.10584	1.00541	1.20171	0.00219909	0.0357043
CGTACGAC	CGTACGAC	1.09997	0.952291	1.24133	0.00353004	0.0460348
CGTACGTC	CGTACGTC	1.13534	1.05019	1.21529	0.000147549	0.00757171
CGTACTAG	CGTACTAG	1.12835	1.00247	1.25858	0.000293684	0.01122
CGTAGATA	CGTAGATA	1.12718	0.968829	1.2898	0.000328451	0.0121079
CGTAGTCA	CGTAGTCA	1.13275	1.02268	1.23084	0.0001911	0.00881696
CGTATAAA	CGTATAAA	1.16696	1.00229	1.31294	4.50221e-06	0.000763379
CGTATAAC	CGTATAAC	1.11371	0.894529	1.30008	0.0011263	0.0245518
CGTATACC	CGTATACC	1.32893	1.04085	1.59184	6.46358e-18	2.36237e-14
NA.1	NA	NA	NA	NA	NA	NA
CGTATAGA	CGTATAGA	1.13363	0.983978	1.26934	0.00017494	0.00843766
CGTATAGC	CGTATAGC	1.1029	0.894283	1.27909	0.00279388	0.0409422
CGTATATC	CGTATATC	1.10216	0.966685	1.23112	0.00296552	0.0422102
CGTATCTA	CGTATCTA	1.1029	0.955841	1.24651	0.00279553	0.0409422
CGTATGAG	CGTATGAG	1.16481	1.03205	1.298	5.81545e-06	0.000924123
CGTATTAA	CGTATTAA	1.12231	0.964879	1.25092	0.000519792	0.015572
CGTCAACG	CGTCAACG	1.12778	1.04099	1.21177	0.000310029	0.0116817
CGTCAGAG	CGTCAGAG	1.10816	1.01475	1.19728	0.00181266	0.0323174
CGTCAGCA	CGTCAGCA	1.10557	0.999195	1.21231	0.00224777	0.0361202
CGTCATAA	CGTCATAA	1.12238	1.00639	1.24485	0.000516406	0.0155396
CGTCATGC	CGTCATGC	1.10154	0.979836	1.22589	0.00311747	0.0433232
CGTCCGAG	CGTCCGAG	1.15586	1.04085	1.27339	1.64276e-05	0.00184427
CGTCCTGA	CGTCCTGA	1.09925	1.00931	1.18482	0.00373622	0.0474498
CGTCGGGA	CGTCGGGA	1.11068	1.02628	1.19384	0.00146403	0.0286482
CGTCGTAC	CGTCGTAC	1.11386	0.939512	1.28022	0.0011118	0.0243906
CGTCGTGC	CGTCGTGC	1.10759	1.01915	1.19453	0.00190136	0.0330394
CGTCTATA	CGTCTATA	1.1074	0.98543	1.22967	0.00193092	0.0332542
CGTCTTAG	CGTCTTAG	1.10493	0.993011	1.21862	0.00236878	0.0373889
CGTGAACA	CGTGAACA	1.10872	1.01103	1.2136	0.00172917	0.0315646
CGTGCACC	CGTGCACC	1.12267	1.0186	1.23558	0.000502696	0.0154399
CGTGCATA	CGTGCATA	1.11412	0.988911	1.2417	0.00108674	0.024056
CGTGGATC	CGTGGATC	1.10133	1.01125	1.18435	0.00316961	0.0437757
CGTGGCAA	CGTGGCAA	1.11663	1.02315	1.21175	0.000870466	0.021004
CGTGGCCC	CGTGGCCC	1.1318	1.04803	1.21172	0.000209844	0.00915464
CGTGTAGA	CGTGTAGA	1.09964	0.999509	1.20299	0.00362538	0.0467293
CGTGTCCC	CGTGTCCC	1.14579	1.05952	1.23209	4.98342e-05	0.00389782
CGTGTCGA	CGTGTCGA	1.12259	1.01953	1.23074	0.000506238	0.0154629
CGTGTGGC	CGTGTGGC	1.12118	1.01628	1.23066	0.000576965	0.0164349
CGTTAACA	CGTTAACA	1.10795	1.0071	1.19864	0.00184406	0.0325422
CGTTACAC	CGTTACAC	1.10025	0.981128	1.21811	0.00345444	0.0455615
CGTTACGA	CGTTACGA	1.10722	0.918209	1.27036	0.00196016	0.0334718
CGTTACTC	CGTTACTC	1.11383	1.00831	1.23727	0.00111492	0.0244331
CGTTAGAC	CGTTAGAC	1.18804	0.973781	1.45205	3.13127e-07	9.90384e-05
CGTTATAC	CGTTATAC	1.1215	0.970562	1.26931	0.000560056	0.0160915
CGTTATAG	CGTTATAG	1.1093	0.969499	1.24976	0.00164573	0.0305845
CGTTATTC	CGTTATTC	1.10971	0.996869	1.23245	0.00159064	0.0300362
CGTTCCAA	CGTTCCAA	1.12455	1.02237	1.2243	0.000421673	0.0139756
CGTTGCGC	CGTTGCGC	1.10308	1.01063	1.19316	0.00275542	0.0407659
CGTTGGAC	CGTTGGAC	1.10717	0.999877	1.2019	0.00196889	0.0335395
CGTTGGCA	CGTTGGCA	1.11616	1.00869	1.2103	0.000907666	0.0216575
CGTTGGGA	CGTTGGGA	1.10191	1.00538	1.20191	0.0030266	0.0427283
CGTTTAAA	CGTTTAAA	1.10062	0.989501	1.21092	0.00335403	0.0448668
CGTTTCCC	CGTTTCCC	1.12289	1.03334	1.20012	0.000492147	0.0153012
CGTTTGCC	CGTTTGCC	1.15416	1.06123	1.2473	1.99026e-05	0.00208496
CTAAAAAA	CTAAAAAA	1.13899	1.00718	1.27269	0.000101734	0.006008
CTAAAAAG	CTAAAAAG	1.12197	1.03231	1.20795	0.000536229	0.015822
CTAACAAC	CTAACAAC	1.10555	1.03337	1.16595	0.00225108	0.0361381
CTAACCAG	CTAACCAG	1.12742	1.0405	1.22324	0.000320987	0.011946
CTAACGTA	CTAACGTA	1.15659	0.916673	1.4491	1.51276e-05	0.00176457
CTAAGACA	CTAAGACA	1.12138	1.02802	1.2282	0.000566098	0.0162206
CTAAGCAG	CTAAGCAG	1.13406	1.04471	1.22502	0.000167746	0.0082413
CTAATAAC	CTAATAAC	1.11244	1.00935	1.21341	0.00125813	0.0262262
CTAATACC	CTAATACC	1.16291	1.02057	1.31267	7.28055e-06	0.00106252
CTAATATA	CTAATATA	1.13608	1.0201	1.2529	0.000136853	0.00716821
CTAATCTA	CTAATCTA	1.11651	1.01409	1.21811	0.000880361	0.0211686
CTAATGAC	CTAATGAC	1.09941	1.00364	1.18637	0.00368952	0.047113
CTAATGAG	CTAATGAG	1.10437	1.02222	1.18854	0.00248096	0.038278
CTAATGTA	CTAATGTA	1.14186	1.02503	1.25959	7.54811e-05	0.0051088
CTACACAC	CTACACAC	1.14198	1.04726	1.23633	7.4552e-05	0.00509272
CTACACTC	CTACACTC	1.11917	1.03676	1.19783	0.000692878	0.0182624
CTACAGAC	CTACAGAC	1.12304	1.03693	1.21166	0.000485468	0.0151652
CTACAGAG	CTACAGAG	1.14622	1.05574	1.23401	4.75729e-05	0.00376169
CTACCCCC	CTACCCCC	1.13773	1.05317	1.21649	0.000115747	0.00648917
CTACCGTC	CTACCGTC	1.10116	1.00962	1.18734	0.00321191	0.0439486
CTACGACC	CTACGACC	1.12401	1.02076	1.21865	0.000443281	0.0143942
CTACGCGC	CTACGCGC	1.1251	1.02183	1.22874	0.000400153	0.0135458
CTACGTAA	CTACGTAA	1.11377	0.975601	1.25791	0.0011205	0.0244739
CTACTAGA	CTACTAGA	1.11211	1.01683	1.20386	0.00129445	0.0266289
CTACTGCA	CTACTGCA	1.09965	0.998229	1.19286	0.00362084	0.0467258
CTACTGTA	CTACTGTA	1.10958	1.0152	1.19923	0.00160824	0.0301894
CTACTTAA	CTACTTAA	1.11536	1.01478	1.22626	0.000974491	0.0226217
CTAGAGAA	CTAGAGAA	1.10983	1.02446	1.19786	0.0015736	0.0298511
CTAGCAGC	CTAGCAGC	1.11833	1.03238	1.19459	0.000747917	0.0191158
CTAGCGAG	CTAGCGAG	1.1034	0.994504	1.21675	0.00268409	0.0401502
CTAGCTTA	CTAGCTTA	1.09824	1.0138	1.17638	0.00404497	0.049728
CTAGGACA	CTAGGACA	1.1102	0.997626	1.21493	0.00152543	0.0293779
CTAGGGTA	CTAGGGTA	1.10249	1.01924	1.18421	0.00288767	0.0416975
CTAGGTGA	CTAGGTGA	1.16164	1.05362	1.26573	8.45317e-06	0.00119637
CTAGTCCA	CTAGTCCA	1.09951	1.01384	1.18623	0.00365992	0.0469171
CTAGTCGA	CTAGTCGA	1.14048	1.02789	1.25358	8.72359e-05	0.00558276
CTAGTGCA	CTAGTGCA	1.10949	1.02153	1.19312	0.00162065	0.0303243
CTAGTGTA	CTAGTGTA	1.17106	1.04022	1.29554	2.73751e-06	0.000532826
CTAGTTGA	CTAGTTGA	1.12176	1.03031	1.22159	0.000546714	0.0159379
CTATACCA	CTATACCA	1.11029	0.978426	1.27172	0.00151338	0.0292142
CTATATTC	CTATATTC	1.0991	1.004	1.18445	0.00378018	0.0476236
CTATCACA	CTATCACA	1.11781	1.03152	1.20414	0.00078377	0.0197411
CTATCATA	CTATCATA	1.12476	1.02383	1.22675	0.000413227	0.01384
CTATCGAA	CTATCGAA	1.18107	0.99845	1.38676	7.79116e-07	0.000195635
CTATCGCC	CTATCGCC	1.133	1.03108	1.24318	0.000186399	0.00873193
CTATGATC	CTATGATC	1.10212	1.0045	1.19857	0.00297536	0.0422651
CTATGCCA	CTATGCCA	1.1091	1.00939	1.20976	0.00167413	0.0309376
CTATGGAG	CTATGGAG	1.11804	1.04058	1.19609	0.000767655	0.019484
CTATGTGC	CTATGTGC	1.09944	1.00581	1.18916	0.00368116	0.0470288
CTATTGGA	CTATTGGA	1.11855	1.0281	1.20766	0.000732937	0.0188648
CTATTTCC	CTATTTCC	1.10947	1.02391	1.2016	0.00162343	0.0303243
CTCAAGGA	CTCAAGGA	1.15055	1.04673	1.24394	2.96983e-05	0.00272876
CTCAATCC	CTCAATCC	1.16128	1.0547	1.27826	8.81478e-06	0.00120814
CTCAATTA	CTCAATTA	1.11421	1.02095	1.20609	0.00107807	0.0239484
CTCACAAG	CTCACAAG	1.1072	1.01556	1.19043	0.00196461	0.0334931
CTCACACA	CTCACACA	1.16824	1.07748	1.25398	3.8582e-06	0.00068232
CTCACGAG	CTCACGAG	1.10889	1.02973	1.18443	0.00170403	0.0312979
CTCACGGC	CTCACGGC	1.10945	1.01014	1.20592	0.00162601	0.030338
CTCAGAAA	CTCAGAAA	1.10075	1.01428	1.18702	0.00332016	0.0445769
CTCAGCGC	CTCAGCGC	1.09956	0.998873	1.20946	0.00364704	0.0468632
CTCAGGAC	CTCAGGAC	1.16424	1.07662	1.25998	6.22666e-06	0.00095265
CTCATCAG	CTCATCAG	1.11109	0.998593	1.22261	0.00141317	0.0281046
CTCATCGA	CTCATCGA	1.13741	1.00562	1.26523	0.000119519	0.00657435
CTCATTGA	CTCATTGA	1.10915	1.0008	1.21874	0.0016678	0.030838
CTCCACAA	CTCCACAA	1.09855	1.00291	1.19697	0.00394817	0.0490288
CTCCACCA	CTCCACCA	1.10711	1.02443	1.19131	0.0019795	0.0336057
CTCCACTC	CTCCACTC	1.11815	1.02896	1.20138	0.000759555	0.0193381
CTCCATAC	CTCCATAC	1.11031	1.02314	1.19848	0.00151046	0.0291922
CTCCATGC	CTCCATGC	1.10281	1.02346	1.18432	0.00281552	0.0411124
CTCCCAAC	CTCCCAAC	1.10608	1.02569	1.18562	0.00215477	0.0352106
CTCCGGTC	CTCCGGTC	1.11059	1.01664	1.19931	0.00147574	0.0287577
CTCCGTAA	CTCCGTAA	1.1292	1.04212	1.21358	0.000270517	0.0106585
CTCCGTCC	CTCCGTCC	1.12098	1.02981	1.20799	0.000587471	0.0165607
CTCCTAGA	CTCCTAGA	1.11285	1.03066	1.20084	0.00121485	0.0256326
CTCCTCAG	CTCCTCAG	1.10375	1.01653	1.19028	0.00260888	0.0394754
CTCCTGTC	CTCCTGTC	1.12727	1.04522	1.20135	0.000325579	0.0120739
CTCCTTGC	CTCCTTGC	1.11018	1.02692	1.19162	0.00152751	0.0294008
CTCGACCA	CTCGACCA	1.11396	1.02222	1.19422	0.00110225	0.0242828
CTCGACTA	CTCGACTA	1.0996	1.01177	1.18223	0.00363414	0.0468055
CTCGAGAC	CTCGAGAC	1.12078	1.01565	1.22775	0.000598077	0.0167712
CTCGAGCA	CTCGAGCA	1.10329	1.0182	1.18418	0.00270894	0.0403568
CTCGAGGA	CTCGAGGA	1.11394	1.02068	1.206	0.001104	0.024291
CTCGATAA	CTCGATAA	1.18477	1.01612	1.3692	4.81619e-07	0.000136572
CTCGATTA	CTCGATTA	1.10199	0.982216	1.21736	0.00300762	0.0425883
CTCGCACC	CTCGCACC	1.12063	1.0396	1.20657	0.000606783	0.0168577
CTCGCATC	CTCGCATC	1.10156	0.975768	1.22605	0.00311258	0.0432735
CTCGCGTA	CTCGCGTA	1.14684	1.01967	1.29131	4.45013e-05	0.003622
CTCGCTAA	CTCGCTAA	1.11996	0.996117	1.255	0.000644817	0.0174525
CTCGTCAA	CTCGTCAA	1.10047	0.965343	1.25957	0.00339369	0.0451952
CTCGTTGA	CTCGTTGA	1.14128	1.01038	1.2917	8.02598e-05	0.00529172
CTCGTTGC	CTCGTTGC	1.15629	0.939978	1.4659	1.56491e-05	0.00180405
CTCTAAGC	CTCTAAGC	1.1005	0.999356	1.19709	0.00338649	0.0451358
CTCTACGC	CTCTACGC	1.10422	0.997764	1.20275	0.00251052	0.0385712
CTCTATCA	CTCTATCA	1.22502	1.13778	1.31075	1.52535e-09	1.14034e-06
CTCTCTCC	CTCTCTCC	1.10131	1.007	1.19913	0.00317374	0.043809
CTCTTGAA	CTCTTGAA	1.10523	1.02204	1.18315	0.00231163	0.0367337
CTGACCTC	CTGACCTC	1.10192	1.02218	1.17386	0.00302328	0.0427283
CTGACGAA	CTGACGAA	1.12064	1.0265	1.20615	0.000606149	0.0168543
CTGACGTA	CTGACGTA	1.10643	1.00226	1.22425	0.00209327	0.0345662
CTGACTCA	CTGACTCA	1.23213	1.13475	1.31975	4.98923e-10	4.00282e-07
CTGAGTCA	CTGAGTCA	1.296	1.18923	1.40078	5.73323e-15	1.08423e-11
CTGAGTTA	CTGAGTTA	1.10734	1.00985	1.20424	0.00194079	0.033337
CTGATAAG	CTGATAAG	1.16112	1.073	1.24851	8.98234e-06	0.001226
CTGATACA	CTGATACA	1.12402	1.01654	1.24124	0.000442877	0.0143942
CTGATATC	CTGATATC	1.1317	1.02991	1.23226	0.000211903	0.00919055
CTGATCGA	CTGATCGA	1.17124	1.04204	1.31021	2.67616e-06	0.000531074
CTGATGGC	CTGATGGC	1.11563	1.02602	1.19976	0.000951744	0.0222982
CTGCACCA	CTGCACCA	1.10497	1.00992	1.19799	0.00236134	0.0373253
CTGCACCC	CTGCACCC	1.12558	1.03308	1.20866	0.000382542	0.0132039
CTGCCAAC	CTGCCAAC	1.11942	1.02624	1.209	0.000677273	0.0179545
CTGCCAAG	CTGCCAAG	1.18554	1.09324	1.27195	4.35562e-07	0.000127923
CTGCCAGA	CTGCCAGA	1.10695	1.02243	1.1855	0.00200467	0.0337642
CTGCCAGC	CTGCCAGC	1.11179	1.01033	1.21217	0.00133091	0.0269488
CTGCCCCA	CTGCCCCA	1.12369	1.04316	1.20979	0.000456779	0.0146533
CTGCCGAC	CTGCCGAC	1.09854	0.999043	1.19497	0.00394935	0.0490288
CTGCGATC	CTGCGATC	1.12714	1.03963	1.21577	0.00032976	0.0121079
CTGCGCTA	CTGCGCTA	1.11179	1.0076	1.2256	0.0013313	0.0269488
CTGCGTAC	CTGCGTAC	1.13536	1.04165	1.22292	0.000147132	0.00756213
CTGGACGA	CTGGACGA	1.15111	1.0341	1.26752	2.79265e-05	0.00261713
CTGGAGAA	CTGGAGAA	1.15507	1.07033	1.23899	1.79685e-05	0.00197521
CTGGAGCA	CTGGAGCA	1.10367	1.01863	1.18978	0.00262533	0.03965
CTGGCCAG	CTGGCCAG	1.11512	1.01988	1.21794	0.000995335	0.0229436
CTGGCGGA	CTGGCGGA	1.09974	1.02207	1.17525	0.00359483	0.0464447
CTGGGAGC	CTGGGAGC	1.17783	1.08001	1.26219	1.17741e-06	0.000272745
CTGGGGCA	CTGGGGCA	1.129	1.04857	1.20578	0.000275827	0.0107719
CTGGTACA	CTGGTACA	1.14454	1.03884	1.26229	5.69376e-05	0.00426787
CTGGTCGA	CTGGTCGA	1.10404	1.01088	1.19015	0.00254774	0.0390338
CTGGTCTA	CTGGTCTA	1.13214	1.05394	1.20411	0.000202802	0.00901435
CTGGTTAA	CTGGTTAA	1.09979	1.0155	1.18374	0.00358278	0.046377
CTGTACTC	CTGTACTC	1.09862	1.00309	1.19017	0.00392484	0.0488104
CTGTTATC	CTGTTATC	1.11649	1.02798	1.20166	0.000881595	0.0211827
CTTAACCA	CTTAACCA	1.11828	1.01842	1.22044	0.00075106	0.0191663
CTTAACGC	CTTAACGC	1.14919	1.0354	1.26095	3.44897e-05	0.00304975
CTTAATAC	CTTAATAC	1.1118	1.02605	1.1918	0.00132987	0.0269488
CTTAATGA	CTTAATGA	1.14709	1.04985	1.24688	4.32959e-05	0.00354273
CTTACAAG	CTTACAAG	1.11409	1.00809	1.22463	0.00109009	0.0241032
CTTACCGA	CTTACCGA	1.13577	1.01503	1.2699	0.000141192	0.00732552
CTTACGAC	CTTACGAC	1.23798	1.08956	1.38606	1.94316e-10	1.59796e-07
CTTACGCA	CTTACGCA	1.11879	0.953976	1.31191	0.000717121	0.0186043
CTTAGAAC	CTTAGAAC	1.11258	1.00955	1.22494	0.00124344	0.0260188
CTTCAAAA	CTTCAAAA	1.10534	0.993323	1.20684	0.00229064	0.0364884
CTTCAATC	CTTCAATC	1.10713	1.01113	1.20191	0.00197607	0.0336057
CTTCACAC	CTTCACAC	1.13376	1.04071	1.22186	0.000172789	0.00837105
CTTCAGAA	CTTCAGAA	1.11084	1.0385	1.18502	0.00144413	0.0284393
CTTCATGC	CTTCATGC	1.10317	1.00613	1.20636	0.00273388	0.0405262
CTTCATTC	CTTCATTC	1.13517	1.03119	1.23698	0.000150082	0.00765397
CTTCCACA	CTTCCACA	1.11074	1.0087	1.20382	0.00145667	0.0285553
CTTCCTAA	CTTCCTAA	1.11198	1.0309	1.20417	0.00130961	0.0267901
CTTCCTAC	CTTCCTAC	1.11904	1.03975	1.19043	0.000701228	0.0184088
CTTCCTGC	CTTCCTGC	1.14286	1.05254	1.23032	6.79821e-05	0.00476802
CTTCCTTA	CTTCCTTA	1.10068	1.00352	1.18583	0.00333869	0.0447487
CTTCGAGA	CTTCGAGA	1.11645	1.02269	1.21297	0.000884963	0.0212482
CTTCGGTA	CTTCGGTA	1.1327	1.0317	1.22938	0.00019202	0.00882166
CTTCGTAC	CTTCGTAC	1.11886	1.01733	1.21677	0.000712978	0.0185508
CTTCGTCA	CTTCGTCA	1.14406	1.05277	1.22995	5.98658e-05	0.0043567
CTTCTGTA	CTTCTGTA	1.11595	1.02612	1.20202	0.000925282	0.0218808
CTTGACAC	CTTGACAC	1.09817	0.999658	1.19685	0.00406668	0.0499512
CTTGAGAA	CTTGAGAA	1.11682	1.03529	1.19481	0.000856166	0.0208268
CTTGCGAC	CTTGCGAC	1.10571	1.01521	1.18842	0.00222285	0.0359058
CTTGCGTC	CTTGCGTC	1.09848	1.00206	1.19411	0.00396834	0.04906
CTTGGAAA	CTTGGAAA	1.10096	1.01907	1.18647	0.00326556	0.044264
CTTGGCAA	CTTGGCAA	1.10123	1.02178	1.18146	0.00319496	0.043879
CTTGGCAC	CTTGGCAC	1.15022	1.06485	1.23159	3.08188e-05	0.00280818
CTTGGGTA	CTTGGGTA	1.12154	1.02928	1.2092	0.000557981	0.0160579
CTTGTACC	CTTGTACC	1.09949	0.993582	1.20847	0.00366674	0.0469578
CTTGTCAA	CTTGTCAA	1.12371	1.03631	1.20555	0.00045592	0.0146455
CTTGTTTC	CTTGTTTC	1.1143	1.02045	1.20589	0.00106985	0.023891
CTTTACAC	CTTTACAC	1.11406	1.02655	1.20041	0.00109304	0.0241467
CTTTAGCC	CTTTAGCC	1.10247	1.02596	1.17484	0.00289349	0.0417083
CTTTAGTC	CTTTAGTC	1.1131	1.00292	1.21678	0.0011883	0.0252344
CTTTCGAA	CTTTCGAA	1.10304	1.01096	1.20614	0.00276395	0.0407659
CTTTCGGC	CTTTCGGC	1.10338	1.00742	1.20107	0.00268749	0.0401605
CTTTCGTA	CTTTCGTA	1.11098	0.967643	1.26399	0.00142727	0.0282483
GAAAATAA	GAAAATAA	1.11942	1.01332	1.23189	0.000677374	0.0179545
GAAAATAC	GAAAATAC	1.10099	1.01296	1.18874	0.00325752	0.0442365
GAAACCAC	GAAACCAC	1.19861	1.0862	1.31528	7.43481e-08	3.13539e-05
GAAACTGC	GAAACTGC	1.10498	0.99259	1.22222	0.00236017	0.0373247
GAAATATC	GAAATATC	1.10443	1.00963	1.19659	0.00246801	0.0382216
GAACACAC	GAACACAC	1.1057	1.01608	1.19245	0.00222351	0.0359058
[truncated: 683 more rows]
