# Supplementary material for: Joint single-cell DNA accessibility and protein epitope profiling reveals environmental regulation of epigenomic heterogeneity
Source: Nat Commun. 2018 Nov 2;9:4590. doi: 10.1038/s41467-018-07115-y (PMC6214962; doi:10.1038/s41467-018-07115-y)
Supplement: Supplementary file 9 — Supplementary Data 6 [file 41467_2018_7115_MOESM9_ESM.xlsx]

## Sheet: all_combine.txt
HIF_staining_group	Motif_name	name	variability	bootstrap_lower_bound	bootstrap_upper_bound	p_value	p_value_adj	mean_variability_downsample	sd_variabilitydownsample_all
HIF_high	ENSMUSG00000021359_LINE1_Tcfap2a_D_N1	Tcfap2a	1.14461	0.804986	1.43127	0.0880784	0.405623	NA	NA
HIF_high	ENSMUSG00000021359_LINE2_Tcfap2a_D_N1	Tcfap2a	1.01267	0.719831	1.27922	0.425425	0.700884	NA	NA
HIF_high	ENSMUSG00000021359_LINE3_Tcfap2a_D_N1	Tcfap2a	1.14655	0.880857	1.36937	0.0854319	0.405623	NA	NA
HIF_high	ENSMUSG00000021359_LINE4_Tcfap2a_D_N1	Tcfap2a	1.1692	0.928318	1.37838	0.0587879	0.355273	NA	NA
HIF_high	ENSMUSG00000025927_LINE5_Tcfap2b_D	Tcfap2b	1.13723	0.798176	1.43521	0.0987487	0.413184	NA	NA
HIF_high	ENSMUSG00000028640_LINE6_Tcfap2c_D	Tcfap2c	1.26017	0.961418	1.53764	0.00965937	0.175907	NA	NA
HIF_high	ENSMUSG00000042477_LINE7_Tcfap2e_D	Tcfap2e	1.00179	0.760199	1.19392	0.464177	0.743667	NA	NA
HIF_high	ENSMUSG00000042596_LINE8_Tcfap2d_I	Tcfap2d	0.984621	0.799537	1.14776	0.526202	0.772832	NA	NA
HIF_high	ENSMUSG00000004661_LINE10_Arid3b_D	Arid3b	1.0051	0.733732	1.19969	0.452309	0.730092	NA	NA
HIF_high	ENSMUSG00000019564_LINE13_Arid3a_D_N3	Arid3a	1.25614	0.98735	1.49945	0.0105722	0.178358	NA	NA
HIF_high	ENSMUSG00000019947_LINE15_Arid5b_D	Arid5b	0.87396	0.717308	0.998724	0.862643	0.925495	NA	NA
HIF_high	ENSMUSG00000037447_LINE18_Arid5a_D	Arid5a	0.853267	0.681093	0.998202	0.901346	0.95115	NA	NA
HIF_high	ENSMUSG00000066224_LINE24_Arid3c_I	Arid3c	1.02537	0.815242	1.21518	0.381261	0.669402	NA	NA
HIF_high	ENSMUSG00000033237_LINE27_Arid2_I	Arid2	1.02444	0.838114	1.16173	0.384434	0.669402	NA	NA
HIF_high	ENSMUSG00000024548_LINE28_Setbp1_D	Setbp1	1.09946	0.804804	1.3411	0.168739	0.499899	NA	NA
HIF_high	ENSMUSG00000026491_LINE29_Ahctf1_D	Ahctf1	0.962873	0.754914	1.11368	0.604177	0.818131	NA	NA
HIF_high	ENSMUSG00000056758_LINE31_Hmga2_D	Hmga2	0.957861	0.75264	1.13152	0.621765	0.82079	NA	NA
HIF_high	ENSMUSG00000058318_LINE32_Phf21a_D	Phf21a	1.07233	0.775755	1.30248	0.235681	0.559482	NA	NA
HIF_high	ENSMUSG00000071262_LINE33_Zfp957_I	Zfp957	1.10971	0.892773	1.2686	0.1471	0.481658	NA	NA
HIF_high	ENSMUSG00000000134_LINE36_Tcfe3_D	Tcfe3	0.986261	0.787827	1.15699	0.520267	0.771233	NA	NA
HIF_high	ENSMUSG00000000282_LINE38_Mnt_D	Mnt	1.10231	0.849445	1.31439	0.162516	0.488275	NA	NA
HIF_high	ENSMUSG00000001988_LINE41_Npas1_I	Npas1	0.905326	0.740337	1.0301	0.787239	0.88308	NA	NA
HIF_high	ENSMUSG00000005718_LINE44_Tcfap4_D	Tcfap4	0.989865	0.770693	1.18268	0.507222	0.763942	NA	NA
HIF_high	ENSMUSG00000007805_LINE47_Twist2_D	Twist2	1.04177	0.76056	1.27529	0.326766	0.619423	NA	NA
HIF_high	ENSMUSG00000007872_LINE48_Id3_I	Id3	1.2478	0.905385	1.58324	0.0127076	0.196603	NA	NA
HIF_high	ENSMUSG00000009248_LINE50_Ascl2_D_N2	Ascl2	1.2095	0.974483	1.42443	0.0280594	0.263442	NA	NA
HIF_high	ENSMUSG00000009471_LINE51_Myod1_D	Myod1	1.27632	1.03305	1.471	0.00665971	0.142285	NA	NA
HIF_high	ENSMUSG00000015522_LINE52_Arnt_D_N2	Arnt	1.11197	0.915588	1.2564	0.142611	0.475136	NA	NA
HIF_high	ENSMUSG00000015709_LINE54_Arnt2_D	Arnt2	1.06771	0.821153	1.25001	0.248445	0.573597	NA	NA
HIF_high	ENSMUSG00000017801_LINE55_Mlx_D_N3	Mlx	0.968835	0.756283	1.14107	0.583019	0.798152	NA	NA
HIF_high	ENSMUSG00000019256_LINE58_Ahr_I	Ahr	1.12262	0.899215	1.29834	0.122691	0.441572	NA	NA
HIF_high	ENSMUSG00000019789_LINE59_Hey2_D	Hey2	0.994243	0.759075	1.22822	0.491385	0.756755	NA	NA
HIF_high	ENSMUSG00000019913_LINE60_Sim1_I	Sim1	0.905326	0.740337	1.0301	0.787239	0.88308	NA	NA
HIF_high	ENSMUSG00000020167_LINE64_Tcf3_D_N3	Tcf3	1.07657	0.808879	1.28661	0.224315	0.545981	NA	NA
HIF_high	ENSMUSG00000020167_LINE65_Tcf3_D_N1	Tcf3	1.16631	0.973963	1.32561	0.0617677	0.358359	NA	NA
HIF_high	ENSMUSG00000020538_LINE66_Srebf1_D_N2	Srebf1	0.900254	0.713356	1.08044	0.800777	0.893736	NA	NA
HIF_high	ENSMUSG00000020538_LINE68_Srebf1_D_N1	Srebf1	0.957184	0.812591	1.08002	0.624127	0.82079	NA	NA
HIF_high	ENSMUSG00000020644_LINE69_Id2_D	Id2	0.982576	0.78279	1.15251	0.533602	0.772832	NA	NA
HIF_high	ENSMUSG00000021010_LINE71_Npas3_I	Npas3	0.905326	0.740337	1.0301	0.787239	0.88308	NA	NA
HIF_high	ENSMUSG00000021379_LINE72_Id4_I	Id4	1.2478	0.905385	1.58324	0.0127076	0.196603	NA	NA
HIF_high	ENSMUSG00000021575_LINE74_Ahrr_I	Ahrr	1.12262	0.899215	1.29834	0.122691	0.441572	NA	NA
HIF_high	ENSMUSG00000022346_LINE75_Myc_D	Myc	1.10195	0.862233	1.31239	0.163309	0.488892	NA	NA
HIF_high	ENSMUSG00000022463_LINE76_Srebf2_D	Srebf2	0.883812	0.673933	1.06796	0.841123	0.91918	NA	NA
HIF_high	ENSMUSG00000022528_LINE77_Hes1_D	Hes1	0.911332	0.733825	1.05733	0.770575	0.878271	NA	NA
HIF_high	ENSMUSG00000023781_LINE78_Hes7_D	Hes7	0.958621	0.757813	1.10384	0.61911	0.82079	NA	NA
HIF_high	ENSMUSG00000023990_LINE80_Tcfeb_D	Tcfeb	0.972203	0.754147	1.15495	0.570973	0.789698	NA	NA
HIF_high	ENSMUSG00000025128_LINE82_Bhlhe22_D	Bhlhe22	1.16562	0.865476	1.41461	0.0624961	0.361029	NA	NA
HIF_high	ENSMUSG00000025930_LINE83_Msc_D	Msc	1.31538	1.02441	1.53713	0.00254369	0.0929654	NA	NA
HIF_high	ENSMUSG00000026077_LINE84_Npas2_D	Npas2	1.02349	0.799809	1.21438	0.387702	0.67356	NA	NA
HIF_high	ENSMUSG00000026459_LINE85_Myog_D	Myog	1.19473	0.966361	1.41283	0.0372093	0.283291	NA	NA
HIF_high	ENSMUSG00000026641_LINE86_Usf1_D	Usf1	1.18067	0.945971	1.38002	0.0480967	0.326838	NA	NA
HIF_high	ENSMUSG00000026735_LINE87_Ptf1a_I	Ptf1a	1.03289	0.827173	1.20222	0.355875	0.645563	NA	NA
HIF_high	ENSMUSG00000027794_LINE89_Sohlh2_D	Sohlh2	0.971088	0.747363	1.16874	0.574966	0.789698	NA	NA
HIF_high	ENSMUSG00000027967_LINE90_Neurog2_I	Neurog2	1.11776	0.892173	1.3059	0.131526	0.452028	NA	NA
HIF_high	ENSMUSG00000028654_LINE92_Mycl1_I	Mycl1	1.12244	0.883222	1.33751	0.123023	0.441572	NA	NA
HIF_high	ENSMUSG00000028940_LINE94_Hes2_D	Hes2	1.12361	0.877773	1.35009	0.120947	0.441572	NA	NA
HIF_high	ENSMUSG00000029238_LINE96_Clock_D	Clock	1.0015	0.760899	1.21118	0.465233	0.74371	NA	NA
HIF_high	ENSMUSG00000029553_LINE98_Tcfec_D_N2	Tcfec	0.977891	0.742184	1.17539	0.55052	0.780075	NA	NA
HIF_high	ENSMUSG00000030001_LINE99_Figla_D	Figla	1.07676	0.826771	1.29449	0.223801	0.545719	NA	NA
HIF_high	ENSMUSG00000030103_LINE100_Bhlhe40_D_N5	Bhlhe40	1.07328	0.851509	1.23835	0.2331	0.556299	NA	NA
HIF_high	ENSMUSG00000030256_LINE106_Bhlhe41_D	Bhlhe41	1.1029	0.819382	1.34861	0.161253	0.486751	NA	NA
HIF_high	ENSMUSG00000030543_LINE107_Mesp2_I	Mesp2	1.07748	0.897985	1.22121	0.221917	0.54408	NA	NA
HIF_high	ENSMUSG00000030544_LINE108_Mesp1_I	Mesp1	1.07748	0.897985	1.22121	0.221917	0.54408	NA	NA
HIF_high	ENSMUSG00000032228_LINE109_Tcf12_D_N1	Tcf12	0.966435	0.715315	1.18635	0.591563	0.806731	NA	NA
HIF_high	ENSMUSG00000032228_LINE110_Tcf12_D_N1	Tcf12	1.16762	0.943838	1.39502	0.0604067	0.355273	NA	NA
HIF_high	ENSMUSG00000032744_LINE111_Heyl_I	Heyl	0.994243	0.759075	1.22822	0.491385	0.756755	NA	NA
HIF_high	ENSMUSG00000034161_LINE113_Scx_I	Scx	0.976412	0.77354	1.14308	0.555852	0.782863	NA	NA
HIF_high	ENSMUSG00000035158_LINE115_Mitf_D	Mitf	0.947217	0.731001	1.12739	0.658356	0.83285	NA	NA
HIF_high	ENSMUSG00000035923_LINE117_Myf6_D_N1	Myf6	1.26734	1.00143	1.49961	0.00820608	0.167354	NA	NA
HIF_high	ENSMUSG00000035923_LINE118_Myf6_D_N1	Myf6	0.974286	0.743677	1.1815	0.563497	0.786791	NA	NA
HIF_high	ENSMUSG00000036816_LINE120_Atoh7_I	Atoh7	1.15215	0.802441	1.48515	0.0781071	0.397487	NA	NA
HIF_high	ENSMUSG00000037169_LINE121_Mycn_D	Mycn	1.12244	0.883222	1.33751	0.123023	0.441572	NA	NA
HIF_high	ENSMUSG00000037335_LINE123_Hand1_I	Hand1	1.04102	0.843072	1.2103	0.329176	0.619423	NA	NA
HIF_high	ENSMUSG00000037621_LINE124_Atoh8_I	Atoh8	1.17838	0.961456	1.35434	0.050101	0.333841	NA	NA
HIF_high	ENSMUSG00000038193_LINE126_Hand2_I	Hand2	1.04102	0.843072	1.2103	0.329176	0.619423	NA	NA
HIF_high	ENSMUSG00000038255_LINE127_Neurod2_I	Neurod2	1.14619	0.927756	1.32235	0.0859098	0.405623	NA	NA
HIF_high	ENSMUSG00000038342_LINE128_Mlxip_D	Mlxip	1.11794	0.88379	1.31649	0.131181	0.452028	NA	NA
HIF_high	ENSMUSG00000038932_LINE129_Tcfl5_D	Tcfl5	0.927589	0.747301	1.09498	0.722212	0.859422	NA	NA
HIF_high	ENSMUSG00000039830_LINE130_Olig2_I	Olig2	0.995743	0.785825	1.19251	0.485966	0.755272	NA	NA
HIF_high	ENSMUSG00000040289_LINE132_Hey1_I	Hey1	0.994243	0.759075	1.22822	0.491385	0.756755	NA	NA
HIF_high	ENSMUSG00000042745_LINE133_Id1_I	Id1	0.982576	0.78279	1.15251	0.533602	0.772832	NA	NA
HIF_high	ENSMUSG00000044312_LINE135_Neurog3_I	Neurog3	1.11776	0.892173	1.3059	0.131526	0.452028	NA	NA
HIF_high	ENSMUSG00000044597_LINE136_Mycs_I	Mycs	1.12244	0.883222	1.33751	0.123023	0.441572	NA	NA
HIF_high	ENSMUSG00000045493_LINE137_Bhlhe23_I	Bhlhe23	0.997844	0.817504	1.17554	0.478386	0.755272	NA	NA
HIF_high	ENSMUSG00000045591_LINE138_Olig3_D	Olig3	0.933906	0.709075	1.10102	0.702251	0.84932	NA	NA
HIF_high	ENSMUSG00000045680_LINE139_Tcf21_D_N1	Tcf21	1.09454	0.853222	1.32953	0.179838	0.508521	NA	NA
HIF_high	ENSMUSG00000045680_LINE140_Tcf21_D_N1	Tcf21	1.19168	0.933066	1.43829	0.0393772	0.289627	NA	NA
HIF_high	ENSMUSG00000045903_LINE141_Npas4_I	Npas4	1.21258	0.96906	1.41326	0.0264105	0.261386	NA	NA
HIF_high	ENSMUSG00000046160_LINE142_Olig1_I	Olig1	1.05642	0.851878	1.22648	0.281205	0.591409	NA	NA
HIF_high	ENSMUSG00000046518_LINE143_Ferd3l_I	Ferd3l	1.13872	0.908699	1.34844	0.0965283	0.413184	NA	NA
HIF_high	ENSMUSG00000048001_LINE146_Hes5_D	Hes5	0.875088	0.652361	1.07239	0.860281	0.925495	NA	NA
HIF_high	ENSMUSG00000048540_LINE148_Nhlh2_D	Nhlh2	1.31416	1.02725	1.55344	0.00262458	0.0929654	NA	NA
HIF_high	ENSMUSG00000048904_LINE150_Neurog1_D	Neurog1	1.1031	0.853945	1.32043	0.160826	0.486751	NA	NA
HIF_high	ENSMUSG00000051251_LINE151_Nhlh1_I	Nhlh1	1.09828	0.881491	1.26895	0.171363	0.501422	NA	NA
HIF_high	ENSMUSG00000052271_LINE152_Bhlha15_D	Bhlha15	1.22048	0.917964	1.43738	0.0225603	0.237572	NA	NA
HIF_high	ENSMUSG00000053477_LINE153_Tcf4_D	Tcf4	1.0019	0.79415	1.17069	0.463787	0.743667	NA	NA
HIF_high	ENSMUSG00000055116_LINE154_Arntl_D	Arntl	0.971524	0.751865	1.16397	0.573405	0.789698	NA	NA
HIF_high	ENSMUSG00000057098_LINE155_Ebf1_D	Ebf1	1.09151	0.875488	1.27491	0.186911	0.508521	NA	NA
HIF_high	ENSMUSG00000059436_LINE156_Max_D_N3	Max	1.20877	0.917869	1.48986	0.0284599	0.263442	NA	NA
HIF_high	ENSMUSG00000062713_LINE160_Sim2_I	Sim2	0.905326	0.740337	1.0301	0.787239	0.88308	NA	NA
HIF_high	ENSMUSG00000068079_LINE162_Tcf15_I	Tcf15	0.976412	0.77354	1.14308	0.555852	0.782863	NA	NA
HIF_high	ENSMUSG00000073043_LINE166_Atoh1_D_N2	Atoh1	1.19437	0.936525	1.4152	0.0374634	0.283291	NA	NA
HIF_high	ENSMUSG00000073043_LINE165_Atoh1_D_N1	Atoh1	1.12627	0.863684	1.35276	0.116359	0.435054	NA	NA
HIF_high	ENSMUSG00000089674_LINE168_Usf2_D	Usf2	1.01427	0.797836	1.18908	0.419787	0.69527	NA	NA
HIF_high	ENSMUSG00000033943_LINE169_Mga_I	Mga	1.01554	0.784011	1.20053	0.415313	0.691845	NA	NA
HIF_high	BAE290471_LINE1209_Cebpd_I_N23	Cebpd	1.29686	1.013	1.50356	0.00405981	0.118794	NA	NA
HIF_high	BAE290471_LINE1211_Cebpd_I_N2	Cebpd	1.12128	0.86306	1.33699	0.12508	0.445131	NA	NA
HIF_high	BAE290471_LINE1212_Cebpd_I_N1	Cebpd	0.915331	0.738126	1.07894	0.759108	0.876656	NA	NA
HIF_high	BAE290471_LINE1221_Cebpd_I_N1	Cebpd	0.98207	0.791851	1.15106	0.535429	0.772832	NA	NA
HIF_high	BAE290471_LINE1238_Cebpd_I_N1	Cebpd	1.01725	0.812033	1.18688	0.409321	0.686109	NA	NA
HIF_high	ENSMUSG00000003545_LINE172_Fosb_I	Fosb	1.11789	0.869789	1.35215	0.131276	0.452028	NA	NA
HIF_high	ENSMUSG00000003949_LINE173_Hlf_D	Hlf	1.09869	0.788326	1.40311	0.170454	0.501422	NA	NA
HIF_high	ENSMUSG00000015461_LINE174_Atf6b_I	Atf6b	1.05328	0.858684	1.21731	0.290693	0.601252	NA	NA
HIF_high	ENSMUSG00000015839_LINE175_Nfe2l2_D	Nfe2l2	1.0448	0.817681	1.25126	0.317074	0.614178	NA	NA
HIF_high	ENSMUSG00000018143_LINE177_Mafk_D	Mafk	0.926332	0.749468	1.06168	0.726111	0.861857	NA	NA
HIF_high	ENSMUSG00000020484_LINE179_Xbp1_D_N1	Xbp1	1.14202	0.91003	1.34408	0.091729	0.405623	NA	NA
HIF_high	ENSMUSG00000020484_LINE180_Xbp1_D_N1	Xbp1	1.1109	0.863682	1.29033	0.144726	0.480991	NA	NA
HIF_high	ENSMUSG00000021250_LINE181_Fos_I	Fos	1.00984	0.726673	1.29288	0.435446	0.71303	NA	NA
HIF_high	ENSMUSG00000022389_LINE183_Tef_D	Tef	1.03373	0.831397	1.20231	0.353074	0.643584	NA	NA
HIF_high	ENSMUSG00000023027_LINE185_Atf1_D_N1	Atf1	1.12407	0.885379	1.35325	0.120146	0.441572	NA	NA
HIF_high	ENSMUSG00000023027_LINE186_Atf1_D_N1	Atf1	0.906253	0.669353	1.10289	0.784713	0.88308	NA	NA
HIF_high	ENSMUSG00000024912_LINE189_Fosl1_D	Fosl1	1.06486	0.775558	1.34083	0.256516	0.584037	NA	NA
HIF_high	ENSMUSG00000025612_LINE191_Bach1_I	Bach1	1.05455	0.740648	1.30674	0.286816	0.59905	NA	NA
HIF_high	ENSMUSG00000025958_LINE192_Creb1_D	Creb1	1.22601	0.933687	1.45626	0.0201555	0.222371	NA	NA
HIF_high	ENSMUSG00000026628_LINE193_Atf3_D_N2	Atf3	1.11543	0.906226	1.30909	0.135916	0.461976	NA	NA
HIF_high	ENSMUSG00000026663_LINE196_Atf6_I	Atf6	1.05328	0.858684	1.21731	0.290693	0.601252	NA	NA
HIF_high	ENSMUSG00000027104_LINE197_Atf2_D	Atf2	1.31554	1.04816	1.51429	0.00253327	0.0929654	NA	NA
HIF_high	ENSMUSG00000029135_LINE202_Fosl2_D	Fosl2	1.10657	0.895267	1.28187	0.153515	0.481658	NA	NA
HIF_high	ENSMUSG00000034271_LINE208_Jdp2_D_N2	Jdp2	1.48429	1.18738	1.78294	1.43e-05	0.0064144	NA	NA
HIF_high	ENSMUSG00000034271_LINE210_Jdp2_D_N1	Jdp2	1.28072	0.893967	1.67007	0.00600225	0.130307	NA	NA
HIF_high	ENSMUSG00000034271_LINE211_Jdp2_D_N1	Jdp2	1.1476	0.922139	1.34233	0.0840139	0.40243	NA	NA
HIF_high	ENSMUSG00000034957_LINE212_Cebpa_D	Cebpa	1.37917	1.05249	1.64227	0.000435881	0.026668	NA	NA
HIF_high	ENSMUSG00000035041_LINE213_Creb3l3_I	Creb3l3	1.31898	1.04786	1.53717	0.00231681	0.0929654	NA	NA
HIF_high	ENSMUSG00000038615_LINE215_Nfe2l1_I	Nfe2l1	1.21921	0.955308	1.44101	0.0231438	0.237572	NA	NA
HIF_high	ENSMUSG00000038648_LINE216_Creb3l2_D_N1	Creb3l2	0.982682	0.702813	1.23177	0.53322	0.772832	NA	NA
HIF_high	ENSMUSG00000038648_LINE217_Creb3l2_D_N1	Creb3l2	1.20363	0.92219	1.43914	0.0314366	0.267808	NA	NA
HIF_high	ENSMUSG00000038648_LINE218_Creb3l2_D_N1	Creb3l2	1.10681	0.873246	1.35054	0.153029	0.481658	NA	NA
HIF_high	ENSMUSG00000040270_LINE222_Bach2_I	Bach2	1.24049	0.976884	1.46192	0.0148821	0.208614	NA	NA
HIF_high	ENSMUSG00000040632_LINE223_Nrl_I	Nrl	1.04464	0.837695	1.20994	0.317584	0.614178	NA	NA
HIF_high	ENSMUSG00000042406_LINE225_Atf4_D_N1	Atf4	0.995288	0.815974	1.13801	0.48761	0.755272	NA	NA
HIF_high	ENSMUSG00000042406_LINE226_Atf4_D_N1	Atf4	1.02502	0.785588	1.24758	0.382451	0.669402	NA	NA
HIF_high	ENSMUSG00000051451_LINE236_Crebzf_D	Crebzf	1.03053	0.796048	1.23507	0.363755	0.655478	NA	NA
HIF_high	ENSMUSG00000051510_LINE237_Mafg_D	Mafg	1.0706	0.866579	1.23355	0.240411	0.563751	NA	NA
HIF_high	ENSMUSG00000052414_LINE238_Atf7_D	Atf7	1.30308	1.00919	1.53076	0.00347774	0.110035	NA	NA
HIF_high	ENSMUSG00000052435_LINE239_Cebpe_D	Cebpe	1.10963	0.817679	1.37936	0.147262	0.481658	NA	NA
HIF_high	ENSMUSG00000052684_LINE240_Jun_D	Jun	1.08763	0.873149	1.25252	0.196217	0.519411	NA	NA
HIF_high	ENSMUSG00000052837_LINE241_Junb_D	Junb	1.28221	1.01054	1.50441	0.00579405	0.127849	NA	NA
HIF_high	ENSMUSG00000053007_LINE242_9430076C15Rik_D	9430076C15Rik	1.14824	0.937376	1.32986	0.0831703	0.400888	NA	NA
HIF_high	ENSMUSG00000056216_LINE244_Cebpg_D	Cebpg	1.25893	1.02437	1.45376	0.00993236	0.175907	NA	NA
HIF_high	ENSMUSG00000056501_LINE246_Cebpb_D_N3	Cebpb	1.29686	1.013	1.50356	0.00405981	0.118794	NA	NA
HIF_high	ENSMUSG00000056749_LINE248_Nfil3_D	Nfil3	0.928526	0.661886	1.21227	0.71929	0.858302	NA	NA
HIF_high	ENSMUSG00000058794_LINE251_Nfe2_I	Nfe2	0.935494	0.755934	1.09823	0.697139	0.84932	NA	NA
HIF_high	ENSMUSG00000059824_LINE252_Dbp_D_N2	Dbp	0.952539	0.679163	1.20294	0.640204	0.823032	NA	NA
HIF_high	ENSMUSG00000059824_LINE253_Dbp_D_N1	Dbp	1.00351	0.760863	1.22419	0.458035	0.737458	NA	NA
HIF_high	ENSMUSG00000063889_LINE256_Crem_D	Crem	1.30061	1.03011	1.53609	0.00369899	0.113155	NA	NA
HIF_high	ENSMUSG00000071076_LINE258_Jund_D	Jund	1.26229	0.951867	1.52923	0.00920635	0.175907	NA	NA
HIF_high	ENSMUSG00000074622_LINE260_Mafb_D_N2	Mafb	0.929653	0.690521	1.12793	0.71576	0.857128	NA	NA
HIF_high	ENSMUSG00000074622_LINE262_Mafb_D_N1	Mafb	0.954812	0.725784	1.15163	0.632362	0.82079	NA	NA
HIF_high	ENSMUSG00000074622_LINE263_Mafb_D_N1	Mafb	0.984481	0.758956	1.16977	0.52671	0.772832	NA	NA
HIF_high	XP_0027269251_LINE265_Nfil3_D_N4	LINE265	0.933498	0.728984	1.11443	0.70356	0.84932	NA	NA
HIF_high	XP_0027269251_LINE1938_Nfil3_I_N4	LINE1938	1.10787	0.797264	1.41992	0.15085	0.481658	NA	NA
HIF_high	ENSMUSG00000024238_LINE266_Zeb1_I	Zeb1	1.09168	0.777378	1.40529	0.186517	0.508521	NA	NA
HIF_high	EDL381201_LINE274_Zscan4_D_N3	Zscan4	1.08073	0.828346	1.30003	0.213475	0.530143	NA	NA
HIF_high	ENSMUSG00000000317_LINE277_Bcl6b_D	Bcl6b	0.934756	0.74443	1.08185	0.699518	0.84932	NA	NA
HIF_high	ENSMUSG00000001280_LINE281_Sp1_D	Sp1	0.847391	0.6305	1.02317	0.910771	0.956238	NA	NA
HIF_high	ENSMUSG00000003032_LINE286_Klf4_D_N2	Klf4	0.935668	0.689505	1.12786	0.696576	0.84932	NA	NA
HIF_high	ENSMUSG00000003282_LINE289_Plag1_I	Plag1	1.09634	0.882344	1.26539	0.175731	0.508265	NA	NA
HIF_high	ENSMUSG00000005148_LINE292_Klf5_I	Klf5	0.91191	0.660509	1.11911	0.768936	0.877853	NA	NA
HIF_high	ENSMUSG00000005698_LINE295_Ctcf_D	Ctcf	1.15304	0.784997	1.5201	0.0769902	0.394026	NA	NA
HIF_high	ENSMUSG00000006587_LINE298_Snai3_I	Snai3	0.938084	0.722599	1.1209	0.688726	0.84932	NA	NA
HIF_high	ENSMUSG00000014303_LINE308_Glis2_D	Glis2	0.921682	0.730764	1.06835	0.740311	0.868249	NA	NA
HIF_high	ENSMUSG00000018654_LINE316_Ikzf1_I	Ikzf1	1.09491	0.884171	1.26419	0.178988	0.508265	NA	NA
HIF_high	ENSMUSG00000018678_LINE317_Sp2_I	Sp2	0.747519	0.476384	1.05196	0.98998	0.994563	NA	NA
HIF_high	ENSMUSG00000018750_LINE318_Zbtb4_I	Zbtb4	1.20254	0.967893	1.4022	0.0321042	0.269792	NA	NA
HIF_high	ENSMUSG00000019817_LINE320_Plagl1_D	Plagl1	1.22468	1.02522	1.39328	0.0207154	0.22669	NA	NA
HIF_high	ENSMUSG00000020453_LINE325_Patz1_I	Patz1	1.15107	0.83472	1.43834	0.0794865	0.397728	NA	NA
HIF_high	ENSMUSG00000021264_LINE330_Yy1_I	Yy1	1.03964	0.770722	1.29266	0.333645	0.622927	NA	NA
HIF_high	ENSMUSG00000021318_LINE331_Gli3_D	Gli3	1.24523	0.957957	1.49537	0.0134395	0.203253	NA	NA
HIF_high	ENSMUSG00000021327_LINE332_Zkscan3_I	Zkscan3	1.06998	0.847856	1.29911	0.242111	0.565766	NA	NA
HIF_high	ENSMUSG00000021366_LINE333_Hivep1_I	Hivep1	0.955964	0.774377	1.10452	0.628368	0.82079	NA	NA
HIF_high	ENSMUSG00000021514_LINE335_Zfp369_I	Zfp369	1.06875	0.852133	1.24679	0.245526	0.56881	NA	NA
HIF_high	ENSMUSG00000021743_LINE336_Fezf2_I	Fezf2	0.992934	0.802058	1.15352	0.496119	0.757328	NA	NA
HIF_high	ENSMUSG00000022228_LINE337_Zfp187_D	Zfp187	1.23079	1.01304	1.40111	0.018261	0.21008	NA	NA
HIF_high	ENSMUSG00000022330_LINE339_Osr2_D	Osr2	1.03545	0.825359	1.20034	0.347362	0.636988	NA	NA
HIF_high	ENSMUSG00000022508_LINE341_Bcl6_D_N1	Bcl6	0.933666	0.703524	1.16012	0.703021	0.84932	NA	NA
HIF_high	ENSMUSG00000022508_LINE342_Bcl6_D_N1	Bcl6	1.11825	0.797331	1.3735	0.130601	0.452028	NA	NA
HIF_high	ENSMUSG00000022529_LINE344_Zfp263_D	Zfp263	1.05786	0.78968	1.29653	0.276885	0.587674	NA	NA
HIF_high	ENSMUSG00000023902_LINE353_Zscan10_D_N2	Zscan10	1.06479	0.829881	1.26439	0.256708	0.584037	NA	NA
HIF_high	ENSMUSG00000023902_LINE352_Zscan10_D_N1	Zscan10	1.07386	0.882902	1.2258	0.231548	0.554561	NA	NA
HIF_high	ENSMUSG00000024220_LINE358_Zfp523_I	Zfp523	0.947914	0.755799	1.12619	0.655993	0.83285	NA	NA
HIF_high	ENSMUSG00000024922_LINE366_Ovol1_I	Ovol1	0.98984	0.753092	1.18813	0.507311	0.763942	NA	NA
HIF_high	ENSMUSG00000025323_LINE369_Sp4_D_N2	Sp4	0.933836	0.749051	1.09342	0.702476	0.84932	NA	NA
HIF_high	ENSMUSG00000025529_LINE371_Zfp711_D	Zfp711	0.91109	0.731878	1.0633	0.77126	0.878271	NA	NA
HIF_high	ENSMUSG00000025602_LINE372_Zfp202_D	Zfp202	1.26924	0.966293	1.52959	0.00785433	0.162645	NA	NA
HIF_high	ENSMUSG00000025821_LINE373_Zfp282_I	Zfp282	0.971103	0.682574	1.24866	0.574916	0.789698	NA	NA
HIF_high	ENSMUSG00000025959_LINE374_Klf7_D	Klf7	0.807145	0.65597	0.921708	0.958614	0.977908	NA	NA
HIF_high	ENSMUSG00000026815_LINE378_Gfi1b_D	Gfi1b	1.0511	0.870908	1.2045	0.297365	0.601252	NA	NA
HIF_high	ENSMUSG00000027684_LINE385_Mecom_D	Mecom	1.15194	0.916546	1.33611	0.0783718	0.397487	NA	NA
HIF_high	ENSMUSG00000028042_LINE386_Zbtb7b_D	Zbtb7b	1.08166	0.86408	1.23835	0.211088	0.529591	NA	NA
HIF_high	ENSMUSG00000028890_LINE392_Mtf1_D	Mtf1	0.87409	0.672738	1.05591	0.862373	0.925495	NA	NA
HIF_high	ENSMUSG00000029127_LINE394_Zbtb49_I	Zbtb49	0.997027	0.773765	1.19842	0.481334	0.755272	NA	NA
HIF_high	ENSMUSG00000029697_LINE399_Fezf1_I	Fezf1	0.992934	0.802058	1.15352	0.496119	0.757328	NA	NA
HIF_high	ENSMUSG00000029729_LINE400_Zkscan1_D	Zkscan1	1.10784	0.801164	1.36266	0.150896	0.481658	NA	NA
HIF_high	ENSMUSG00000030380_LINE406_Mzf1_D_N2	Mzf1	0.884079	0.704163	1.02881	0.840511	0.91918	NA	NA
HIF_high	ENSMUSG00000031079_LINE417_Zfp300_D	Zfp300	1.03611	0.857331	1.1793	0.345178	0.633846	NA	NA
HIF_high	ENSMUSG00000032368_LINE426_Zic1_D	Zic1	1.04829	0.817633	1.24864	0.30609	0.601252	NA	NA
HIF_high	ENSMUSG00000033454_LINE428_Zbtb1_D	Zbtb1	0.935287	0.741709	1.09681	0.697807	0.84932	NA	NA
HIF_high	ENSMUSG00000033730_LINE430_Egr3_D_N1	Egr3	1.12552	0.78578	1.40407	0.117647	0.43865	NA	NA
HIF_high	ENSMUSG00000033730_LINE431_Egr3_D_N1	Egr3	1.1288	0.887663	1.3096	0.1121	0.429446	NA	NA
HIF_high	ENSMUSG00000033863_LINE432_Klf9_D	Klf9	1.28744	0.986296	1.53283	0.0051102	0.120672	NA	NA
HIF_high	ENSMUSG00000034762_LINE442_Glis1_I	Glis1	1.08371	0.845974	1.27842	0.205905	0.519978	NA	NA
HIF_high	ENSMUSG00000035529_LINE447_Prdm4_I	Prdm4	0.909819	0.662714	1.09947	0.774837	0.880206	NA	NA
HIF_high	ENSMUSG00000036972_LINE452_Zic4_I	Zic4	1.05596	0.822952	1.24837	0.282585	0.593384	NA	NA
HIF_high	ENSMUSG00000037868_LINE463_Egr2_D_N2	Egr2	0.985567	0.751479	1.16463	0.52278	0.772405	NA	NA
HIF_high	ENSMUSG00000038151_LINE465_Prdm1_I	Prdm1	1.09114	0.892762	1.23127	0.187781	0.508521	NA	NA
HIF_high	ENSMUSG00000038418_LINE467_Egr1_D_N3	Egr1	1.32947	1.02212	1.59122	0.00175805	0.0876422	NA	NA
HIF_high	ENSMUSG00000038418_LINE470_Egr1_D_N1	Egr1	1.24654	0.9688	1.47223	0.0130626	0.199798	NA	NA
HIF_high	ENSMUSG00000038560_LINE471_Sp6_I	Sp6	0.925339	0.676541	1.17884	0.729175	0.862451	NA	NA
HIF_high	ENSMUSG00000039087_LINE476_Rreb1_I	Rreb1	1.18437	0.925648	1.39722	0.0450072	0.312266	NA	NA
HIF_high	ENSMUSG00000041483_LINE489_Zfp281_D_N1	Zfp281	0.998036	0.72191	1.26678	0.477696	0.755272	NA	NA
HIF_high	ENSMUSG00000041483_LINE491_Zfp281_D_N1	Zfp281	1.04754	0.794804	1.26523	0.308414	0.602504	NA	NA
HIF_high	ENSMUSG00000041649_LINE492_Klf8_D	Klf8	0.894131	0.721517	1.03384	0.81644	0.907455	NA	NA
HIF_high	ENSMUSG00000041703_LINE493_Zic5_D	Zic5	1.29313	0.897809	1.68999	0.00444952	0.119809	NA	NA
HIF_high	ENSMUSG00000042472_LINE500_Zfp410_D	Zfp410	1.16754	0.895933	1.40436	0.0604877	0.355273	NA	NA
HIF_high	ENSMUSG00000042821_LINE502_Snai1_D	Snai1	0.938084	0.722599	1.1209	0.688726	0.84932	NA	NA
HIF_high	ENSMUSG00000043099_LINE505_Hic1_D_N2	Hic1	1.17727	0.970366	1.35839	0.0510921	0.337108	NA	NA
HIF_high	ENSMUSG00000043099_LINE506_Hic1_D_N1	Hic1	1.14391	0.852867	1.38578	0.0890607	0.405623	NA	NA
HIF_high	ENSMUSG00000043290_LINE508_Zfp784_I	Zfp784	0.981773	0.797318	1.12775	0.536505	0.772832	NA	NA
HIF_high	ENSMUSG00000043602_LINE511_Zfp3_D	Zfp3	0.784023	0.634433	0.91534	0.975109	0.987875	NA	NA
HIF_high	ENSMUSG00000044224_LINE513_Dnajc21_D	Dnajc21	1.0176	0.80139	1.21041	0.408116	0.684943	NA	NA
HIF_high	ENSMUSG00000044807_LINE521_Zfp354c_I	Zfp354c	0.84692	0.656249	1.00517	0.911498	0.956255	NA	NA
HIF_high	ENSMUSG00000045268_LINE526_Zfp691_D	Zfp691	0.898549	0.718219	1.04874	0.805214	0.896845	NA	NA
HIF_high	ENSMUSG00000046897_LINE544_Zfp740_D_N3	Zfp740	1.24934	0.950335	1.5102	0.0122879	0.194583	NA	NA
HIF_high	ENSMUSG00000048385_LINE563_Scrt1_I	Scrt1	1.00509	0.760074	1.19397	0.452375	0.730092	NA	NA
HIF_high	ENSMUSG00000048387_LINE564_Osr1_D	Osr1	0.875622	0.665265	1.03881	0.859153	0.925495	NA	NA
HIF_high	ENSMUSG00000048562_LINE568_Sp8_I	Sp8	0.771254	0.552557	0.948964	0.981614	0.990445	NA	NA
HIF_high	ENSMUSG00000049576_LINE578_Zfa_I	Zfa	1.013	0.802297	1.18019	0.424247	0.699799	NA	NA
HIF_high	ENSMUSG00000049672_LINE583_Zfp161_D	Zfp161	0.768045	0.585092	0.937911	0.983006	0.990573	NA	NA
HIF_high	ENSMUSG00000049823_LINE587_Zbtb12_D	Zbtb12	0.933711	0.678037	1.16123	0.702876	0.84932	NA	NA
HIF_high	ENSMUSG00000050240_LINE593_Hic2_I	Hic2	0.947568	0.667776	1.21723	0.657166	0.83285	NA	NA
HIF_high	ENSMUSG00000051184_LINE606_Zfp524_I	Zfp524	0.942198	0.753807	1.10553	0.675174	0.840689	NA	NA
HIF_high	ENSMUSG00000053211_LINE623_Zfy1_I	Zfy1	1.013	0.802297	1.18019	0.424247	0.699799	NA	NA
HIF_high	ENSMUSG00000054191_LINE628_Klf1_D	Klf1	1.16237	0.938187	1.35966	0.066016	0.36718	NA	NA
HIF_high	ENSMUSG00000054272_LINE629_Zscan4c_D	Zscan4c	0.954872	0.756766	1.11938	0.632153	0.82079	NA	NA
HIF_high	ENSMUSG00000054931_LINE639_Zkscan4_I	Zkscan4	1.06998	0.847856	1.29911	0.242111	0.565766	NA	NA
HIF_high	ENSMUSG00000055991_LINE656_Zkscan5_D	Zkscan5	0.958341	0.743694	1.18428	0.620089	0.82079	NA	NA
HIF_high	ENSMUSG00000057895_LINE676_Zfp105_D	Zfp105	0.950959	0.779225	1.08683	0.645622	0.826053	NA	NA
HIF_high	ENSMUSG00000058638_LINE686_Zfp110_I	Zfp110	1.06875	0.852133	1.24679	0.245526	0.56881	NA	NA
HIF_high	ENSMUSG00000059689_LINE696_Zfp637_D	Zfp637	1.21936	0.90153	1.47541	0.023073	0.237572	NA	NA
HIF_high	ENSMUSG00000060257_LINE703_Scrt2_I	Scrt2	1.20792	0.925615	1.4659	0.0289364	0.263442	NA	NA
HIF_high	ENSMUSG00000060284_LINE704_Sp7_I	Sp7	0.771254	0.552557	0.948964	0.981614	0.990445	NA	NA
HIF_high	ENSMUSG00000060397_LINE708_Zfp128_D	Zfp128	0.981108	0.752457	1.18337	0.538907	0.772832	NA	NA
HIF_high	ENSMUSG00000061079_LINE713_Zfp143_I	Zfp143	0.919764	0.743582	1.06681	0.746062	0.873216	NA	NA
HIF_high	ENSMUSG00000061524_LINE716_Zic2_D	Zic2	1.026	0.784663	1.2315	0.379097	0.669402	NA	NA
HIF_high	ENSMUSG00000061894_LINE719_Zscan20_D	Zscan20	0.968536	0.743484	1.14496	0.584086	0.798152	NA	NA
HIF_high	ENSMUSG00000063659_LINE743_Zfp238_I	Zfp238	1.0322	0.855061	1.16061	0.358168	0.647976	NA	NA
HIF_high	ENSMUSG00000066798_LINE756_Zbtb6_I	Zbtb6	1.06291	0.812629	1.25201	0.262103	0.584037	NA	NA
HIF_high	ENSMUSG00000067860_LINE764_Zic3_D_N1	Zic3	1.16789	0.921076	1.40517	0.060123	0.355273	NA	NA
HIF_high	ENSMUSG00000067860_LINE765_Zic3_D_N1	Zic3	0.951603	0.767549	1.10337	0.643417	0.826053	NA	NA
HIF_high	ENSMUSG00000068154_LINE774_Insm1_I	Insm1	1.11302	0.878759	1.31836	0.140555	0.470616	NA	NA
HIF_high	ENSMUSG00000068859_LINE776_Sp9_I	Sp9	0.771254	0.552557	0.948964	0.981614	0.990445	NA	NA
HIF_high	ENSMUSG00000070826_LINE795_Zscan4ps2_I	Zscan4ps2	0.954872	0.756766	1.11938	0.632153	0.82079	NA	NA
HIF_high	ENSMUSG00000070828_LINE796_Zscan4f_I	Zscan4f	0.954872	0.756766	1.11938	0.632153	0.82079	NA	NA
HIF_high	ENSMUSG00000071341_LINE808_Egr4_I	Egr4	1.14693	0.789746	1.44399	0.0849093	0.405276	NA	NA
HIF_high	ENSMUSG00000071661_LINE810_Zbtb3_D	Zbtb3	0.999389	0.785605	1.17467	0.472822	0.750493	NA	NA
HIF_high	ENSMUSG00000072294_LINE811_Klf12_D_N1	Klf12	0.854285	0.691521	0.97901	0.899644	0.95115	NA	NA
HIF_high	ENSMUSG00000072294_LINE812_Klf12_D_N1	Klf12	1.23592	0.853239	1.57661	0.0163982	0.208614	NA	NA
HIF_high	ENSMUSG00000073209_LINE821_Klf14_I	Klf14	0.872889	0.714512	1.00232	0.864862	0.925495	NA	NA
HIF_high	ENSMUSG00000075304_LINE853_Sp5_I	Sp5	0.925339	0.676541	1.17884	0.729175	0.862451	NA	NA
HIF_high	ENSMUSG00000075595_LINE855_Zfp652_D	Zfp652	1.13127	0.826851	1.41988	0.108058	0.420376	NA	NA
HIF_high	ENSMUSG00000079509_LINE916_Zfx_D_N1	Zfx	1.10359	0.815331	1.36558	0.159782	0.486751	NA	NA
HIF_high	ENSMUSG00000079509_LINE917_Zfx_D_N1	Zfx	1.013	0.802297	1.18019	0.424247	0.699799	NA	NA
HIF_high	ENSMUSG00000061911_LINE940_Myt1l_I	Myt1l	1.07151	0.823887	1.28879	0.237909	0.560816	NA	NA
HIF_high	ENSMUSG00000023994_LINE941_Nfya_I	Nfya	1.42931	1.12264	1.71861	9.24e-05	0.00956614	NA	NA
HIF_high	ENSMUSG00000068267_LINE946_Cenpb_I	Cenpb	1.0906	0.849017	1.28418	0.189068	0.508521	NA	NA
HIF_high	ENSMUSG00000042589_LINE963_Cux2_I	Cux2	0.979226	0.757935	1.16675	0.545707	0.778094	NA	NA
HIF_high	ENSMUSG00000045518_LINE965_Onecut3_I	Onecut3	0.885072	0.708638	1.03646	0.838227	0.91918	NA	NA
HIF_high	ENSMUSG00000035310_LINE968_Lin54_I	Lin54	1.13643	0.886984	1.35265	0.0999712	0.413184	NA	NA
HIF_high	ENSMUSG00000024560_LINE972_Cxxc1_I	Cxxc1	0.850412	0.608771	1.05378	0.90601	0.954217	NA	NA
HIF_high	ENSMUSG00000024561_LINE973_Mbd1_D	Mbd1	0.866942	0.654907	1.04643	0.876749	0.935106	NA	NA
HIF_high	ENSMUSG00000029475_LINE974_Kdm2b_I	Kdm2b	0.94116	0.734665	1.11108	0.678615	0.844192	NA	NA
HIF_high	ENSMUSG00000011349_LINE979_Dmrtc2_D	Dmrtc2	0.96422	0.712689	1.14985	0.599415	0.81332	NA	NA
HIF_high	ENSMUSG00000024837_LINE980_Dmrt1_I	Dmrt1	1.18143	0.918856	1.40467	0.0474542	0.325884	NA	NA
HIF_high	ENSMUSG00000042372_LINE982_Dmrt3_I	Dmrt3	1.12114	0.881563	1.30614	0.125338	0.445131	NA	NA
HIF_high	ENSMUSG00000043753_LINE983_Dmrta1_I	Dmrta1	0.957888	0.74595	1.13144	0.621669	0.82079	NA	NA
HIF_high	ENSMUSG00000048138_LINE985_Dmrt2_I	Dmrt2	1.08892	0.885071	1.25618	0.193078	0.513602	NA	NA
HIF_high	ENSMUSG00000032411_LINE986_Tfdp2_I	Tfdp2	1.18013	0.908767	1.41021	0.0485643	0.326838	NA	NA
HIF_high	ENSMUSG00000038482_LINE987_Tfdp1_I	Tfdp1	1.18013	0.908767	1.41021	0.0485643	0.326838	NA	NA
HIF_high	ENSMUSG00000014859_LINE988_E2f4_I	E2f4	0.911261	0.6896	1.10258	0.770777	0.878271	NA	NA
HIF_high	ENSMUSG00000016477_LINE989_E2f3_D_N1	E2f3	0.97811	0.71419	1.22449	0.549731	0.780075	NA	NA
HIF_high	ENSMUSG00000016477_LINE990_E2f3_D_N1	E2f3	0.99307	0.710826	1.27497	0.495627	0.757328	NA	NA
HIF_high	ENSMUSG00000018983_LINE991_E2f2_D	E2f2	1.11805	0.778909	1.40724	0.130986	0.452028	NA	NA
HIF_high	ENSMUSG00000020185_LINE992_E2f7_I	E2f7	1.11745	0.854177	1.37758	0.132102	0.45244	NA	NA
HIF_high	ENSMUSG00000027490_LINE993_E2f1_I	E2f1	0.927321	0.737225	1.07404	0.723046	0.859422	NA	NA
HIF_high	ENSMUSG00000027552_LINE994_E2f5_I	E2f5	1.1401	0.816247	1.38603	0.0945011	0.410318	NA	NA
HIF_high	ENSMUSG00000046179_LINE995_E2f8_I	E2f8	1.03205	0.828832	1.19931	0.358653	0.647982	NA	NA
HIF_high	ENSMUSG00000057469_LINE996_E2f6_I	E2f6	1.04782	0.861029	1.18892	0.307546	0.601681	NA	NA
HIF_high	ENSMUSG00000002111_LINE997_Sfpi1_D_N2	Sfpi1	1.23894	0.906938	1.57333	0.0153834	0.208614	NA	NA
HIF_high	ENSMUSG00000002111_LINE1000_Sfpi1_D_N2	Sfpi1	1.42088	0.878743	1.97255	0.00012113	0.00959065	NA	NA
HIF_high	ENSMUSG00000003051_LINE1001_Elf3_D_N2	Elf3	0.965818	0.745346	1.18026	0.593755	0.807267	NA	NA
HIF_high	ENSMUSG00000003382_LINE1003_Etv3_D	Etv3	1.10957	0.827888	1.34525	0.147389	0.481658	NA	NA
HIF_high	ENSMUSG00000004151_LINE1004_Etv1_D	Etv1	1.05795	0.846178	1.22373	0.276634	0.587674	NA	NA
HIF_high	ENSMUSG00000004359_LINE1005_Spic_D_N1	Spic	1.40284	1.01942	1.79733	0.000213374	0.0143601	NA	NA
HIF_high	ENSMUSG00000004359_LINE1006_Spic_D_N1	Spic	1.23154	0.774061	1.76668	0.0179786	0.208614	NA	NA
HIF_high	ENSMUSG00000006311_LINE1007_Etv2_I	Etv2	0.977302	0.752684	1.1687	0.552643	0.782184	NA	NA
HIF_high	ENSMUSG00000008193_LINE1008_Spib_I	Spib	1.22223	0.779256	1.71088	0.0217736	0.236348	NA	NA
HIF_high	ENSMUSG00000008398_LINE1009_Elk3_D_N2	Elk3	1.17267	0.894911	1.42507	0.0553708	0.348267	NA	NA
HIF_high	ENSMUSG00000008976_LINE1011_Gabpa_D_N3	Gabpa	1.01795	0.789349	1.21312	0.406895	0.684507	NA	NA
HIF_high	ENSMUSG00000009406_LINE1014_Elk1_D	Elk1	1.09203	0.856862	1.28987	0.185683	0.508521	NA	NA
HIF_high	ENSMUSG00000012350_LINE1015_Ehf_D_N2	Ehf	1.04993	0.843553	1.23699	0.300976	0.601252	NA	NA
HIF_high	ENSMUSG00000013089_LINE1017_Etv5_D	Etv5	1.07782	0.87094	1.24452	0.221014	0.54408	NA	NA
HIF_high	ENSMUSG00000016087_LINE1018_Fli1_D	Fli1	1.10438	0.833338	1.33181	0.158108	0.486751	NA	NA
HIF_high	ENSMUSG00000017724_LINE1019_Etv4_D	Etv4	1.09194	0.845366	1.29109	0.185897	0.508521	NA	NA
HIF_high	ENSMUSG00000024215_LINE1021_Spdef_D_N2	Spdef	0.944412	0.733682	1.12404	0.667793	0.83838	NA	NA
HIF_high	ENSMUSG00000026436_LINE1023_Elk4_D	Elk4	1.15934	0.857441	1.43202	0.0694401	0.379945	NA	NA
HIF_high	ENSMUSG00000027186_LINE1024_Elf5_D_N2	Elf5	1.02346	0.807676	1.21139	0.387822	0.67356	NA	NA
HIF_high	ENSMUSG00000030199_LINE1026_Etv6_D	Etv6	1.09624	0.845138	1.29373	0.175964	0.508265	NA	NA
HIF_high	ENSMUSG00000031103_LINE1027_Elf4_D	Elf4	1.00189	0.800587	1.15929	0.463839	0.743667	NA	NA
HIF_high	ENSMUSG00000032035_LINE1028_Ets1_D_N1	Ets1	1.11922	0.822101	1.39682	0.128825	0.452028	NA	NA
HIF_high	ENSMUSG00000032035_LINE1029_Ets1_D_N1	Ets1	1.09611	0.865284	1.3258	0.176259	0.508265	NA	NA
HIF_high	ENSMUSG00000036461_LINE1030_Elf1_I	Elf1	1.21365	0.816327	1.57247	0.0258577	0.259735	NA	NA
HIF_high	ENSMUSG00000037174_LINE1031_Elf2_D	Elf2	1.04383	0.849096	1.2138	0.320149	0.615785	NA	NA
HIF_high	ENSMUSG00000040732_LINE1032_Erg_D_N1	Erg	1.0844	0.844248	1.2721	0.204179	0.51962	NA	NA
HIF_high	ENSMUSG00000040732_LINE1033_Erg_D_N1	Erg	1.43472	0.994261	1.86644	7.75e-05	0.00869203	NA	NA
HIF_high	ENSMUSG00000040857_LINE1034_Erf_I	Erf	1.02458	0.802537	1.20043	0.383958	0.669402	NA	NA
HIF_high	ENSMUSG00000044690_LINE1035_ENSMUSG00000044690_I	ENSMUSG00000044690	1.07782	0.87094	1.24452	0.221014	0.54408	NA	NA
HIF_high	ENSMUSG00000047643_LINE1036_Gm5454_D	Gm5454	1.0813	0.882199	1.25075	0.212005	0.529591	NA	NA
HIF_high	ENSMUSG00000055197_LINE1037_Fev_I	Fev	1.13345	0.898159	1.31238	0.10458	0.416399	NA	NA
HIF_high	XP_9117244_LINE5773_Gm4881_I_N36	LINE5773	1.01795	0.789349	1.21312	0.406895	0.684507	NA	NA
HIF_high	XP_9117244_LINE5785_Gm4881_I_N4	LINE5785	1.01859	0.755083	1.27628	0.40467	0.684507	NA	NA
HIF_high	XP_9117244_LINE5816_Gm4881_I_N4	LINE5816	1.07452	0.777884	1.31616	0.229764	0.552254	NA	NA
HIF_high	XP_9117244_LINE5798_Gm4881_I_N2	LINE5798	1.25632	0.974193	1.48851	0.0105302	0.178358	NA	NA
HIF_high	XP_9117244_LINE5827_Gm4881_I_N1	LINE5827	0.946356	0.707789	1.15878	0.661261	0.834287	NA	NA
HIF_high	XP_9117244_LINE5828_Gm4881_I_N1	LINE5828	1.0914	0.800968	1.32797	0.187181	0.508521	NA	NA
HIF_high	ENSMUSG00000003154_LINE1043_Foxj2_D_N2	Foxj2	1.12848	0.822145	1.40196	0.11263	0.429446	NA	NA
HIF_high	ENSMUSG00000020950_LINE1044_Foxg1_D_N2	Foxg1	1.07596	0.84077	1.30307	0.225931	0.548026	NA	NA
HIF_high	ENSMUSG00000020950_LINE1045_Foxg1_D_N1	Foxg1	0.827353	0.667459	0.966235	0.938032	0.966154	NA	NA
HIF_high	ENSMUSG00000020950_LINE1046_Foxg1_D_N1	Foxg1	0.953633	0.785344	1.07455	0.636434	0.821632	NA	NA
HIF_high	ENSMUSG00000023991_LINE1048_Foxp4_I	Foxp4	1.16295	0.923468	1.37827	0.0653731	0.36718	NA	NA
HIF_high	ENSMUSG00000029563_LINE1049_Foxp2_D	Foxp2	1.17615	0.892633	1.43817	0.0521067	0.342125	NA	NA
HIF_high	ENSMUSG00000030067_LINE1050_Foxp1_D	Foxp1	1.19526	0.915204	1.44196	0.0368454	0.283291	NA	NA
HIF_high	ENSMUSG00000032998_LINE1051_Foxj3_D_N3	Foxj3	1.08632	0.880992	1.26177	0.199419	0.51962	NA	NA
HIF_high	ENSMUSG00000032998_LINE1055_Foxj3_D_N1	Foxj3	1.11425	0.89367	1.31205	0.138174	0.463796	NA	NA
HIF_high	ENSMUSG00000032998_LINE1056_Foxj3_D_N1	Foxj3	0.842983	0.677081	0.970822	0.917402	0.957308	NA	NA
HIF_high	ENSMUSG00000032998_LINE1058_Foxj3_D_N1	Foxj3	1.0649	0.882021	1.20929	0.256379	0.584037	NA	NA
HIF_high	ENSMUSG00000033837_LINE1060_Foxh1_I	Foxh1	1.16242	0.867545	1.39033	0.0659627	0.36718	NA	NA
HIF_high	ENSMUSG00000034227_LINE1061_Foxj1_D	Foxj1	0.84045	0.653344	0.975976	0.921048	0.957308	NA	NA
HIF_high	ENSMUSG00000035451_LINE1065_Foxa1_I	Foxa1	1.20387	0.946616	1.43163	0.0312922	0.267808	NA	NA
HIF_high	ENSMUSG00000037025_LINE1066_Foxa2_D_N1	Foxa2	1.12489	0.896035	1.33945	0.11872	0.44143	NA	NA
HIF_high	ENSMUSG00000037025_LINE1067_Foxa2_D_N1	Foxa2	1.18855	0.968531	1.4039	0.0417114	0.301847	NA	NA
HIF_high	ENSMUSG00000038402_LINE1070_Foxf2_I	Foxf2	1.13524	0.904884	1.31599	0.1018	0.416399	NA	NA
HIF_high	ENSMUSG00000038415_LINE1071_Foxq1_I	Foxq1	1.01609	0.844162	1.15889	0.413389	0.689493	NA	NA
HIF_high	ENSMUSG00000039275_LINE1072_Foxk2_I	Foxk2	0.935007	0.736805	1.08999	0.698711	0.84932	NA	NA
HIF_high	ENSMUSG00000039521_LINE1073_Foxp3_I	Foxp3	1.16295	0.923468	1.37827	0.0653731	0.36718	NA	NA
HIF_high	ENSMUSG00000042812_LINE1077_Foxf1a_I	Foxf1a	1.13524	0.904884	1.31599	0.1018	0.416399	NA	NA
HIF_high	ENSMUSG00000042903_LINE1078_Foxo4_D	Foxo4	1.10712	0.860931	1.30966	0.152382	0.481658	NA	NA
HIF_high	ENSMUSG00000044167_LINE1080_Foxo1_D_N2	Foxo1	1.01821	0.800266	1.20813	0.405989	0.684507	NA	NA
HIF_high	ENSMUSG00000044518_LINE1081_Foxe3_I	Foxe3	1.21118	0.92539	1.47158	0.0271515	0.26292	NA	NA
HIF_high	ENSMUSG00000046714_LINE1082_Foxc2_D	Foxc2	1.16747	0.881922	1.42502	0.060562	0.355273	NA	NA
HIF_high	ENSMUSG00000047861_LINE1083_Foxi1_I	Foxi1	0.921395	0.71467	1.09751	0.741173	0.868249	NA	NA
HIF_high	ENSMUSG00000048377_LINE1084_Foxi2_I	Foxi2	0.921395	0.71467	1.09751	0.741173	0.868249	NA	NA
HIF_high	ENSMUSG00000048756_LINE1085_Foxo3_D	Foxo3	1.12848	0.822145	1.40196	0.11263	0.429446	NA	NA
HIF_high	ENSMUSG00000050295_LINE1086_Foxc1_D_N2	Foxc1	1.16035	0.854317	1.42203	0.0682798	0.375601	NA	NA
HIF_high	ENSMUSG00000050295_LINE1087_Foxc1_D_N1	Foxc1	0.984154	0.790074	1.12859	0.527892	0.772832	NA	NA
HIF_high	ENSMUSG00000052135_LINE1091_Foxo6_D	Foxo6	1.16343	0.898176	1.39975	0.0648541	0.36718	NA	NA
HIF_high	ENSMUSG00000055210_LINE1092_Foxd2_I	Foxd2	1.21118	0.92539	1.47158	0.0271515	0.26292	NA	NA
HIF_high	ENSMUSG00000055874_LINE1093_Foxi3_I	Foxi3	0.921395	0.71467	1.09751	0.741173	0.868249	NA	NA
HIF_high	ENSMUSG00000056493_LINE1094_Foxk1_D_N2	Foxk1	0.935007	0.736805	1.08999	0.698711	0.84932	NA	NA
HIF_high	ENSMUSG00000056493_LINE1097_Foxk1_D_N1	Foxk1	0.97527	0.792065	1.12502	0.55996	0.782863	NA	NA
HIF_high	ENSMUSG00000056829_LINE1099_Foxb2_I	Foxb2	1.08671	0.858518	1.26791	0.198474	0.51962	NA	NA
HIF_high	ENSMUSG00000059246_LINE1100_Foxb1_D	Foxb1	1.08671	0.858518	1.26791	0.198474	0.51962	NA	NA
HIF_high	ENSMUSG00000067261_LINE1101_Foxd3_I	Foxd3	1.13249	0.92878	1.31062	0.106111	0.416399	NA	NA
HIF_high	ENSMUSG00000070990_LINE1102_Foxe1_I	Foxe1	1.13249	0.92878	1.31062	0.106111	0.416399	NA	NA
HIF_high	ENSMUSG00000074676_LINE1105_Foxs1_I	Foxs1	1.16747	0.881922	1.42502	0.060562	0.355273	NA	NA
HIF_high	ENSMUSG00000078302_LINE1106_Foxd1_D	Foxd1	0.943448	0.732546	1.12142	0.671013	0.83838	NA	NA
HIF_high	NP_0011820571_LINE9929_Gm5294_I_N42	LINE9929	1.20539	0.924222	1.46561	0.0303941	0.263938	NA	NA
HIF_high	NP_0011820571_LINE9932_Gm5294_I_N10	LINE9932	1.14189	0.859458	1.40156	0.0919132	0.405623	NA	NA
HIF_high	NP_0011820571_LINE9884_Gm5294_I_N7	LINE9884	1.13649	0.858197	1.3802	0.0998826	0.413184	NA	NA
HIF_high	NP_0011820571_LINE9878_Gm5294_I_N2	LINE9878	0.943448	0.732546	1.12142	0.671013	0.83838	NA	NA
HIF_high	NP_0011820571_LINE9832_Gm5294_I_N1	LINE9832	0.84045	0.653344	0.975976	0.921048	0.957308	NA	NA
HIF_high	NP_0011820571_LINE9907_Gm5294_I_N1	LINE9907	0.933814	0.742515	1.07696	0.702546	0.84932	NA	NA
HIF_high	NP_0011820571_LINE9913_Gm5294_I_N7	LINE9913	1.05075	0.847482	1.22014	0.298454	0.601252	NA	NA
HIF_high	NP_0011820571_LINE9910_Gm5294_I_N5	LINE9910	0.971832	0.762559	1.15403	0.572302	0.789698	NA	NA
HIF_high	NP_0011820571_LINE9844_Gm5294_I_N1	LINE9844	1.09517	0.833101	1.31234	0.178397	0.508265	NA	NA
HIF_high	NP_0011820571_LINE9852_Gm5294_I_N1	LINE9852	0.921395	0.71467	1.09751	0.741173	0.868249	NA	NA
HIF_high	NP_0011820571_LINE9851_Gm5294_I_N2	LINE9851	1.13249	0.92878	1.31062	0.106111	0.416399	NA	NA
HIF_high	NP_0011820571_LINE9930_Gm5294_I_N3	LINE9930	0.97527	0.792065	1.12502	0.55996	0.782863	NA	NA
HIF_high	NP_0011820571_LINE9891_Gm5294_I_N1	LINE9891	1.02457	0.746281	1.27193	0.384002	0.669402	NA	NA
HIF_high	NP_0011820571_LINE9919_Gm5294_I_N2	LINE9919	0.995817	0.801326	1.18469	0.4857	0.755272	NA	NA
HIF_high	NP_0011820571_LINE9848_Gm5294_I_N1	LINE9848	1.04959	0.764069	1.25907	0.302024	0.601252	NA	NA
HIF_high	NP_0011820571_LINE9849_Gm5294_I_N1	LINE9849	1.01782	0.73627	1.25615	0.407348	0.684507	NA	NA
HIF_high	NP_0011820571_LINE9858_Gm5294_I_N1	LINE9858	0.826165	0.661473	0.979705	0.939423	0.966154	NA	NA
HIF_high	NP_0011820571_LINE9889_Gm5294_I_N1	LINE9889	0.989303	0.741162	1.17989	0.509257	0.763942	NA	NA
HIF_high	NP_0011820571_LINE9899_Gm5294_I_N1	LINE9899	1.02525	0.77335	1.26283	0.381676	0.669402	NA	NA
HIF_high	NP_0011820571_LINE9905_Gm5294_I_N1	LINE9905	1.14336	0.875887	1.35786	0.0898307	0.405623	NA	NA
HIF_high	NP_0011820571_LINE9922_Gm5294_I_N1	LINE9922	1.06427	0.84692	1.23129	0.258186	0.584037	NA	NA
HIF_high	NP_0011820571_LINE9936_Gm5294_I_N1	LINE9936	0.90791	0.691771	1.09266	0.780153	0.880206	NA	NA
HIF_high	NP_0011820571_LINE9940_Gm5294_I_N1	LINE9940	1.45463	1.18801	1.67918	4e-05	0.00672485	NA	NA
HIF_high	NP_0320502_LINE10059_Foxl1_I_N50	LINE10059	1.20539	0.924222	1.46561	0.0303941	0.263938	NA	NA
HIF_high	NP_0320502_LINE10066_Foxl1_I_N10	LINE10066	1.14189	0.859458	1.40156	0.0919132	0.405623	NA	NA
HIF_high	NP_0320502_LINE10009_Foxl1_I_N7	LINE10009	1.13649	0.858197	1.3802	0.0998826	0.413184	NA	NA
HIF_high	NP_0320502_LINE9950_Foxl1_I_N1	LINE9950	0.84045	0.653344	0.975976	0.921048	0.957308	NA	NA
HIF_high	NP_0320502_LINE10036_Foxl1_I_N8	LINE10036	1.05075	0.847482	1.22014	0.298454	0.601252	NA	NA
HIF_high	NP_0320502_LINE10003_Foxl1_I_N2	LINE10003	0.943448	0.732546	1.12142	0.671013	0.83838	NA	NA
HIF_high	NP_0320502_LINE10030_Foxl1_I_N1	LINE10030	0.933814	0.742515	1.07696	0.702546	0.84932	NA	NA
HIF_high	NP_0320502_LINE9965_Foxl1_I_N1	LINE9965	1.06283	0.816073	1.26049	0.262344	0.584037	NA	NA
HIF_high	NP_0320502_LINE9973_Foxl1_I_N1	LINE9973	0.921395	0.71467	1.09751	0.741173	0.868249	NA	NA
HIF_high	NP_0320502_LINE9964_Foxl1_I_N1	LINE9964	1.09517	0.833101	1.31234	0.178397	0.508265	NA	NA
HIF_high	NP_0320502_LINE10033_Foxl1_I_N5	LINE10033	0.971832	0.762559	1.15403	0.572302	0.789698	NA	NA
HIF_high	NP_0320502_LINE10052_Foxl1_I_N5	LINE10052	1.08945	0.873701	1.28128	0.191812	0.511246	NA	NA
HIF_high	NP_0320502_LINE9972_Foxl1_I_N2	LINE9972	1.13249	0.92878	1.31062	0.106111	0.416399	NA	NA
HIF_high	NP_0320502_LINE10046_Foxl1_I_N3	LINE10046	0.981042	0.684399	1.26376	0.539145	0.772832	NA	NA
HIF_high	NP_0320502_LINE10051_Foxl1_I_N3	LINE10051	1.14911	0.930131	1.3237	0.082016	0.400656	NA	NA
HIF_high	NP_0320502_LINE10016_Foxl1_I_N1	LINE10016	1.02457	0.746281	1.27193	0.384002	0.669402	NA	NA
HIF_high	NP_0320502_LINE10042_Foxl1_I_N2	LINE10042	0.995817	0.801326	1.18469	0.4857	0.755272	NA	NA
HIF_high	NP_0320502_LINE9969_Foxl1_I_N1	LINE9969	1.04959	0.764069	1.25907	0.302024	0.601252	NA	NA
HIF_high	NP_0320502_LINE9970_Foxl1_I_N1	LINE9970	1.01782	0.73627	1.25615	0.407348	0.684507	NA	NA
HIF_high	NP_0320502_LINE9979_Foxl1_I_N1	LINE9979	0.826165	0.661473	0.979705	0.939423	0.966154	NA	NA
HIF_high	NP_0320502_LINE9995_Foxl1_I_N1	LINE9995	1.23583	0.951511	1.51842	0.0164319	0.208614	NA	NA
HIF_high	NP_0320502_LINE10014_Foxl1_I_N1	LINE10014	0.989303	0.741162	1.17989	0.509257	0.763942	NA	NA
HIF_high	NP_0320502_LINE10028_Foxl1_I_N1	LINE10028	1.14336	0.875887	1.35786	0.0898307	0.405623	NA	NA
HIF_high	NP_0320502_LINE10045_Foxl1_I_N1	LINE10045	1.06427	0.84692	1.23129	0.258186	0.584037	NA	NA
HIF_high	NP_0320502_LINE10070_Foxl1_I_N1	LINE10070	0.90791	0.691771	1.09266	0.780153	0.880206	NA	NA
HIF_high	NP_0320502_LINE10074_Foxl1_I_N1	LINE10074	1.45463	1.18801	1.67918	4e-05	0.00672485	NA	NA
HIF_high	NP_0320502_LINE10076_Foxl1_I_N1	LINE10076	0.955077	0.753767	1.1277	0.631444	0.82079	NA	NA
HIF_high	NP_0320502_LINE10077_Foxl1_I_N1	LINE10077	0.914548	0.73292	1.06639	0.761375	0.876656	NA	NA
HIF_high	ENSMUSG00000005836_LINE1110_Gata6_D	Gata6	0.971997	0.783149	1.14551	0.571712	0.789698	NA	NA
HIF_high	ENSMUSG00000015053_LINE1112_Gata2_I	Gata2	1.13133	0.893727	1.3508	0.107969	0.420376	NA	NA
HIF_high	ENSMUSG00000015619_LINE1113_Gata3_D	Gata3	0.921974	0.753333	1.08362	0.73943	0.868249	NA	NA
HIF_high	ENSMUSG00000015627_LINE1114_Gata5_D	Gata5	1.0843	0.907917	1.23364	0.20443	0.51962	NA	NA
HIF_high	ENSMUSG00000021944_LINE1116_Gata4_D_N1	Gata4	1.12831	0.931302	1.29249	0.112913	0.429446	NA	NA
HIF_high	ENSMUSG00000021944_LINE1117_Gata4_D_N1	Gata4	1.04467	0.831884	1.24283	0.317474	0.614178	NA	NA
HIF_high	ENSMUSG00000031162_LINE1118_Gata1_D	Gata1	1.03364	0.815856	1.26494	0.35335	0.643584	NA	NA
HIF_high	ENSMUSG00000023333_LINE1127_Gcm1_D	Gcm1	1.0684	0.795488	1.3334	0.246516	0.570121	NA	NA
HIF_high	ENSMUSG00000009733_LINE1128_Tcfcp2_I	Tcfcp2	1.11769	0.907313	1.29673	0.131646	0.452028	NA	NA
HIF_high	ENSMUSG00000020656_LINE1130_Grhl1_I	Grhl1	1.65216	1.12888	2.13363	1.69e-08	2.28e-05	NA	NA
HIF_high	ENSMUSG00000026380_LINE1133_Tcfcp2l1_D_N2	Tcfcp2l1	0.855341	0.639616	1.03105	0.897858	0.95115	NA	NA
HIF_high	ENSMUSG00000026380_LINE1132_Tcfcp2l1_D_N1	Tcfcp2l1	0.905307	0.711395	1.06703	0.787293	0.88308	NA	NA
HIF_high	A1JVI6_MOUSE_LINE1139_Dux_D	LINE1139	1.10678	0.893052	1.3005	0.153083	0.481658	NA	NA
HIF_high	ENSMUSG00000000247_LINE1140_Lhx2_D	Lhx2	0.975231	0.717421	1.18172	0.560102	0.782863	NA	NA
HIF_high	ENSMUSG00000000690_LINE1141_Hoxb6_D	Hoxb6	0.872045	0.713676	0.993974	0.866594	0.926478	NA	NA
HIF_high	ENSMUSG00000000938_LINE1142_Hoxa10_D	Hoxa10	1.04219	0.831881	1.23125	0.325399	0.619423	NA	NA
HIF_high	ENSMUSG00000000942_LINE1144_Hoxa4_D	Hoxa4	1.07727	0.810814	1.26989	0.222456	0.54441	NA	NA
HIF_high	ENSMUSG00000001103_LINE1145_Sebox_D	Sebox	1.12146	0.905072	1.30674	0.124755	0.445131	NA	NA
HIF_high	ENSMUSG00000001493_LINE1146_Meox1_D	Meox1	1.18667	0.893577	1.38897	0.0431675	0.305046	NA	NA
HIF_high	ENSMUSG00000001496_LINE1147_Nkx21_D	Nkx21	0.988041	0.813786	1.13023	0.513824	0.765549	NA	NA
HIF_high	ENSMUSG00000001504_LINE1148_Irx2_D	Irx2	1.23173	0.977129	1.47278	0.0179054	0.208614	NA	NA
HIF_high	ENSMUSG00000001510_LINE1149_Dlx3_D	Dlx3	0.908843	0.720379	1.0529	0.777565	0.880206	NA	NA
HIF_high	ENSMUSG00000001566_LINE1150_Mnx1_D	Mnx1	0.797906	0.605813	0.950516	0.966016	0.981327	NA	NA
HIF_high	ENSMUSG00000001655_LINE1151_Hoxc13_D	Hoxc13	0.93018	0.716793	1.11404	0.7141	0.857108	NA	NA
HIF_high	ENSMUSG00000001656_LINE1152_Hoxc11_D	Hoxc11	1.05804	0.802726	1.28002	0.276348	0.587674	NA	NA
HIF_high	ENSMUSG00000001657_LINE1153_Hoxc8_D	Hoxc8	0.978451	0.764506	1.1582	0.548502	0.779704	NA	NA
HIF_high	ENSMUSG00000001661_LINE1154_Hoxc6_D	Hoxc6	1.13415	0.921526	1.28806	0.103488	0.416399	NA	NA
HIF_high	ENSMUSG00000001815_LINE1155_Evx2_D	Evx2	0.991701	0.739776	1.20199	0.50058	0.760785	NA	NA
HIF_high	ENSMUSG00000001819_LINE1156_Hoxd13_D_N3	Hoxd13	0.99292	0.786668	1.17321	0.49617	0.757328	NA	NA
HIF_high	ENSMUSG00000001823_LINE1159_Hoxd12_I	Hoxd12	1.0924	0.802319	1.3202	0.184819	0.508521	NA	NA
HIF_high	ENSMUSG00000005503_LINE1160_Evx1_D	Evx1	0.881674	0.638697	1.1133	0.845965	0.921253	NA	NA
HIF_high	ENSMUSG00000005917_LINE1161_Otx1_D_N2	Otx1	1.16203	0.930459	1.38119	0.0663864	0.36772	NA	NA
HIF_high	ENSMUSG00000005917_LINE1162_Otx1_D_N1	Otx1	0.874258	0.694568	1.03596	0.862023	0.925495	NA	NA
HIF_high	ENSMUSG00000006200_LINE1164_Rhox6_D	Rhox6	1.0438	0.769783	1.26981	0.320245	0.615785	NA	NA
HIF_high	ENSMUSG00000006270_LINE1165_Vax1_D	Vax1	1.10321	0.878949	1.28237	0.160584	0.486751	NA	NA
HIF_high	ENSMUSG00000006705_LINE1167_Pknox1_D	Pknox1	0.898914	0.675354	1.10685	0.804267	0.896845	NA	NA
HIF_high	ENSMUSG00000007946_LINE1168_Phox2a_D	Phox2a	1.0504	0.763191	1.29861	0.299531	0.601252	NA	NA
HIF_high	ENSMUSG00000009739_LINE1170_Pou6f1_D_N2	Pou6f1	1.21875	0.982467	1.42002	0.0233609	0.237572	NA	NA
HIF_high	ENSMUSG00000012396_LINE1172_Nanog_D	Nanog	0.88435	0.688125	1.05705	0.83989	0.91918	NA	NA
HIF_high	ENSMUSG00000012520_LINE1173_Phox2b_D	Phox2b	1.0504	0.763191	1.29861	0.299531	0.601252	NA	NA
HIF_high	ENSMUSG00000014603_LINE1174_Alx3_D	Alx3	1.01124	0.803278	1.18665	0.430473	0.707468	NA	NA
HIF_high	ENSMUSG00000014704_LINE1175_Hoxa2_D_N2	Hoxa2	1.18042	0.898264	1.38586	0.0483174	0.326838	NA	NA
HIF_high	ENSMUSG00000015579_LINE1177_Nkx25_D_N1	Nkx25	0.85449	0.588578	1.07711	0.899299	0.95115	NA	NA
HIF_high	ENSMUSG00000015579_LINE1178_Nkx25_D_N1	Nkx25	1.15829	0.887153	1.36296	0.0706462	0.380035	NA	NA
HIF_high	ENSMUSG00000015579_LINE1179_Nkx25_D_N1	Nkx25	0.963097	0.78983	1.10544	0.603385	0.817881	NA	NA
HIF_high	ENSMUSG00000018698_LINE1181_Lhx1_D	Lhx1	1.13308	0.863579	1.37364	0.105168	0.416399	NA	NA
HIF_high	ENSMUSG00000018973_LINE1182_Hoxb1_I	Hoxb1	1.09234	0.714602	1.42673	0.184961	0.508521	NA	NA
HIF_high	ENSMUSG00000019230_LINE1183_Lhx9_D	Lhx9	0.975231	0.717421	1.18172	0.560102	0.782863	NA	NA
HIF_high	ENSMUSG00000020160_LINE1184_Meis1_D_N2	Meis1	1.00079	0.797616	1.17208	0.467764	0.745983	NA	NA
HIF_high	ENSMUSG00000020679_LINE1186_Hnf1b_D	Hnf1b	1.10491	0.919359	1.27665	0.156982	0.486751	NA	NA
HIF_high	ENSMUSG00000020871_LINE1187_Dlx4_D	Dlx4	1.0073	0.747616	1.22213	0.444481	0.722837	NA	NA
HIF_high	ENSMUSG00000020875_LINE1188_Hoxb9_I	Hoxb9	1.08507	0.837303	1.29968	0.202517	0.51962	NA	NA
HIF_high	ENSMUSG00000021095_LINE1189_Gsc_D	Gsc	1.18554	0.896154	1.47513	0.0440626	0.307296	NA	NA
HIF_high	ENSMUSG00000021099_LINE1190_Six6_D_N1	Six6	0.980076	0.763111	1.15298	0.542638	0.774539	NA	NA
HIF_high	ENSMUSG00000021099_LINE1191_Six6_D_N1	Six6	0.954205	0.787685	1.08516	0.634461	0.821632	NA	NA
HIF_high	ENSMUSG00000021239_LINE1192_Vsx2_I	Vsx2	0.795092	0.582163	0.974634	0.968048	0.982128	NA	NA
HIF_high	ENSMUSG00000021381_LINE1193_Barx1_D	Barx1	0.836185	0.659381	0.98477	0.926916	0.961935	NA	NA
HIF_high	ENSMUSG00000021469_LINE1194_Msx2_D	Msx2	0.827535	0.663745	0.962429	0.937817	0.966154	NA	NA
HIF_high	ENSMUSG00000021506_LINE1195_Pitx1_D	Pitx1	1.17344	0.887218	1.41495	0.0546334	0.348267	NA	NA
HIF_high	ENSMUSG00000021604_LINE1196_Irx4_D	Irx4	1.14499	0.932925	1.3288	0.087552	0.405623	NA	NA
HIF_high	ENSMUSG00000021685_LINE1197_Otp_D	Otp	1.07679	0.845654	1.23295	0.223734	0.545719	NA	NA
HIF_high	ENSMUSG00000021848_LINE1198_Otx2_D	Otx2	1.20777	0.931693	1.47876	0.0290214	0.263442	NA	NA
HIF_high	ENSMUSG00000021972_LINE1199_Hmbox1_D	Hmbox1	1.06971	0.828737	1.24079	0.242883	0.566586	NA	NA
HIF_high	ENSMUSG00000022061_LINE1201_Nkx31_D_N2	Nkx31	0.871253	0.706565	1.02595	0.868205	0.927463	NA	NA
HIF_high	ENSMUSG00000022484_LINE1203_Hoxc10_D_N1	Hoxc10	1.09682	0.893358	1.26496	0.174643	0.508265	NA	NA
HIF_high	ENSMUSG00000022484_LINE1204_Hoxc10_D_N1	Hoxc10	1.14807	0.862801	1.36654	0.0833942	0.400888	NA	NA
HIF_high	ENSMUSG00000022484_LINE1205_Hoxc10_D_N1	Hoxc10	0.975602	0.759145	1.16499	0.558766	0.782863	NA	NA
HIF_high	ENSMUSG00000022485_LINE1206_Hoxc5_D	Hoxc5	0.983586	0.756233	1.15015	0.529947	0.772832	NA	NA
HIF_high	ENSMUSG00000022738_LINE1207_Gsc2_I	Gsc2	1.0093	0.782512	1.19288	0.437368	0.714439	NA	NA
HIF_high	ENSMUSG00000023391_LINE1210_Dlx2_D_N2	Dlx2	1.09595	0.85428	1.30163	0.176612	0.508265	NA	NA
HIF_high	ENSMUSG00000023443_LINE1211_Esx1_D	Esx1	0.991358	0.802987	1.13082	0.50182	0.760785	NA	NA
HIF_high	ENSMUSG00000024134_LINE1212_Six2_D	Six2	0.98639	0.794516	1.15522	0.5198	0.771233	NA	NA
HIF_high	ENSMUSG00000024497_LINE1213_Pou4f3_D	Pou4f3	0.99285	0.729522	1.2101	0.496423	0.757328	NA	NA
HIF_high	ENSMUSG00000024518_LINE1214_Rax_D	Rax	0.9679	0.774378	1.11449	0.586353	0.800437	NA	NA
HIF_high	ENSMUSG00000024619_LINE1215_Cdx1_D	Cdx1	0.965864	0.796602	1.10873	0.593591	0.807267	NA	NA
HIF_high	ENSMUSG00000024986_LINE1216_Hhex_I	Hhex	1.13599	0.871055	1.37169	0.100636	0.414241	NA	NA
HIF_high	ENSMUSG00000025215_LINE1217_Tlx1_I	Tlx1	1.15854	0.894882	1.37171	0.0703637	0.380035	NA	NA
HIF_high	ENSMUSG00000025216_LINE1218_Lbx1_I	Lbx1	0.994976	0.791271	1.14638	0.488738	0.755272	NA	NA
HIF_high	ENSMUSG00000025229_LINE1219_Pitx3_D	Pitx3	1.24938	0.914062	1.53564	0.0122769	0.194583	NA	NA
HIF_high	ENSMUSG00000025469_LINE1222_Msx3_D_N2	Msx3	1.05323	0.787924	1.27143	0.290824	0.601252	NA	NA
HIF_high	ENSMUSG00000025469_LINE1221_Msx3_D_N1	Msx3	1.02057	0.808244	1.21452	0.397769	0.684507	NA	NA
HIF_high	ENSMUSG00000026468_LINE1223_Lhx4_D_N2	Lhx4	1.04848	0.824896	1.21939	0.305482	0.601252	NA	NA
HIF_high	ENSMUSG00000026586_LINE1226_Prrx1_D	Prrx1	1.05782	0.833719	1.23685	0.277011	0.587674	NA	NA
HIF_high	ENSMUSG00000026686_LINE1227_Lmx1a_D	Lmx1a	1.1045	0.926465	1.24211	0.157845	0.486751	NA	NA
HIF_high	ENSMUSG00000026805_LINE1228_Barhl1_D_N3	Barhl1	1.04355	0.801384	1.24012	0.321054	0.61646	NA	NA
HIF_high	ENSMUSG00000026805_LINE1231_Barhl1_D_N1	Barhl1	1.0333	0.826155	1.19173	0.354493	0.644795	NA	NA
HIF_high	ENSMUSG00000026890_LINE1232_Lhx6_D	Lhx6	1.07573	0.863901	1.27239	0.226524	0.548026	NA	NA
HIF_high	ENSMUSG00000026934_LINE1233_Lhx3_D_N1	Lhx3	1.03401	0.81916	1.22226	0.352122	0.643584	NA	NA
HIF_high	ENSMUSG00000026934_LINE1234_Lhx3_D_N1	Lhx3	1.10313	0.777721	1.41755	0.160774	0.486751	NA	NA
HIF_high	ENSMUSG00000027102_LINE1236_Hoxd8_D	Hoxd8	0.991332	0.767102	1.16071	0.501915	0.760785	NA	NA
HIF_high	ENSMUSG00000027210_LINE1237_Meis2_D_N2	Meis2	0.767547	0.611122	0.893776	0.983214	0.990573	NA	NA
HIF_high	ENSMUSG00000027210_LINE1239_Meis2_D_N1	Meis2	1.22976	0.881774	1.55714	0.0186546	0.212789	NA	NA
HIF_high	ENSMUSG00000027434_LINE1240_Nkx22_D	Nkx22	0.961271	0.774834	1.10618	0.609818	0.82079	NA	NA
HIF_high	ENSMUSG00000027833_LINE1241_Shox2_D_N2	Shox2	0.950112	0.739718	1.11693	0.64852	0.828185	NA	NA
HIF_high	ENSMUSG00000028023_LINE1243_Pitx2_D	Pitx2	1.06167	0.822643	1.26085	0.265691	0.584037	NA	NA
HIF_high	ENSMUSG00000028201_LINE1244_Lhx8_D_N2	Lhx8	1.14041	0.894491	1.33651	0.094037	0.409624	NA	NA
HIF_high	ENSMUSG00000028201_LINE1245_Lhx8_D_N1	Lhx8	0.950612	0.7512	1.14177	0.64681	0.826786	NA	NA
HIF_high	ENSMUSG00000028201_LINE1247_Lhx8_D_N1	Lhx8	1.00166	0.77868	1.18989	0.464654	0.743667	NA	NA
HIF_high	ENSMUSG00000028707_LINE1248_Dmbx1_D	Dmbx1	1.20143	0.96429	1.3865	0.0327902	0.270771	NA	NA
HIF_high	ENSMUSG00000028736_LINE1249_Pax7_D	Pax7	1.02526	0.802276	1.18476	0.381634	0.669402	NA	NA
HIF_high	ENSMUSG00000029112_LINE1250_Nkx11_I	Nkx11	0.938416	0.754646	1.0866	0.687642	0.84932	NA	NA
HIF_high	ENSMUSG00000029546_LINE1251_Uncx_D_N2	Uncx	0.916148	0.674499	1.10752	0.756728	0.876656	NA	NA
HIF_high	ENSMUSG00000029546_LINE1252_Uncx_D_N1	Uncx	0.93548	0.75934	1.08742	0.697186	0.84932	NA	NA
HIF_high	ENSMUSG00000029556_LINE1254_Hnf1a_D_N2	Hnf1a	1.06094	0.860291	1.26072	0.26783	0.585225	NA	NA
HIF_high	ENSMUSG00000029595_LINE1256_Lhx5_D	Lhx5	1.04211	0.772066	1.26876	0.32565	0.619423	NA	NA
HIF_high	ENSMUSG00000029644_LINE1257_Pdx1_D_N2	Pdx1	1.17047	0.853339	1.42668	0.0575198	0.355273	NA	NA
HIF_high	ENSMUSG00000029646_LINE1259_Cdx2_D	Cdx2	0.943528	0.72791	1.11893	0.670749	0.83838	NA	NA
HIF_high	ENSMUSG00000029705_LINE1260_Cux1_D	Cux1	0.970118	0.7778	1.14581	0.578438	0.793657	NA	NA
HIF_high	ENSMUSG00000029706_LINE1261_Pax4_D_N1	Pax4	1.10385	0.888699	1.26408	0.159225	0.486751	NA	NA
HIF_high	ENSMUSG00000029706_LINE1262_Pax4_D_N1	Pax4	1.10678	0.839183	1.36356	0.153084	0.481658	NA	NA
HIF_high	ENSMUSG00000029736_LINE1264_Nobox_D_N2	Nobox	0.872851	0.697169	1.01741	0.864939	0.925495	NA	NA
HIF_high	ENSMUSG00000029754_LINE1266_Dlx6_I	Dlx6	0.799972	0.682888	0.899729	0.964461	0.981104	NA	NA
HIF_high	ENSMUSG00000029755_LINE1267_Dlx5_D	Dlx5	1.09842	0.855481	1.30459	0.17106	0.501422	NA	NA
HIF_high	ENSMUSG00000029844_LINE1268_Hoxa1_D	Hoxa1	1.12677	0.846094	1.31293	0.115508	0.435054	NA	NA
HIF_high	ENSMUSG00000030507_LINE1269_Dbx1_D	Dbx1	0.732728	0.563787	0.897026	0.993338	0.994816	NA	NA
HIF_high	ENSMUSG00000031326_LINE1271_Cdx4_I	Cdx4	0.965864	0.796602	1.10873	0.593591	0.807267	NA	NA
HIF_high	ENSMUSG00000031621_LINE1272_Isx_D	Isx	0.916314	0.676972	1.11183	0.756244	0.876656	NA	NA
HIF_high	ENSMUSG00000031734_LINE1274_Irx3_D_N2	Irx3	1.43579	1.12525	1.69305	7.48e-05	0.00869203	NA	NA
HIF_high	ENSMUSG00000031734_LINE1275_Irx3_D_N1	Irx3	1.03024	0.781908	1.23941	0.364749	0.655478	NA	NA
HIF_high	ENSMUSG00000031737_LINE1276_Irx5_D	Irx5	1.08392	0.848009	1.30366	0.205377	0.51962	NA	NA
HIF_high	ENSMUSG00000031738_LINE1277_Irx6_D	Irx6	1.08755	0.784853	1.37096	0.196419	0.519411	NA	NA
HIF_high	ENSMUSG00000031860_LINE1278_Pbx4_I	Pbx4	0.99511	0.768596	1.20287	0.488255	0.755272	NA	NA
HIF_high	ENSMUSG00000032015_LINE1279_Pou2f3_D	Pou2f3	1.10751	0.865613	1.31148	0.151576	0.481658	NA	NA
HIF_high	ENSMUSG00000032033_LINE1280_Barx2_D	Barx2	0.840963	0.660518	0.96536	0.92032	0.957308	NA	NA
HIF_high	ENSMUSG00000032318_LINE1281_Isl2_D	Isl2	0.983586	0.756233	1.15015	0.529947	0.772832	NA	NA
HIF_high	ENSMUSG00000033080_LINE1282_Vsx1_D_N2	Vsx1	0.853842	0.651136	0.998927	0.900388	0.95115	NA	NA
HIF_high	ENSMUSG00000033726_LINE1284_Emx1_I	Emx1	1.05575	0.763089	1.28669	0.283218	0.593787	NA	NA
HIF_high	ENSMUSG00000034384_LINE1285_Barhl2_D	Barhl2	1.17533	0.857319	1.4641	0.0528598	0.345385	NA	NA
HIF_high	ENSMUSG00000034460_LINE1286_Six4_D	Six4	1.233	0.958919	1.44068	0.0174394	0.208614	NA	NA
HIF_high	ENSMUSG00000034486_LINE1288_Gbx2_D_N2	Gbx2	0.907941	0.698097	1.07749	0.780068	0.880206	NA	NA
HIF_high	ENSMUSG00000034551_LINE1289_Hdx_D	Hdx	1.07564	0.887528	1.2341	0.226783	0.548026	NA	NA
HIF_high	ENSMUSG00000034673_LINE1290_Pbx2_I	Pbx2	0.99511	0.768596	1.20287	0.488255	0.755272	NA	NA
HIF_high	ENSMUSG00000034777_LINE1291_Vax2_D	Vax2	1.0707	0.813989	1.28172	0.24015	0.563751	NA	NA
HIF_high	ENSMUSG00000034968_LINE1292_Lbx2_D	Lbx2	0.955894	0.728415	1.13132	0.628612	0.82079	NA	NA
HIF_high	ENSMUSG00000035187_LINE1293_Nkx61_D	Nkx61	0.88071	0.673495	1.0463	0.848116	0.922103	NA	NA
HIF_high	ENSMUSG00000035277_LINE1294_Arx_D_N1	Arx	0.930063	0.710133	1.11132	0.714469	0.857108	NA	NA
HIF_high	ENSMUSG00000035277_LINE1295_Arx_D_N1	Arx	1.1206	0.852805	1.35605	0.126307	0.44622	NA	NA
HIF_high	ENSMUSG00000035934_LINE1297_Pknox2_D_N1	Pknox2	1.00431	0.759858	1.23754	0.455156	0.7337	NA	NA
HIF_high	ENSMUSG00000035934_LINE1298_Pknox2_D_N1	Pknox2	1.26005	0.911067	1.58019	0.00968479	0.175907	NA	NA
HIF_high	ENSMUSG00000035946_LINE1299_Gsx2_D	Gsx2	1.05171	0.818601	1.21597	0.295474	0.601252	NA	NA
HIF_high	ENSMUSG00000036139_LINE1300_Hoxc9_D_N1	Hoxc9	1.09278	0.793406	1.31799	0.183914	0.508521	NA	NA
HIF_high	ENSMUSG00000036139_LINE1301_Hoxc9_D_N1	Hoxc9	0.741139	0.571676	0.8853	0.991573	0.994563	NA	NA
HIF_high	ENSMUSG00000036144_LINE1302_Meox2_D	Meox2	1.13826	0.969122	1.27674	0.0972111	0.413184	NA	NA
HIF_high	ENSMUSG00000036602_LINE1303_Alx1_D_N3	Alx1	0.947215	0.750458	1.10433	0.65836	0.83285	NA	NA
HIF_high	ENSMUSG00000036602_LINE1306_Alx1_D_N1	Alx1	1.03963	0.853095	1.17817	0.333678	0.622927	NA	NA
HIF_high	ENSMUSG00000038203_LINE1307_Hoxa13_D	Hoxa13	0.90798	0.716802	1.05298	0.779959	0.880206	NA	NA
HIF_high	ENSMUSG00000038210_LINE1310_Hoxa11_D_N2	Hoxa11	1.05853	0.827793	1.26442	0.274906	0.587674	NA	NA
HIF_high	ENSMUSG00000038210_LINE1309_Hoxa11_D_N1	Hoxa11	0.926044	0.764566	1.06072	0.727002	0.862154	NA	NA
HIF_high	ENSMUSG00000038227_LINE1311_Hoxa9_D_N1	Hoxa9	0.915381	0.742084	1.0563	0.758961	0.876656	NA	NA
HIF_high	ENSMUSG00000038227_LINE1312_Hoxa9_D_N1	Hoxa9	0.930615	0.716898	1.09786	0.712727	0.857108	NA	NA
HIF_high	ENSMUSG00000038236_LINE1314_Hoxa7_D_N2	Hoxa7	1.12093	0.829503	1.36242	0.125706	0.445264	NA	NA
HIF_high	ENSMUSG00000038253_LINE1315_Hoxa5_D	Hoxa5	0.855082	0.636014	1.06288	0.898297	0.95115	NA	NA
HIF_high	ENSMUSG00000038692_LINE1316_Hoxb4_D	Hoxb4	1.05462	0.748159	1.33454	0.286609	0.59905	NA	NA
HIF_high	ENSMUSG00000038700_LINE1317_Hoxb5_D	Hoxb5	0.898414	0.690541	1.08243	0.805562	0.896845	NA	NA
HIF_high	ENSMUSG00000038718_LINE1318_Pbx3_I	Pbx3	1.41797	1.13868	1.67032	0.000132886	0.00993691	NA	NA
HIF_high	ENSMUSG00000038721_LINE1319_Hoxb7_D	Hoxb7	0.909602	0.711446	1.08765	0.775445	0.880206	NA	NA
HIF_high	ENSMUSG00000038765_LINE1320_Lmx1b_D	Lmx1b	1.05804	0.841604	1.2423	0.276354	0.587674	NA	NA
HIF_high	ENSMUSG00000038805_LINE1321_Six3_D	Six3	1.13346	0.810063	1.43327	0.104564	0.416399	NA	NA
HIF_high	ENSMUSG00000039095_LINE1322_En2_D_N2	En2	0.993552	0.77864	1.17583	0.493885	0.757328	NA	NA
HIF_high	ENSMUSG00000039377_LINE1324_Hlx_D	Hlx	1.05439	0.79633	1.28641	0.287306	0.59905	NA	NA
HIF_high	ENSMUSG00000039476_LINE1328_Prrx2_D_N4	Prrx2	0.915358	0.710802	1.07498	0.759029	0.876656	NA	NA
HIF_high	ENSMUSG00000040148_LINE1329_Hmx3_D	Hmx3	1.08584	0.775151	1.34272	0.200606	0.51962	NA	NA
HIF_high	ENSMUSG00000040310_LINE1330_Alx4_D_N1	Alx4	0.829312	0.668286	0.947412	0.935684	0.966154	NA	NA
HIF_high	ENSMUSG00000040310_LINE1331_Alx4_D_N1	Alx4	0.934489	0.764794	1.08819	0.700378	0.84932	NA	NA
HIF_high	ENSMUSG00000040610_LINE1332_Tlx3_I	Tlx3	1.15854	0.894882	1.37171	0.0703637	0.380035	NA	NA
HIF_high	ENSMUSG00000040726_LINE1334_Hesx1_I	Hesx1	1.13988	0.861317	1.37485	0.0948221	0.410387	NA	NA
HIF_high	ENSMUSG00000040953_LINE1336_ENSMUSG00000040953_I	ENSMUSG00000040953	1.05218	0.814387	1.22476	0.294032	0.601252	NA	NA
HIF_high	ENSMUSG00000041420_LINE1338_Meis3_D_N2	Meis3	0.959376	0.800932	1.08158	0.616469	0.82079	NA	NA
HIF_high	ENSMUSG00000041420_LINE1340_Meis3_D_N1	Meis3	1.1581	0.846627	1.43266	0.0708684	0.380035	NA	NA
HIF_high	ENSMUSG00000041578_LINE1341_Crx_D_N1	Crx	1.20777	0.931693	1.47876	0.0290214	0.263442	NA	NA
HIF_high	ENSMUSG00000041578_LINE1342_Crx_D_N1	Crx	0.847623	0.693893	0.971849	0.910412	0.956238	NA	NA
HIF_high	ENSMUSG00000041583_LINE1343_Obox6_D	Obox6	1.05218	0.814387	1.22476	0.294032	0.601252	NA	NA
HIF_high	ENSMUSG00000041911_LINE1345_Dlx1_D_N2	Dlx1	0.876646	0.689932	1.02995	0.856976	0.925495	NA	NA
HIF_high	ENSMUSG00000042258_LINE1347_Isl1_I	Isl1	0.983586	0.756233	1.15015	0.529947	0.772832	NA	NA
HIF_high	ENSMUSG00000042448_LINE1348_Hoxd1_D	Hoxd1	1.06931	0.783929	1.31679	0.243975	0.567169	NA	NA
HIF_high	ENSMUSG00000042464_LINE1349_Hoxd4_I	Hoxd4	1.12338	0.748578	1.45346	0.121359	0.441572	NA	NA
HIF_high	ENSMUSG00000042499_LINE1350_Hoxd11_D	Hoxd11	1.19843	0.86693	1.49091	0.0347103	0.283152	NA	NA
HIF_high	ENSMUSG00000043219_LINE1351_Hoxa6_D	Hoxa6	1.08843	0.807048	1.32426	0.194274	0.515766	NA	NA
HIF_high	ENSMUSG00000043342_LINE1352_Hoxd9_D_N1	Hoxd9	1.06255	0.764371	1.29344	0.263143	0.584037	NA	NA
HIF_high	ENSMUSG00000043342_LINE1353_Hoxd9_D_N1	Hoxd9	0.959763	0.777507	1.09221	0.615113	0.82079	NA	NA
HIF_high	ENSMUSG00000043342_LINE1354_Hoxd9_D_N1	Hoxd9	1.12371	0.846818	1.35517	0.120777	0.441572	NA	NA
HIF_high	ENSMUSG00000043969_LINE1355_Emx2_D	Emx2	0.886333	0.662009	1.06577	0.835294	0.918551	NA	NA
HIF_high	ENSMUSG00000044186_LINE1356_Nkx26_D	Nkx26	0.861051	0.651144	1.0472	0.887809	0.944657	NA	NA
HIF_high	ENSMUSG00000044220_LINE1357_Nkx23_D	Nkx23	0.902213	0.734735	1.04268	0.795608	0.891664	NA	NA
HIF_high	ENSMUSG00000044538_LINE1358_Gm4830_D	Gm4830	1.23889	0.920318	1.52289	0.0154001	0.208614	NA	NA
HIF_high	ENSMUSG00000044542_LINE1359_Prop1_D	Prop1	1.04848	0.824896	1.21939	0.305482	0.601252	NA	NA
HIF_high	ENSMUSG00000045515_LINE1360_Pou3f3_D	Pou3f3	1.12867	0.860278	1.33437	0.112312	0.429446	NA	NA
HIF_high	ENSMUSG00000045608_LINE1361_Dbx2_D	Dbx2	1.09842	0.855481	1.30459	0.17106	0.501422	NA	NA
HIF_high	ENSMUSG00000047407_LINE1362_Tgif1_D	Tgif1	0.913228	0.698399	1.10589	0.765173	0.877853	NA	NA
HIF_high	ENSMUSG00000048450_LINE1363_Msx1_D	Msx1	0.912472	0.72006	1.05606	0.767336	0.877853	NA	NA
HIF_high	ENSMUSG00000048502_LINE1364_Duxbl_D_N2	Duxbl	1.31582	1.02201	1.56798	0.00251451	0.0929654	NA	NA
HIF_high	ENSMUSG00000048528_LINE1366_Nkx12_D	Nkx12	1.01667	0.770593	1.25723	0.411351	0.688654	NA	NA
HIF_high	ENSMUSG00000048763_LINE1367_Hoxb3_D	Hoxb3	0.980555	0.691534	1.22386	0.540907	0.773808	NA	NA
HIF_high	ENSMUSG00000049604_LINE1368_Hoxb13_D	Hoxb13	0.938685	0.729581	1.1298	0.68676	0.84932	NA	NA
HIF_high	ENSMUSG00000049691_LINE1369_Nkx32_D_N2	Nkx32	0.799174	0.630888	0.952145	0.965069	0.981104	NA	NA
HIF_high	ENSMUSG00000050100_LINE1371_Hmx2_D	Hmx2	0.969872	0.762694	1.15572	0.579316	0.794052	NA	NA
HIF_high	ENSMUSG00000050328_LINE1373_Hoxc12_D	Hoxc12	0.955904	0.708358	1.17283	0.628577	0.82079	NA	NA
HIF_high	ENSMUSG00000050368_LINE1374_Hoxd10_D	Hoxd10	0.777904	0.587527	0.952838	0.978429	0.989456	NA	NA
HIF_high	ENSMUSG00000051038_LINE1376_Rhox11_D_N4	Rhox11	0.912489	0.679027	1.10041	0.767286	0.877853	NA	NA
HIF_high	ENSMUSG00000051367_LINE1380_Six1_D	Six1	1.25602	1.05551	1.42071	0.0106008	0.178358	NA	NA
HIF_high	ENSMUSG00000052534_LINE1382_Pbx1_D	Pbx1	1.08078	0.792958	1.37186	0.213331	0.530143	NA	NA
HIF_high	ENSMUSG00000052621_LINE1383_Pou3f2_D	Pou3f2	1.21935	0.892622	1.47974	0.0230798	0.237572	NA	NA
HIF_high	ENSMUSG00000053129_LINE1384_Gsx1_I	Gsx1	1.15323	0.903889	1.3509	0.0767516	0.394026	NA	NA
HIF_high	ENSMUSG00000054160_LINE1387_Nkx24_D	Nkx24	0.887967	0.678375	1.07895	0.831446	0.916565	NA	NA
HIF_high	ENSMUSG00000054310_LINE1388_Obox1_D	Obox1	1.02995	0.80884	1.21552	0.365713	0.656332	NA	NA
HIF_high	ENSMUSG00000054360_LINE1389_Bsx_D	Bsx	1.01072	0.805804	1.18501	0.432303	0.709609	NA	NA
HIF_high	ENSMUSG00000056648_LINE1391_Hoxb8_D	Hoxb8	0.853063	0.645499	1.00026	0.901684	0.95115	NA	NA
HIF_high	ENSMUSG00000056854_LINE1392_Pou3f4_D	Pou3f4	0.947335	0.766082	1.10696	0.657956	0.83285	NA	NA
HIF_high	ENSMUSG00000057156_LINE1393_Homez_D	Homez	0.884335	0.663865	1.07143	0.839924	0.91918	NA	NA
HIF_high	ENSMUSG00000058665_LINE1394_En1_D_N1	En1	1.01124	0.803278	1.18665	0.430473	0.707468	NA	NA
HIF_high	ENSMUSG00000058665_LINE1395_En1_D_N1	En1	0.957389	0.742118	1.16023	0.623412	0.82079	NA	NA
HIF_high	ENSMUSG00000058669_LINE1397_Nkx29_D_N2	Nkx29	0.86615	0.716397	0.995075	0.878277	0.935778	NA	NA
HIF_high	ENSMUSG00000060969_LINE1400_Irx1_I	Irx1	1.03024	0.781908	1.23941	0.364749	0.655478	NA	NA
HIF_high	ENSMUSG00000062175_LINE1403_Tgif2_D	Tgif2	0.979016	0.743222	1.17338	0.546461	0.778346	NA	NA
HIF_high	ENSMUSG00000063672_LINE1405_Nkx63_I	Nkx63	0.881695	0.707526	1.03468	0.845917	0.921253	NA	NA
HIF_high	ENSMUSG00000064137_LINE1407_Rhox8_I	Rhox8	1.10583	0.849735	1.34058	0.155059	0.483123	NA	NA
HIF_high	ENSMUSG00000066772_LINE1408_Obox3_D	Obox3	1.04106	0.786329	1.22589	0.329036	0.619423	NA	NA
HIF_high	ENSMUSG00000067438_LINE1409_Hmx1_D	Hmx1	0.807182	0.603962	0.980637	0.958582	0.977908	NA	NA
HIF_high	ENSMUSG00000067724_LINE1410_Gbx1_D_N2	Gbx1	0.900314	0.733969	1.02133	0.800619	0.893736	NA	NA
HIF_high	ENSMUSG00000068048_LINE1412_Rhox9_I	Rhox9	1.0438	0.769783	1.26981	0.320245	0.615785	NA	NA
HIF_high	ENSMUSG00000068302_LINE1413_Noto_D	Noto	1.07291	0.834596	1.24661	0.234103	0.557703	NA	NA
HIF_high	ENSMUSG00000068327_LINE1414_Tlx2_D	Tlx2	0.801337	0.612232	0.994449	0.963402	0.981104	NA	NA
HIF_high	ENSMUSG00000072672_LINE1423_Gm10391_I	Gm10391	1.31582	1.02201	1.56798	0.00251451	0.0929654	NA	NA
HIF_high	ENSMUSG00000072675_LINE1424_Gm10394_I	Gm10394	1.31582	1.02201	1.56798	0.00251451	0.0929654	NA	NA
HIF_high	ENSMUSG00000072678_LINE1425_Cphx_D	Cphx	1.21262	0.935475	1.44213	0.02639	0.261386	NA	NA
HIF_high	ENSMUSG00000074366_LINE1427_Obox5_D	Obox5	1.06167	0.822643	1.26085	0.265691	0.584037	NA	NA
HIF_high	ENSMUSG00000074368_LINE1428_AC1890281_D	AC1890281	1.09326	0.88604	1.27424	0.18281	0.508521	NA	NA
HIF_high	ENSMUSG00000074369_LINE1429_Gm5889_I	Gm5889	1.04106	0.786329	1.22589	0.329036	0.619423	NA	NA
HIF_high	ENSMUSG00000075394_LINE1433_Hoxc4_D	Hoxc4	0.929689	0.64007	1.2342	0.715644	0.857128	NA	NA
HIF_high	ENSMUSG00000075588_LINE1434_Hoxb2_I	Hoxb2	1.05205	0.820811	1.23712	0.294433	0.601252	NA	NA
HIF_high	ENSMUSG00000079277_LINE1439_Hoxd3_D_N2	Hoxd3	1.16251	0.885991	1.41371	0.0658607	0.36718	NA	NA
HIF_high	ENSMUSG00000079560_LINE1441_Hoxa3_D_N2	Hoxa3	0.930376	0.732165	1.08925	0.713481	0.857108	NA	NA
HIF_high	NP_0010765961_LINE6211_NP_0010765961_I_N11	LINE6211	1.07573	0.863901	1.27239	0.226524	0.548026	NA	NA
HIF_high	NP_0010765961_LINE6214_NP_0010765961_I_N2	LINE6214	0.973886	0.731963	1.16774	0.564934	0.78798	NA	NA
HIF_high	NP_0010765961_LINE6215_NP_0010765961_I_N4	LINE6215	0.95753	0.787536	1.09498	0.622921	0.82079	NA	NA
HIF_high	NP_0010765961_LINE6216_NP_0010765961_I_N4	LINE6216	1.11514	0.864675	1.31745	0.13645	0.461979	NA	NA
HIF_high	NP_0322833_LINE6229_NP_0322833_I_N18	LINE6229	0.9445	0.776343	1.0843	0.667499	0.83838	NA	NA
HIF_high	NP_0322833_LINE1458_NP_0322833_I_N3	LINE1458	1.08584	0.775151	1.34272	0.200606	0.51962	NA	NA
HIF_high	NP_0322962_LINE1459_NP_0322962_I_N31	LINE1459	1.08507	0.837303	1.29968	0.202517	0.51962	NA	NA
HIF_high	NP_0322962_LINE6237_NP_0322962_I_N2	LINE6237	0.853063	0.645499	1.00026	0.901684	0.95115	NA	NA
HIF_high	NP_0322962_LINE6254_NP_0322962_I_N8	LINE6254	0.959918	0.704588	1.16192	0.614572	0.82079	NA	NA
HIF_high	NP_0322962_LINE6234_NP_0322962_I_N2	LINE6234	1.09278	0.793406	1.31799	0.183914	0.508521	NA	NA
HIF_high	NP_0322962_LINE6241_NP_0322962_I_N4	LINE6241	0.930615	0.716898	1.09786	0.712727	0.857108	NA	NA
HIF_high	NP_0322962_LINE6263_NP_0322962_I_N4	LINE6263	0.985104	0.797801	1.13712	0.524456	0.772832	NA	NA
HIF_high	NP_0322962_LINE6242_NP_0322962_I_N2	LINE6242	0.948058	0.782368	1.07812	0.655505	0.83285	NA	NA
HIF_high	NP_0322962_LINE6255_NP_0322962_I_N2	LINE6255	1.28612	0.83074	1.7121	0.00527581	0.122435	NA	NA
HIF_high	NP_0322962_LINE6261_NP_0322962_I_N2	LINE6261	1.31519	1.01232	1.60672	0.00255619	0.0929654	NA	NA
HIF_high	NP_0322962_LINE6262_NP_0322962_I_N2	LINE6262	0.840799	0.671015	0.980541	0.920552	0.957308	NA	NA
HIF_high	NP_0322962_LINE6265_NP_0322962_I_N2	LINE6265	0.960258	0.754464	1.14564	0.613379	0.82079	NA	NA
HIF_high	NP_0322962_LINE6266_NP_0322962_I_N2	LINE6266	0.857093	0.637583	1.055	0.894843	0.950638	NA	NA
HIF_high	NP_0323002_LINE6274_NP_0323002_I_N9	LINE6274	1.01943	0.823855	1.18468	0.401735	0.684507	NA	NA
HIF_high	NP_0323002_LINE6275_NP_0323002_I_N8	LINE6275	0.961218	0.782744	1.11616	0.610006	0.82079	NA	NA
HIF_high	NP_0323002_LINE6267_NP_0323002_I_N2	LINE6267	0.955904	0.708358	1.17283	0.628577	0.82079	NA	NA
HIF_high	NP_0832781_LINE6276_NP_0832781_I_N11	LINE6276	0.88071	0.673495	1.0463	0.848116	0.922103	NA	NA
HIF_high	NP_0832781_LINE6279_NP_0832781_I_N2	LINE6279	1.29383	0.873985	1.7086	0.00437453	0.119809	NA	NA
HIF_high	NP_6637552_LINE1462_NP_6637552_I_N11	LINE1462	1.06167	0.822643	1.26085	0.265691	0.584037	NA	NA
HIF_high	Q8VHG7_MOUSE_LINE1463_Q8VHG7_MOUSE_I	LINE1463	1.09326	0.88604	1.27424	0.18281	0.508521	NA	NA
HIF_high	XP_0014736851_LINE1464_Nkx11_D_N7	LINE1464	0.938416	0.754646	1.0866	0.687642	0.84932	NA	NA
HIF_high	XP_0036894501_LINE1465_Dobox4_D_N3	LINE1465	1.08735	0.840517	1.30854	0.196909	0.51962	NA	NA
HIF_high	ENSMUSG00000004231_LINE1466_Pax2_D	Pax2	0.815414	0.661333	0.951614	0.950962	0.974121	NA	NA
HIF_high	ENSMUSG00000004872_LINE1467_Pax3_I	Pax3	0.925683	0.733953	1.08569	0.728114	0.862451	NA	NA
HIF_high	ENSMUSG00000027168_LINE1468_Pax6_D	Pax6	0.964429	0.779147	1.11753	0.598676	0.813136	NA	NA
HIF_high	ENSMUSG00000004842_LINE1469_Pou1f1_D_N3	Pou1f1	1.21052	0.96027	1.40288	0.0275049	0.263442	NA	NA
HIF_high	ENSMUSG00000008496_LINE1472_Pou2f2_D_N1	Pou2f2	1.20573	0.902448	1.45061	0.030195	0.263938	NA	NA
HIF_high	ENSMUSG00000008496_LINE1473_Pou2f2_D_N1	Pou2f2	0.960631	0.736198	1.1289	0.612068	0.82079	NA	NA
HIF_high	ENSMUSG00000008496_LINE1474_Pou2f2_D_N1	Pou2f2	0.935038	0.765335	1.07977	0.698612	0.84932	NA	NA
HIF_high	ENSMUSG00000009734_LINE1475_Pou6f2_I	Pou6f2	1.0369	0.809516	1.23512	0.342581	0.631663	NA	NA
HIF_high	ENSMUSG00000024406_LINE1476_Pou5f1_D_N4	Pou5f1	0.92184	0.696874	1.09818	0.739834	0.868249	NA	NA
HIF_high	ENSMUSG00000026565_LINE1482_Pou2f1_D_N1	Pou2f1	0.991621	0.693462	1.25678	0.500868	0.760785	NA	NA
HIF_high	ENSMUSG00000026565_LINE1483_Pou2f1_D_N1	Pou2f1	1.21959	0.905815	1.47498	0.0229671	0.237572	NA	NA
HIF_high	ENSMUSG00000078236_LINE1487_Pou3f1_D_N2	Pou3f1	1.19598	0.885048	1.43736	0.0363493	0.283291	NA	NA
HIF_high	NP_0328751_LINE1488_Pit1_D_N4	LINE1488	0.94236	0.752406	1.09353	0.674636	0.840689	NA	NA
HIF_high	NP_0328751_LINE15940_Pit1_I_N1	LINE15940	1.21178	0.910482	1.45969	0.0268305	0.26292	NA	NA
HIF_high	NP_0328751_LINE15941_Pit1_I_N1	LINE15941	1.14117	0.908861	1.34343	0.0929464	0.407511	NA	NA
HIF_high	NP_0328751_LINE15942_Pit1_I_N1	LINE15942	0.811467	0.632534	0.96407	0.954741	0.976506	NA	NA
HIF_high	ENSMUSG00000019878_LINE1489_Hsf2_I	Hsf2	1.03887	0.822435	1.22034	0.33616	0.625824	NA	NA
HIF_high	ENSMUSG00000022556_LINE1490_Hsf1_I	Hsf1	0.955212	0.728263	1.13669	0.630975	0.82079	NA	NA
HIF_high	ENSMUSG00000033249_LINE1491_Hsf4_I	Hsf4	1.10843	0.890217	1.30691	0.14971	0.481658	NA	NA
HIF_high	ENSMUSG00000045336_LINE1492_Hsfy2_I	Hsfy2	0.913846	0.700962	1.09187	0.763401	0.877853	NA	NA
HIF_high	ENSMUSG00000002325_LINE1495_Irf9_D	Irf9	1.06017	0.79667	1.30307	0.270078	0.587674	NA	NA
HIF_high	ENSMUSG00000003184_LINE1496_Irf3_D	Irf3	0.874231	0.680565	1.02943	0.862078	0.925495	NA	NA
HIF_high	ENSMUSG00000018899_LINE1497_Irf1_I	Irf1	1.19562	0.785283	1.60596	0.0365991	0.283291	NA	NA
HIF_high	ENSMUSG00000021356_LINE1498_Irf4_D	Irf4	1.17357	0.798664	1.43553	0.054514	0.348267	NA	NA
HIF_high	ENSMUSG00000025498_LINE1499_Irf7_D	Irf7	1.10833	0.78006	1.36523	0.149913	0.481658	NA	NA
HIF_high	ENSMUSG00000026638_LINE1500_Irf6_D	Irf6	1.04843	0.768799	1.29212	0.305653	0.601252	NA	NA
HIF_high	ENSMUSG00000029771_LINE1501_Irf5_D	Irf5	1.06945	0.805624	1.25676	0.243602	0.567169	NA	NA
HIF_high	ENSMUSG00000031627_LINE1502_Irf2_D	Irf2	0.988282	0.75914	1.21468	0.512952	0.765549	NA	NA
HIF_high	ENSMUSG00000039164_LINE1505_Naif1_I	Naif1	1.12267	0.871728	1.3312	0.12261	0.441572	NA	NA
HIF_high	ENSMUSG00000005583_LINE1508_Mef2c_I	Mef2c	1.04294	0.789775	1.24655	0.323001	0.619315	NA	NA
HIF_high	ENSMUSG00000015605_LINE1509_Srf_D	Srf	1.17403	0.861745	1.50549	0.0540826	0.348267	NA	NA
HIF_high	ENSMUSG00000030557_LINE1510_Mef2a_I	Mef2a	1.10671	0.826723	1.30453	0.153233	0.481658	NA	NA
HIF_high	ENSMUSG00000024513_LINE1513_Mbd2_I	Mbd2	0.977877	0.735002	1.1478	0.550573	0.780075	NA	NA
HIF_high	ENSMUSG00000031393_LINE1517_Mecp2_D	Mecp2	0.984133	0.773187	1.15326	0.527971	0.772832	NA	NA
HIF_high	ENSMUSG00000017861_LINE1526_Mybl2_D	Mybl2	0.883418	0.714265	1.01641	0.842024	0.91918	NA	NA
HIF_high	ENSMUSG00000019982_LINE1529_Myb_D_N1	Myb	1.05643	0.815709	1.27428	0.281176	0.591409	NA	NA
HIF_high	ENSMUSG00000019982_LINE1530_Myb_D_N1	Myb	0.951225	0.782017	1.09579	0.644713	0.826053	NA	NA
HIF_high	ENSMUSG00000023932_LINE1532_Cdc5l_I	Cdc5l	1.10734	0.827133	1.33611	0.151933	0.481658	NA	NA
HIF_high	ENSMUSG00000025369_LINE1534_Smarcc2_I	Smarcc2	1.16921	0.906318	1.39134	0.0587871	0.355273	NA	NA
HIF_high	ENSMUSG00000025912_LINE1535_Mybl1_D	Mybl1	1.05326	0.865935	1.20292	0.29075	0.601252	NA	NA
HIF_high	ENSMUSG00000031921_LINE1545_Terf2_D	Terf2	1.10895	0.875866	1.30756	0.148644	0.481658	NA	NA
HIF_high	ENSMUSG00000048481_LINE1557_Mypop_D	Mypop	0.995313	0.809393	1.15201	0.487522	0.755272	NA	NA
HIF_high	ENSMUSG00000075028_LINE1561_Prdm11_D	Prdm11	1.06434	0.857737	1.23749	0.257995	0.584037	NA	NA
HIF_high	ENSMUSG00000034057_LINE1562_Gm239_I	Gm239	1.01011	0.811279	1.1684	0.434464	0.712287	NA	NA
HIF_high	ENSMUSG00000036098_LINE1563_Gm98_D	Gm98	0.972997	0.773205	1.12513	0.568128	0.789698	NA	NA
HIF_high	ENSMUSG00000000440_LINE1566_Pparg_I	Pparg	0.99274	0.752097	1.18076	0.49682	0.757328	NA	NA
HIF_high	ENSMUSG00000001288_LINE1567_Rarg_D_N1	Rarg	1.20227	0.964453	1.38582	0.0322708	0.269792	NA	NA
HIF_high	ENSMUSG00000001288_LINE1568_Rarg_D_N1	Rarg	1.03374	0.806789	1.22738	0.35303	0.643584	NA	NA
HIF_high	ENSMUSG00000001288_LINE1569_Rarg_D_N1	Rarg	0.985846	0.69732	1.2149	0.521771	0.772217	NA	NA
HIF_high	ENSMUSG00000001288_LINE1570_Rarg_D_N1	Rarg	1.04648	0.79496	1.24063	0.311772	0.608181	NA	NA
HIF_high	ENSMUSG00000002108_LINE1571_Nr1h3_I	Nr1h3	1.14312	0.909692	1.33009	0.0901573	0.405623	NA	NA
HIF_high	ENSMUSG00000002250_LINE1572_Ppard_I	Ppard	0.936243	0.741764	1.09837	0.694716	0.84932	NA	NA
HIF_high	ENSMUSG00000002393_LINE1573_Nr2f6_D_N1	Nr2f6	1.24942	0.961032	1.5035	0.0122663	0.194583	NA	NA
HIF_high	ENSMUSG00000002393_LINE1574_Nr2f6_D_N1	Nr2f6	0.894816	0.697631	1.06651	0.814726	0.906298	NA	NA
HIF_high	ENSMUSG00000002393_LINE1575_Nr2f6_D_N1	Nr2f6	1.01815	0.781261	1.21683	0.406207	0.684507	NA	NA
HIF_high	ENSMUSG00000005677_LINE1576_Nr1i3_I	Nr1i3	0.997325	0.749645	1.24133	0.48026	0.755272	NA	NA
HIF_high	ENSMUSG00000005893_LINE1577_Nr2c2_I	Nr2c2	0.847759	0.615671	1.0638	0.910199	0.956238	NA	NA
HIF_high	ENSMUSG00000005897_LINE1578_Nr2c1_D_N2	Nr2c1	1.13471	0.906308	1.34754	0.102609	0.416399	NA	NA
HIF_high	ENSMUSG00000015843_LINE1580_Rxrg_D	Rxrg	1.1166	0.909627	1.27294	0.133682	0.456009	NA	NA
HIF_high	ENSMUSG00000015846_LINE1581_Rxra_D_N1	Rxra	1.10074	0.871203	1.28869	0.165927	0.49411	NA	NA
HIF_high	ENSMUSG00000015846_LINE1582_Rxra_D_N1	Rxra	1.20829	0.967564	1.37985	0.0287316	0.263442	NA	NA
HIF_high	ENSMUSG00000015846_LINE1583_Rxra_D_N1	Rxra	1.08594	0.869282	1.26342	0.200364	0.51962	NA	NA
HIF_high	ENSMUSG00000015846_LINE1584_Rxra_D_N1	Rxra	0.800724	0.635268	0.939524	0.96388	0.981104	NA	NA
HIF_high	ENSMUSG00000017491_LINE1585_Rarb_D_N1	Rarb	1.19476	0.929686	1.43098	0.0371893	0.283291	NA	NA
HIF_high	ENSMUSG00000017491_LINE1586_Rarb_D_N1	Rarb	0.818701	0.646249	0.947446	0.947631	0.973673	NA	NA
HIF_high	ENSMUSG00000017491_LINE1587_Rarb_D_N1	Rarb	1.10188	0.795125	1.36978	0.163448	0.488892	NA	NA
HIF_high	ENSMUSG00000017491_LINE1588_Rarb_D_N1	Rarb	1.03295	0.817649	1.19275	0.355649	0.645563	NA	NA
HIF_high	ENSMUSG00000017688_LINE1589_Hnf4g_I	Hnf4g	1.14809	0.928978	1.29692	0.0833585	0.400888	NA	NA
HIF_high	ENSMUSG00000017950_LINE1590_Hnf4a_D_N1	Hnf4a	1.14048	0.931281	1.32864	0.0939369	0.409624	NA	NA
HIF_high	ENSMUSG00000017950_LINE1591_Hnf4a_D_N1	Hnf4a	1.07368	0.747282	1.34113	0.232027	0.554723	NA	NA
HIF_high	ENSMUSG00000019768_LINE1592_Esr1_D	Esr1	1.00766	0.759647	1.24322	0.443198	0.722837	NA	NA
HIF_high	ENSMUSG00000019803_LINE1593_Nr2e1_D_N1	Nr2e1	1.05147	0.84929	1.22572	0.29622	0.601252	NA	NA
HIF_high	ENSMUSG00000019803_LINE1594_Nr2e1_D_N1	Nr2e1	1.07476	0.860223	1.24478	0.229108	0.552254	NA	NA
HIF_high	ENSMUSG00000019803_LINE1595_Nr2e1_D_N1	Nr2e1	1.04548	0.799776	1.25427	0.314901	0.613396	NA	NA
HIF_high	ENSMUSG00000021055_LINE1597_Esr2_I	Esr2	1.03374	0.813996	1.22548	0.353048	0.643584	NA	NA
HIF_high	ENSMUSG00000021255_LINE1599_Esrrb_D_N3	Esrrb	1.0642	0.808875	1.26224	0.258391	0.584037	NA	NA
HIF_high	ENSMUSG00000022383_LINE1603_Ppara_I	Ppara	1.05106	0.86866	1.19937	0.297482	0.601252	NA	NA
HIF_high	ENSMUSG00000022479_LINE1604_Vdr_D	Vdr	0.937192	0.727693	1.12545	0.691636	0.84932	NA	NA
HIF_high	ENSMUSG00000022809_LINE1605_Nr1i2_I	Nr1i2	0.9097	0.739957	1.05387	0.775169	0.880206	NA	NA
HIF_high	ENSMUSG00000024431_LINE1607_Nr3c1_D	Nr3c1	0.985761	0.751995	1.16184	0.522079	0.772217	NA	NA
HIF_high	ENSMUSG00000024955_LINE1608_Esrra_D_N1	Esrra	0.943317	0.714145	1.16933	0.671451	0.83838	NA	NA
HIF_high	ENSMUSG00000024955_LINE1609_Esrra_D_N1	Esrra	0.928102	0.682868	1.16803	0.720616	0.859122	NA	NA
HIF_high	ENSMUSG00000024955_LINE1610_Esrra_D_N1	Esrra	0.978431	0.772876	1.16741	0.548573	0.779704	NA	NA
HIF_high	ENSMUSG00000026398_LINE1611_Nr5a2_D_N1	Nr5a2	1.0264	0.76695	1.24984	0.377734	0.669402	NA	NA
HIF_high	ENSMUSG00000026398_LINE1612_Nr5a2_D_N1	Nr5a2	1.29152	0.998261	1.50558	0.00462859	0.119809	NA	NA
HIF_high	ENSMUSG00000026610_LINE1613_Esrrg_D	Esrrg	1.07858	0.778561	1.33	0.219023	0.542918	NA	NA
HIF_high	ENSMUSG00000026826_LINE1615_Nr4a2_D	Nr4a2	1.0441	0.807772	1.24639	0.319291	0.615785	NA	NA
HIF_high	ENSMUSG00000028150_LINE1616_Rorc_I	Rorc	1.04796	0.827322	1.24209	0.307112	0.601681	NA	NA
HIF_high	ENSMUSG00000028341_LINE1617_Nr4a3_I	Nr4a3	0.971652	0.774916	1.14345	0.57295	0.789698	NA	NA
HIF_high	ENSMUSG00000030551_LINE1618_Nr2f2_D	Nr2f2	1.42265	1.12518	1.6987	0.000114489	0.00959065	NA	NA
HIF_high	ENSMUSG00000031618_LINE1619_Nr3c2_I	Nr3c2	1.08464	0.733498	1.40994	0.20358	0.51962	NA	NA
HIF_high	ENSMUSG00000032238_LINE1621_Rora_D	Rora	0.827946	0.675746	0.968453	0.937327	0.966154	NA	NA
HIF_high	ENSMUSG00000032292_LINE1622_Nr2e3_D	Nr2e3	1.06157	0.853533	1.25123	0.265984	0.584037	NA	NA
HIF_high	ENSMUSG00000036192_LINE1623_Rorb_D	Rorb	1.09221	0.896615	1.24743	0.185258	0.508521	NA	NA
HIF_high	ENSMUSG00000037992_LINE1624_Rara_D_N1	Rara	1.17966	0.940607	1.39767	0.0489698	0.327927	NA	NA
HIF_high	ENSMUSG00000037992_LINE1625_Rara_D_N1	Rara	1.02036	0.818741	1.16507	0.3985	0.684507	NA	NA
HIF_high	ENSMUSG00000037992_LINE1626_Rara_D_N1	Rara	0.989694	0.829888	1.1292	0.50784	0.763942	NA	NA
HIF_high	ENSMUSG00000037992_LINE1627_Rara_D_N1	Rara	0.878212	0.655558	1.06573	0.853601	0.925495	NA	NA
HIF_high	ENSMUSG00000039656_LINE1628_Rxrb_D_N1	Rxrb	1.42265	1.12518	1.6987	0.000114489	0.00959065	NA	NA
HIF_high	ENSMUSG00000039656_LINE1629_Rxrb_D_N1	Rxrb	1.03772	0.860396	1.19672	0.339914	0.628467	NA	NA
HIF_high	ENSMUSG00000046532_LINE1630_Ar_D_N1	Ar	1.02651	0.789662	1.2173	0.377356	0.669402	NA	NA
HIF_high	ENSMUSG00000046532_LINE1631_Ar_D_N1	Ar	0.873465	0.663507	1.05312	0.863671	0.925495	NA	NA
HIF_high	ENSMUSG00000060601_LINE1635_Nr1h2_I	Nr1h2	1.14312	0.909692	1.33009	0.0901573	0.405623	NA	NA
HIF_high	ENSMUSG00000063972_LINE1636_Nr6a1_I	Nr6a1	0.983007	0.746582	1.21221	0.532043	0.772832	NA	NA
HIF_high	ENSMUSG00000069171_LINE1637_Nr2f1_D	Nr2f1	1.42265	1.12518	1.6987	0.000114489	0.00959065	NA	NA
HIF_high	ENSMUSG00000029026_LINE1639_Trp73_D	Trp73	1.30265	0.810971	1.66746	0.00351525	0.110035	NA	NA
HIF_high	ENSMUSG00000059552_LINE1640_Trp53_D_N1	Trp53	1.10039	0.832558	1.30959	0.166687	0.495276	NA	NA
HIF_high	ENSMUSG00000059552_LINE1641_Trp53_D_N1	Trp53	1.19951	0.897298	1.42572	0.0340122	0.279149	NA	NA
HIF_high	ENSMUSG00000059552_LINE1642_Trp53_D_N1	Trp53	1.55934	0.977551	2.03142	8.51e-07	0.000572988	NA	NA
HIF_high	ENSMUSG00000001497_LINE1643_Pax9_I	Pax9	0.912323	0.70127	1.10107	0.76776	0.877853	NA	NA
HIF_high	ENSMUSG00000014030_LINE1644_Pax5_I	Pax5	0.914974	0.729696	1.07669	0.760142	0.876656	NA	NA
HIF_high	ENSMUSG00000025019_LINE1648_Lcor_I	Lcor	1.0583	0.803331	1.34022	0.27559	0.587674	NA	NA
HIF_high	ENSMUSG00000003847_LINE1653_Nfat5_I	Nfat5	1.13127	0.896654	1.3372	0.108061	0.420376	NA	NA
HIF_high	ENSMUSG00000020275_LINE1654_Rel_I	Rel	1.00676	0.819993	1.17103	0.446386	0.724771	NA	NA
HIF_high	ENSMUSG00000024927_LINE1656_Rela_D_N1	Rela	1.14878	0.925224	1.33504	0.0824529	0.400656	NA	NA
HIF_high	ENSMUSG00000024927_LINE1657_Rela_D_N1	Rela	0.783518	0.614812	0.917856	0.975398	0.987875	NA	NA
HIF_high	ENSMUSG00000025225_LINE1658_Nfkb2_I	Nfkb2	1.07758	0.831317	1.26209	0.221649	0.54408	NA	NA
HIF_high	ENSMUSG00000027544_LINE1659_Nfatc2_I	Nfatc2	0.888396	0.65936	1.08069	0.830427	0.916193	NA	NA
HIF_high	ENSMUSG00000028163_LINE1660_Nfkb1_I	Nfkb1	0.935039	0.768814	1.0783	0.698608	0.84932	NA	NA
HIF_high	ENSMUSG00000031902_LINE1661_Nfatc3_I	Nfatc3	1.05418	0.835133	1.24027	0.287953	0.59905	NA	NA
HIF_high	ENSMUSG00000033016_LINE1662_Nfatc1_I	Nfatc1	1.08409	0.713782	1.41841	0.204959	0.51962	NA	NA
HIF_high	ENSMUSG00000005774_LINE1663_Rfx5_I	Rfx5	1.03825	0.828515	1.19837	0.338185	0.627858	NA	NA
HIF_high	ENSMUSG00000019900_LINE1664_Rfx6_I	Rfx6	1.11506	0.871919	1.33082	0.136603	0.461979	NA	NA
HIF_high	ENSMUSG00000020037_LINE1665_Rfx4_D	Rfx4	1.26607	1.00046	1.47574	0.00844678	0.169692	NA	NA
HIF_high	ENSMUSG00000024206_LINE1666_Rfx2_D_N1	Rfx2	1.24233	0.984447	1.48118	0.0143055	0.208614	NA	NA
HIF_high	ENSMUSG00000024206_LINE1667_Rfx2_D_N1	Rfx2	1.19443	0.959142	1.39999	0.0374208	0.283291	NA	NA
HIF_high	ENSMUSG00000031706_LINE1668_Rfx1_D	Rfx1	1.16403	0.905025	1.40144	0.0641961	0.36718	NA	NA
HIF_high	ENSMUSG00000037674_LINE1669_Rfx7_D_N2	Rfx7	1.01642	0.806517	1.1527	0.412243	0.689291	NA	NA
HIF_high	ENSMUSG00000040929_LINE1671_Rfx3_D_N1	Rfx3	1.10468	0.863302	1.29738	0.157469	0.486751	NA	NA
HIF_high	ENSMUSG00000040929_LINE1672_Rfx3_D_N1	Rfx3	1.18757	0.953013	1.39126	0.0424702	0.305046	NA	NA
HIF_high	ENSMUSG00000057173_LINE1673_Rfx8_I	Rfx8	1.24233	0.984447	1.48118	0.0143055	0.208614	NA	NA
HIF_high	ENSMUSG00000022952_LINE1674_Runx1_D	Runx1	0.806676	0.61249	0.964197	0.959018	0.977908	NA	NA
HIF_high	ENSMUSG00000039153_LINE1675_Runx2_I	Runx2	1.1413	0.883483	1.33832	0.0927511	0.407511	NA	NA
HIF_high	ENSMUSG00000026222_LINE1678_Sp100_D	Sp100	1.03727	0.796012	1.25011	0.341392	0.630335	NA	NA
HIF_high	ENSMUSG00000028901_LINE1679_Gmeb1_D	Gmeb1	0.971352	0.766709	1.16313	0.574024	0.789698	NA	NA
HIF_high	ENSMUSG00000038705_LINE1680_Gmeb2_D	Gmeb2	0.868668	0.721285	0.987296	0.873374	0.932245	NA	NA
HIF_high	ENSMUSG00000070031_LINE1682_Sp140_I	Sp140	0.936559	0.673322	1.15615	0.693691	0.84932	NA	NA
HIF_high	ENSMUSG00000070034_LINE1683_Sp110_D	Sp110	0.982465	0.777934	1.16237	0.534003	0.772832	NA	NA
HIF_high	ENSMUSG00000079808_LINE1684_AC1689771_I	AC1689771	0.982465	0.777934	1.16237	0.534003	0.772832	NA	NA
HIF_high	XP_0014735742_LINE1685_IRC900814_D_N3	LINE1685	0.936559	0.673322	1.15615	0.693691	0.84932	NA	NA
HIF_high	XP_0014735742_LINE1686_IRC900814_D_N3	LINE1686	1.00035	0.794183	1.168	0.469367	0.746958	NA	NA
HIF_high	ENSMUSG00000001911_LINE1689_Nfix_I	Nfix	1.39706	1.0319	1.73104	0.00025479	0.0163308	NA	NA
HIF_high	ENSMUSG00000032402_LINE1698_Smad3_D	Smad3	1.25917	0.96521	1.54188	0.00987895	0.175907	NA	NA
HIF_high	ENSMUSG00000055053_LINE1700_Nfic_I	Nfic	1.26032	0.993331	1.48472	0.00962698	0.175907	NA	NA
HIF_high	ENSMUSG00000000567_LINE1701_Sox9_I	Sox9	1.14222	0.922735	1.33331	0.0914448	0.405623	NA	NA
HIF_high	ENSMUSG00000000782_LINE1702_Tcf7_D_N1	Tcf7	0.778918	0.630857	0.902145	0.977906	0.989456	NA	NA
HIF_high	ENSMUSG00000000782_LINE1703_Tcf7_D_N1	Tcf7	0.930942	0.69271	1.1242	0.711694	0.857108	NA	NA
HIF_high	ENSMUSG00000002996_LINE1704_Hbp1_D	Hbp1	1.09191	0.815345	1.35194	0.185961	0.508521	NA	NA
HIF_high	ENSMUSG00000005442_LINE1706_Cic_D	Cic	0.815451	0.64109	0.95915	0.950925	0.974121	NA	NA
HIF_high	ENSMUSG00000020232_LINE1710_Hmg20b_D	Hmg20b	0.86051	0.690571	1.01622	0.888789	0.944952	NA	NA
HIF_high	ENSMUSG00000022641_LINE1712_Bbx_D	Bbx	1.01919	0.804229	1.19674	0.402562	0.684507	NA	NA
HIF_high	ENSMUSG00000024176_LINE1713_Sox8_D	Sox8	1.08496	0.839239	1.29471	0.20279	0.51962	NA	NA
HIF_high	ENSMUSG00000024985_LINE1715_Tcf7l2_D	Tcf7l2	0.956283	0.748008	1.14222	0.627261	0.82079	NA	NA
HIF_high	ENSMUSG00000025902_LINE1716_Sox17_D_N1	Sox17	1.19273	0.91059	1.38987	0.0386219	0.285632	NA	NA
HIF_high	ENSMUSG00000025902_LINE1717_Sox17_D_N1	Sox17	1.11653	0.839294	1.33859	0.133821	0.456009	NA	NA
HIF_high	ENSMUSG00000025902_LINE1718_Sox17_D_N1	Sox17	0.880309	0.696907	1.01803	0.849005	0.922325	NA	NA
HIF_high	ENSMUSG00000025902_LINE1719_Sox17_D_N1	Sox17	1.1895	0.972385	1.37823	0.0409962	0.299896	NA	NA
HIF_high	ENSMUSG00000025902_LINE1720_Sox17_D_N1	Sox17	1.02102	0.777412	1.24849	0.396209	0.683714	NA	NA
HIF_high	ENSMUSG00000027985_LINE1723_Lef1_D	Lef1	0.993641	0.749311	1.21631	0.49356	0.757328	NA	NA
HIF_high	ENSMUSG00000033006_LINE1725_Sox10_D_N1	Sox10	1.05754	0.764288	1.28374	0.277844	0.587674	NA	NA
HIF_high	ENSMUSG00000033006_LINE1726_Sox10_D_N1	Sox10	1.15864	0.881621	1.39882	0.0702462	0.380035	NA	NA
HIF_high	ENSMUSG00000033006_LINE1727_Sox10_D_N1	Sox10	0.900638	0.696419	1.06904	0.799768	0.893736	NA	NA
HIF_high	ENSMUSG00000033006_LINE1728_Sox10_D_N1	Sox10	1.18642	0.926291	1.42145	0.0433673	0.305046	NA	NA
HIF_high	ENSMUSG00000040489_LINE1733_Sox30_D	Sox30	1.04167	0.771769	1.23884	0.327073	0.619423	NA	NA
HIF_high	ENSMUSG00000041287_LINE1736_Sox15_D	Sox15	1.01807	0.800615	1.20189	0.40646	0.684507	NA	NA
HIF_high	ENSMUSG00000041540_LINE1737_Sox5_D_N2	Sox5	1.19315	0.934572	1.40384	0.0383237	0.284993	NA	NA
HIF_high	ENSMUSG00000045179_LINE1741_Sox3_D_N1	Sox3	1.04168	0.848418	1.18555	0.327057	0.619423	NA	NA
HIF_high	ENSMUSG00000045179_LINE1742_Sox3_D_N1	Sox3	1.34352	0.953278	1.68018	0.00120292	0.0622743	NA	NA
HIF_high	ENSMUSG00000045179_LINE1743_Sox3_D_N1	Sox3	1.04158	0.825881	1.21945	0.32737	0.619423	NA	NA
HIF_high	ENSMUSG00000045179_LINE1744_Sox3_D_N1	Sox3	1.03921	0.79645	1.21035	0.335048	0.624618	NA	NA
HIF_high	ENSMUSG00000045179_LINE1745_Sox3_D_N1	Sox3	1.22815	0.929527	1.4976	0.0192862	0.216505	NA	NA
HIF_high	ENSMUSG00000046470_LINE1746_Sox18_D	Sox18	1.13659	0.893038	1.34747	0.0997219	0.413184	NA	NA
HIF_high	ENSMUSG00000051817_LINE1749_Sox12_D	Sox12	1.18624	0.899871	1.42541	0.0435133	0.305046	NA	NA
HIF_high	ENSMUSG00000051910_LINE1750_Sox6_D_N1	Sox6	1.12984	0.905962	1.2994	0.110393	0.42821	NA	NA
HIF_high	ENSMUSG00000051910_LINE1751_Sox6_D_N1	Sox6	1.21921	0.923073	1.47578	0.0231442	0.237572	NA	NA
HIF_high	ENSMUSG00000053747_LINE1752_Sox14_D_N1	Sox14	1.16027	0.818945	1.47996	0.0683673	0.375601	NA	NA
HIF_high	ENSMUSG00000053747_LINE1753_Sox14_D_N1	Sox14	1.13659	0.893038	1.34747	0.0997219	0.413184	NA	NA
HIF_high	ENSMUSG00000055799_LINE1755_Tcf7l1_D	Tcf7l1	1.1488	0.933583	1.33626	0.0824319	0.400656	NA	NA
HIF_high	ENSMUSG00000061517_LINE1757_Sox21_D	Sox21	0.962327	0.779305	1.12266	0.606103	0.819914	NA	NA
HIF_high	ENSMUSG00000063060_LINE1759_Sox7_D	Sox7	1.10758	0.842548	1.33582	0.151433	0.481658	NA	NA
HIF_high	ENSMUSG00000063632_LINE1760_Sox11_D_N1	Sox11	0.958618	0.75196	1.13847	0.619122	0.82079	NA	NA
HIF_high	ENSMUSG00000063632_LINE1761_Sox11_D_N1	Sox11	0.988534	0.724154	1.22496	0.512039	0.765549	NA	NA
HIF_high	ENSMUSG00000069036_LINE1764_Sry_D	Sry	1.18661	0.874043	1.46063	0.0432185	0.305046	NA	NA
HIF_high	ENSMUSG00000070643_LINE1766_Sox13_D	Sox13	1.17046	0.831369	1.45379	0.0575292	0.355273	NA	NA
HIF_high	ENSMUSG00000074637_LINE1770_Sox2_D_N2	Sox2	1.06019	0.864048	1.22958	0.270029	0.587674	NA	NA
HIF_high	ENSMUSG00000074637_LINE1769_Sox2_D_N1	Sox2	1.07783	0.785228	1.34158	0.220978	0.54408	NA	NA
HIF_high	ENSMUSG00000076431_LINE1772_Sox4_D	Sox4	1.29289	1.00306	1.50485	0.00447579	0.119809	NA	NA
HIF_high	ENSMUSG00000079994_LINE1775_ENSMUSG00000079994_D_N1	ENSMUSG00000079994	1.18715	0.930568	1.39717	0.0427967	0.305046	NA	NA
HIF_high	ENSMUSG00000079994_LINE1776_ENSMUSG00000079994_D_N1	ENSMUSG00000079994	0.957718	0.735289	1.15235	0.622266	0.82079	NA	NA
HIF_high	ENSMUSG00000079994_LINE1777_ENSMUSG00000079994_D_N1	ENSMUSG00000079994	1.23845	0.975987	1.42911	0.015543	0.208614	NA	NA
HIF_high	ENSMUSG00000079994_LINE1778_ENSMUSG00000079994_D_N1	ENSMUSG00000079994	1.14566	0.847843	1.37954	0.086631	0.405623	NA	NA
HIF_high	ENSMUSG00000079994_LINE1779_ENSMUSG00000079994_D_N1	ENSMUSG00000079994	1.03804	0.764896	1.24201	0.338849	0.628224	NA	NA
HIF_high	ENSMUSG00000002147_LINE1780_Stat6_D	Stat6	1.11247	0.900509	1.29422	0.141625	0.47302	NA	NA
HIF_high	ENSMUSG00000004040_LINE1781_Stat3_D	Stat3	1.01834	0.834308	1.16842	0.405516	0.684507	NA	NA
HIF_high	ENSMUSG00000004043_LINE1782_Stat5a_I	Stat5a	1.01884	0.84533	1.16457	0.403784	0.684507	NA	NA
HIF_high	ENSMUSG00000020919_LINE1783_Stat5b_I	Stat5b	1.07157	0.821747	1.28282	0.237743	0.560816	NA	NA
HIF_high	ENSMUSG00000026104_LINE1784_Stat1_I	Stat1	0.934538	0.760395	1.09857	0.70022	0.84932	NA	NA
HIF_high	ENSMUSG00000040033_LINE1785_Stat2_I	Stat2	1.40958	1.07737	1.67904	0.000173102	0.0122629	NA	NA
HIF_high	ENSMUSG00000062939_LINE1786_Stat4_D	Stat4	1.03775	0.841171	1.21791	0.339792	0.628467	NA	NA
HIF_high	ENSMUSG00000000093_LINE1787_Tbx2_D_N1	Tbx2	0.988371	0.754779	1.20923	0.512628	0.765549	NA	NA
HIF_high	ENSMUSG00000000093_LINE1788_Tbx2_D_N1	Tbx2	1.15353	0.916278	1.36073	0.0763795	0.393896	NA	NA
HIF_high	ENSMUSG00000000094_LINE1789_Tbx4_D	Tbx4	0.929089	0.741352	1.08066	0.717528	0.857578	NA	NA
HIF_high	ENSMUSG00000001444_LINE1790_Tbx21_I	Tbx21	0.948053	0.701588	1.13798	0.655524	0.83285	NA	NA
HIF_high	ENSMUSG00000009097_LINE1791_Tbx1_D	Tbx1	0.927201	0.759819	1.06714	0.723421	0.859422	NA	NA
HIF_high	ENSMUSG00000018263_LINE1793_Tbx5_D	Tbx5	0.929089	0.741352	1.08066	0.717528	0.857578	NA	NA
HIF_high	ENSMUSG00000018604_LINE1794_Tbx3_D	Tbx3	1.10273	0.822234	1.32688	0.161613	0.486751	NA	NA
HIF_high	ENSMUSG00000026572_LINE1795_Tbx19_I	Tbx19	1.01612	0.799654	1.21498	0.41329	0.689493	NA	NA
HIF_high	ENSMUSG00000031965_LINE1799_Tbx20_D	Tbx20	1.03864	0.826374	1.19272	0.336911	0.626357	NA	NA
HIF_high	ENSMUSG00000032446_LINE1801_Eomes_D	Eomes	1.01422	0.812072	1.19773	0.419951	0.69527	NA	NA
HIF_high	ENSMUSG00000035033_LINE1802_Tbr1_D	Tbr1	1.14276	0.909925	1.35754	0.090671	0.405623	NA	NA
HIF_high	ENSMUSG00000037477_LINE1803_Tbx10_I	Tbx10	0.927201	0.759819	1.06714	0.723421	0.859422	NA	NA
HIF_high	ENSMUSG00000062327_LINE1804_T_D	T	1.18316	0.84714	1.45069	0.046002	0.317532	NA	NA
HIF_high	ENSMUSG00000014767_LINE1805_Tbp_D	Tbp	1.10596	0.873771	1.29182	0.154793	0.483123	NA	NA
HIF_high	ENSMUSG00000061809_LINE1806_Tbpl2_I	Tbpl2	1.10596	0.873771	1.29182	0.154793	0.483123	NA	NA
HIF_high	ENSMUSG00000030753_LINE1815_Prkrir_I	Prkrir	0.892923	0.638161	1.13744	0.819443	0.908673	NA	NA
HIF_high	ENSMUSG00000046957_LINE1822_Spz1_D	Spz1	1.00032	0.781806	1.17536	0.469485	0.746958	NA	NA
HIF_high	ENSMUSG00000046711_LINE73_Hmga1_I_N2	Hmga1	0.957861	0.75264	1.13152	0.621765	0.82079	NA	NA
HIF_high	ENSMUSG00000046711_LINE74_Hmga1_I_N1	Hmga1	0.975974	0.77076	1.10898	0.557427	0.782863	NA	NA
HIF_high	ENSMUSG00000046711_LINE78_Hmga1_I_N1	Hmga1	1.32544	1.03096	1.585	0.0019565	0.0908088	NA	NA
HIF_high	ENSMUSG00000046711_LINE79_Hmga1_I_N1	Hmga1	0.997105	0.756513	1.19582	0.481054	0.755272	NA	NA
HIF_high	ENSMUSG00000078249_LINE85_Hmga1rs1_I_N2	Hmga1rs1	0.957861	0.75264	1.13152	0.621765	0.82079	NA	NA
HIF_high	ENSMUSG00000078249_LINE86_Hmga1rs1_I_N1	Hmga1rs1	0.975974	0.77076	1.10898	0.557427	0.782863	NA	NA
HIF_high	ENSMUSG00000078249_LINE90_Hmga1rs1_I_N1	Hmga1rs1	1.32544	1.03096	1.585	0.0019565	0.0908088	NA	NA
HIF_high	ENSMUSG00000078249_LINE91_Hmga1rs1_I_N1	Hmga1rs1	0.997105	0.756513	1.19582	0.481054	0.755272	NA	NA
HIF_high	ENSMUSG00000000435_LINE113_Myf5_I_N8	Myf5	1.28764	1.07533	1.46622	0.00508548	0.120672	NA	NA
HIF_high	ENSMUSG00000000435_LINE112_Myf5_I_N1	Myf5	1.17483	0.940355	1.38557	0.0533261	0.346749	NA	NA
HIF_high	ENSMUSG00000000435_LINE101_Myf5_I_N1	Myf5	1.02253	0.787559	1.21531	0.391013	0.677647	NA	NA
HIF_high	ENSMUSG00000000435_LINE104_Myf5_I_N1	Myf5	1.02738	0.839424	1.19344	0.374398	0.669402	NA	NA
HIF_high	ENSMUSG00000000435_LINE114_Myf5_I_N1	Myf5	1.14479	0.891229	1.36895	0.0878271	0.405623	NA	NA
HIF_high	ENSMUSG00000000435_LINE110_Myf5_I_N1	Myf5	1.03038	0.798314	1.23384	0.36426	0.655478	NA	NA
HIF_high	ENSMUSG00000000435_LINE111_Myf5_I_N1	Myf5	1.16828	0.87959	1.41297	0.0597294	0.355273	NA	NA
HIF_high	ENSMUSG00000005373_LINE126_Mlxipl_I_N1	Mlxipl	0.912743	0.739466	1.06463	0.76656	0.877853	NA	NA
HIF_high	ENSMUSG00000005373_LINE127_Mlxipl_I_N1	Mlxipl	1.12292	0.918207	1.27951	0.122166	0.441572	NA	NA
HIF_high	ENSMUSG00000020052_LINE158_Ascl1_I_N2	Ascl1	1.2095	0.974483	1.42443	0.0280594	0.263442	NA	NA
HIF_high	ENSMUSG00000028417_LINE214_Tal2_I_N1	Tal2	1.04177	0.76056	1.27529	0.326766	0.619423	NA	NA
HIF_high	ENSMUSG00000028417_LINE219_Tal2_I_N1	Tal2	0.914759	0.694692	1.11347	0.760764	0.876656	NA	NA
HIF_high	ENSMUSG00000028417_LINE220_Tal2_I_N1	Tal2	1.0573	0.820593	1.25509	0.278556	0.587674	NA	NA
HIF_high	ENSMUSG00000028717_LINE236_Tal1_I_N4	Tal1	1.1281	0.833516	1.40129	0.113264	0.429446	NA	NA
HIF_high	ENSMUSG00000028717_LINE229_Tal1_I_N3	Tal1	0.982635	0.772321	1.16117	0.533389	0.772832	NA	NA
HIF_high	ENSMUSG00000028717_LINE238_Tal1_I_N1	Tal1	0.914759	0.694692	1.11347	0.760764	0.876656	NA	NA
HIF_high	ENSMUSG00000028717_LINE239_Tal1_I_N1	Tal1	1.0573	0.820593	1.25509	0.278556	0.587674	NA	NA
HIF_high	ENSMUSG00000034041_LINE273_Lyl1_I_N4	Lyl1	1.1281	0.833516	1.40129	0.113264	0.429446	NA	NA
HIF_high	ENSMUSG00000034041_LINE266_Lyl1_I_N3	Lyl1	0.982635	0.772321	1.16117	0.533389	0.772832	NA	NA
HIF_high	ENSMUSG00000034041_LINE275_Lyl1_I_N1	Lyl1	0.914759	0.694692	1.11347	0.760764	0.876656	NA	NA
HIF_high	ENSMUSG00000034041_LINE276_Lyl1_I_N1	Lyl1	1.0573	0.820593	1.25509	0.278556	0.587674	NA	NA
HIF_high	ENSMUSG00000034701_LINE292_Neurod1_I_N7	Neurod1	1.19437	0.936525	1.4152	0.0374634	0.283291	NA	NA
HIF_high	ENSMUSG00000034701_LINE287_Neurod1_I_N2	Neurod1	1.36192	1.07349	1.58511	0.000718982	0.03871	NA	NA
HIF_high	ENSMUSG00000034701_LINE283_Neurod1_I_N1	Neurod1	1.12627	0.863684	1.35276	0.116359	0.435054	NA	NA
HIF_high	ENSMUSG00000034701_LINE293_Neurod1_I_N1	Neurod1	1.03969	0.795825	1.24927	0.333472	0.622927	NA	NA
HIF_high	ENSMUSG00000035799_LINE296_Twist1_I_N2	Twist1	0.959523	0.752978	1.11596	0.615954	0.82079	NA	NA
HIF_high	ENSMUSG00000035799_LINE295_Twist1_I_N1	Twist1	1.04177	0.76056	1.27529	0.326766	0.619423	NA	NA
HIF_high	ENSMUSG00000035799_LINE299_Twist1_I_N1	Twist1	1.17793	0.921632	1.41221	0.0504967	0.33482	NA	NA
HIF_high	ENSMUSG00000035799_LINE301_Twist1_I_N1	Twist1	1.20272	0.958642	1.37205	0.0319894	0.269792	NA	NA
HIF_high	ENSMUSG00000037984_LINE330_Neurod6_I_N7	Neurod6	1.19437	0.936525	1.4152	0.0374634	0.283291	NA	NA
HIF_high	ENSMUSG00000037984_LINE325_Neurod6_I_N2	Neurod6	1.36192	1.07349	1.58511	0.000718982	0.03871	NA	NA
HIF_high	ENSMUSG00000037984_LINE321_Neurod6_I_N1	Neurod6	1.12627	0.863684	1.35276	0.116359	0.435054	NA	NA
HIF_high	ENSMUSG00000037984_LINE331_Neurod6_I_N1	Neurod6	1.03969	0.795825	1.24927	0.333472	0.622927	NA	NA
HIF_high	ENSMUSG00000048015_LINE422_Neurod4_I_N7	Neurod4	1.19437	0.936525	1.4152	0.0374634	0.283291	NA	NA
HIF_high	ENSMUSG00000048015_LINE417_Neurod4_I_N2	Neurod4	1.36192	1.07349	1.58511	0.000718982	0.03871	NA	NA
HIF_high	ENSMUSG00000048015_LINE413_Neurod4_I_N1	Neurod4	1.12627	0.863684	1.35276	0.116359	0.435054	NA	NA
HIF_high	ENSMUSG00000048015_LINE423_Neurod4_I_N1	Neurod4	1.03969	0.795825	1.24927	0.333472	0.622927	NA	NA
HIF_high	ENSMUSG00000025408_LINE538_Ddit3_I	Ddit3	1.07266	0.869465	1.25755	0.234794	0.558362	NA	NA
HIF_high	ENSMUSG00000026630_LINE553_Batf3_I_N1	Batf3	1.19647	0.941395	1.42438	0.0360188	0.283291	NA	NA
HIF_high	ENSMUSG00000026630_LINE554_Batf3_I_N1	Batf3	1.16877	0.912216	1.37756	0.0592252	0.355273	NA	NA
HIF_high	ENSMUSG00000026630_LINE555_Batf3_I_N1	Batf3	0.980376	0.702412	1.24828	0.541551	0.773808	NA	NA
HIF_high	ENSMUSG00000034266_LINE573_Batf_I_N1	Batf	1.19647	0.941395	1.42438	0.0360188	0.283291	NA	NA
HIF_high	ENSMUSG00000034266_LINE574_Batf_I_N1	Batf	1.16877	0.912216	1.37756	0.0592252	0.355273	NA	NA
HIF_high	ENSMUSG00000034266_LINE575_Batf_I_N1	Batf	0.980376	0.702412	1.24828	0.541551	0.773808	NA	NA
HIF_high	ENSMUSG00000038539_LINE592_Atf5_I_N2	Atf5	0.942302	0.735542	1.11201	0.674829	0.840689	NA	NA
HIF_high	ENSMUSG00000038539_LINE587_Atf5_I_N1	Atf5	0.995288	0.815974	1.13801	0.48761	0.755272	NA	NA
HIF_high	ENSMUSG00000038539_LINE594_Atf5_I_N1	Atf5	0.990912	0.814331	1.1403	0.503432	0.762227	NA	NA
HIF_high	ENSMUSG00000047591_LINE639_Mafa_I_N4	Mafa	1.04464	0.837695	1.20994	0.317584	0.614178	NA	NA
HIF_high	ENSMUSG00000047591_LINE638_Mafa_I_N1	Mafa	0.947625	0.691818	1.13336	0.656974	0.83285	NA	NA
HIF_high	ENSMUSG00000047591_LINE641_Mafa_I_N1	Mafa	0.954812	0.725784	1.15163	0.632362	0.82079	NA	NA
HIF_high	ENSMUSG00000047591_LINE642_Mafa_I_N1	Mafa	0.984481	0.758956	1.16977	0.52671	0.772832	NA	NA
HIF_high	ENSMUSG00000047591_LINE643_Mafa_I_N1	Mafa	0.840117	0.657351	1.00763	0.921518	0.957308	NA	NA
HIF_high	ENSMUSG00000055435_LINE664_Maf_I_N4	Maf	1.04464	0.837695	1.20994	0.317584	0.614178	NA	NA
HIF_high	ENSMUSG00000055435_LINE663_Maf_I_N1	Maf	0.947625	0.691818	1.13336	0.656974	0.83285	NA	NA
HIF_high	ENSMUSG00000055435_LINE666_Maf_I_N1	Maf	0.954812	0.725784	1.15163	0.632362	0.82079	NA	NA
HIF_high	ENSMUSG00000055435_LINE667_Maf_I_N1	Maf	0.984481	0.758956	1.16977	0.52671	0.772832	NA	NA
HIF_high	ENSMUSG00000055435_LINE668_Maf_I_N1	Maf	0.840117	0.657351	1.00763	0.921518	0.957308	NA	NA
HIF_high	ENSMUSG00000000078_LINE740_Klf6_I_N15	Klf6	1.08112	0.811675	1.31789	0.212466	0.529591	NA	NA
HIF_high	ENSMUSG00000000078_LINE745_Klf6_I_N1	Klf6	1.0579	0.769791	1.29985	0.27679	0.587674	NA	NA
HIF_high	ENSMUSG00000000078_LINE727_Klf6_I_N1	Klf6	0.91191	0.660509	1.11911	0.768936	0.877853	NA	NA
HIF_high	ENSMUSG00000000078_LINE728_Klf6_I_N1	Klf6	1.10295	0.8584	1.30727	0.161151	0.486751	NA	NA
HIF_high	ENSMUSG00000000078_LINE746_Klf6_I_N1	Klf6	1.09051	0.885829	1.25523	0.189279	0.508521	NA	NA
HIF_high	ENSMUSG00000000078_LINE748_Klf6_I_N1	Klf6	0.996067	0.755798	1.19567	0.484798	0.755272	NA	NA
HIF_high	ENSMUSG00000000078_LINE749_Klf6_I_N1	Klf6	1.07153	0.770822	1.31366	0.237861	0.560816	NA	NA
HIF_high	ENSMUSG00000000861_LINE755_Bcl11a_I	Bcl11a	1.30704	0.952245	1.68354	0.00314712	0.105901	NA	NA
HIF_high	ENSMUSG00000002578_LINE762_Ikzf4_I_N3	Ikzf4	1.09491	0.884171	1.26419	0.178988	0.508265	NA	NA
HIF_high	ENSMUSG00000002578_LINE767_Ikzf4_I_N2	Ikzf4	1.02248	0.778128	1.22156	0.391183	0.677647	NA	NA
HIF_high	ENSMUSG00000015501_LINE829_Hivep2_I_N1	Hivep2	0.955964	0.774377	1.10452	0.628368	0.82079	NA	NA
HIF_high	ENSMUSG00000015501_LINE830_Hivep2_I_N1	Hivep2	1.02218	0.813815	1.20364	0.392222	0.677702	NA	NA
HIF_high	ENSMUSG00000020653_LINE897_Klf11_I_N3	Klf11	0.872889	0.714512	1.00232	0.864862	0.925495	NA	NA
HIF_high	ENSMUSG00000022676_LINE952_Snai2_I_N5	Snai2	1.09538	0.802404	1.30838	0.177921	0.508265	NA	NA
HIF_high	ENSMUSG00000022811_LINE962_Zfp148_I_N2	Zfp148	1.00234	0.746692	1.21933	0.462219	0.743305	NA	NA
HIF_high	ENSMUSG00000022811_LINE957_Zfp148_I_N1	Zfp148	0.998036	0.72191	1.26678	0.477696	0.755272	NA	NA
HIF_high	ENSMUSG00000025407_LINE1014_Gli1_I_N6	Gli1	1.09095	0.845811	1.294	0.18824	0.508521	NA	NA
HIF_high	ENSMUSG00000025407_LINE1011_Gli1_I_N1	Gli1	1.02454	0.800207	1.20353	0.384104	0.669402	NA	NA
HIF_high	ENSMUSG00000027109_LINE1055_Sp3_I_N13	Sp3	0.940268	0.67789	1.20291	0.68156	0.847073	NA	NA
HIF_high	ENSMUSG00000027109_LINE1060_Sp3_I_N5	Sp3	0.679984	0.486741	0.864557	0.998728	0.999471	NA	NA
HIF_high	ENSMUSG00000027109_LINE1029_Sp3_I_N1	Sp3	1.00947	0.790758	1.20135	0.436734	0.71427	NA	NA
HIF_high	ENSMUSG00000027109_LINE1030_Sp3_I_N1	Sp3	0.892526	0.735059	1.02351	0.820421	0.908878	NA	NA
HIF_high	ENSMUSG00000027109_LINE1031_Sp3_I_N1	Sp3	0.887383	0.708735	1.03543	0.832828	0.916587	NA	NA
HIF_high	ENSMUSG00000027109_LINE1034_Sp3_I_N1	Sp3	0.794782	0.650696	0.908643	0.968265	0.982128	NA	NA
HIF_high	ENSMUSG00000027109_LINE1051_Sp3_I_N1	Sp3	1.00109	0.72974	1.21537	0.466703	0.745175	NA	NA
HIF_high	ENSMUSG00000027109_LINE1062_Sp3_I_N1	Sp3	0.742785	0.559029	0.885341	0.991185	0.994563	NA	NA
HIF_high	ENSMUSG00000027109_LINE1064_Sp3_I_N1	Sp3	0.618469	0.471918	0.746943	0.999881	0.999881	NA	NA
HIF_high	ENSMUSG00000028634_LINE1075_Hivep3_I_N1	Hivep3	0.955964	0.774377	1.10452	0.628368	0.82079	NA	NA
HIF_high	ENSMUSG00000028634_LINE1076_Hivep3_I_N1	Hivep3	1.02218	0.813815	1.20364	0.392222	0.677702	NA	NA
HIF_high	ENSMUSG00000029178_LINE1101_Klf3_I_N15	Klf3	1.08112	0.811675	1.31789	0.212466	0.529591	NA	NA
HIF_high	ENSMUSG00000029178_LINE1106_Klf3_I_N1	Klf3	1.0579	0.769791	1.29985	0.27679	0.587674	NA	NA
HIF_high	ENSMUSG00000029178_LINE1088_Klf3_I_N1	Klf3	0.91191	0.660509	1.11911	0.768936	0.877853	NA	NA
HIF_high	ENSMUSG00000029178_LINE1089_Klf3_I_N1	Klf3	1.10295	0.8584	1.30727	0.161151	0.486751	NA	NA
HIF_high	ENSMUSG00000029178_LINE1107_Klf3_I_N1	Klf3	1.09051	0.885829	1.25523	0.189279	0.508521	NA	NA
HIF_high	ENSMUSG00000029178_LINE1109_Klf3_I_N1	Klf3	0.996067	0.755798	1.19567	0.484798	0.755272	NA	NA
HIF_high	ENSMUSG00000029178_LINE1110_Klf3_I_N1	Klf3	1.07153	0.770822	1.31366	0.237861	0.560816	NA	NA
HIF_high	ENSMUSG00000029249_LINE1131_Rest_I_N10	Rest	1.00613	0.75188	1.2121	0.448638	0.725801	NA	NA
HIF_high	ENSMUSG00000029249_LINE1122_Rest_I_N1	Rest	1.09741	0.874134	1.27284	0.173316	0.506036	NA	NA
HIF_high	ENSMUSG00000029249_LINE1130_Rest_I_N1	Rest	0.957373	0.767795	1.14159	0.623468	0.82079	NA	NA
HIF_high	ENSMUSG00000030087_LINE1139_Klf15_I	Klf15	0.891177	0.679421	1.07126	0.823729	0.911146	NA	NA
HIF_high	ENSMUSG00000030678_LINE1154_Maz_I	Maz	0.936005	0.686769	1.15984	0.695487	0.84932	NA	NA
HIF_high	ENSMUSG00000035011_LINE1189_Zbtb7a_I_N2	Zbtb7a	0.89086	0.744944	1.00783	0.824499	0.911146	NA	NA
HIF_high	ENSMUSG00000035011_LINE1188_Zbtb7a_I_N1	Zbtb7a	0.839955	0.613425	1.04284	0.921746	0.957308	NA	NA
HIF_high	ENSMUSG00000035011_LINE1191_Zbtb7a_I_N1	Zbtb7a	1.0621	0.867862	1.2305	0.264443	0.584037	NA	NA
HIF_high	ENSMUSG00000037279_LINE1220_Ovol2_I	Ovol2	1.19605	0.832887	1.54817	0.036303	0.283291	NA	NA
HIF_high	ENSMUSG00000037465_LINE1224_Klf10_I	Klf10	1.07431	0.853229	1.24757	0.230333	0.552634	NA	NA
HIF_high	ENSMUSG00000038346_LINE1233_Zfp384_I	Zfp384	1.19341	0.96549	1.38119	0.0381387	0.284993	NA	NA
HIF_high	ENSMUSG00000044646_LINE1331_Zbtb7c_I_N2	Zbtb7c	0.89086	0.744944	1.00783	0.824499	0.911146	NA	NA
HIF_high	ENSMUSG00000044646_LINE1330_Zbtb7c_I_N1	Zbtb7c	0.839955	0.613425	1.04284	0.921746	0.957308	NA	NA
HIF_high	ENSMUSG00000044646_LINE1333_Zbtb7c_I_N1	Zbtb7c	1.0621	0.867862	1.2305	0.264443	0.584037	NA	NA
HIF_high	ENSMUSG00000046873_LINE1387_Mbtps2_I_N16	Mbtps2	1.05824	0.818521	1.2773	0.275779	0.587674	NA	NA
HIF_high	ENSMUSG00000046873_LINE1383_Mbtps2_I_N3	Mbtps2	1.06134	0.841571	1.26893	0.266665	0.584037	NA	NA
HIF_high	ENSMUSG00000046873_LINE1362_Mbtps2_I_N1	Mbtps2	1.08194	0.831458	1.29925	0.210387	0.52931	NA	NA
HIF_high	ENSMUSG00000046873_LINE1363_Mbtps2_I_N1	Mbtps2	1.15406	0.88651	1.3639	0.0757283	0.393028	NA	NA
HIF_high	ENSMUSG00000046873_LINE1378_Mbtps2_I_N1	Mbtps2	1.17283	0.937252	1.34729	0.0552214	0.348267	NA	NA
HIF_high	ENSMUSG00000046873_LINE1386_Mbtps2_I_N1	Mbtps2	1.15514	0.940981	1.338	0.0744068	0.393028	NA	NA
HIF_high	ENSMUSG00000048251_LINE1408_Bcl11b_I	Bcl11b	1.30704	0.952245	1.68354	0.00314712	0.105901	NA	NA
HIF_high	ENSMUSG00000048402_LINE1433_Gli2_I_N6	Gli2	1.09095	0.845811	1.294	0.18824	0.508521	NA	NA
HIF_high	ENSMUSG00000048402_LINE1430_Gli2_I_N1	Gli2	1.02454	0.800207	1.20353	0.384104	0.669402	NA	NA
HIF_high	ENSMUSG00000049295_LINE1480_Zfp219_I	Zfp219	0.841244	0.678356	0.972902	0.919919	0.957308	NA	NA
HIF_high	ENSMUSG00000052040_LINE1535_Klf13_I_N3	Klf13	0.872889	0.714512	1.00232	0.864862	0.925495	NA	NA
HIF_high	ENSMUSG00000052040_LINE1528_Klf13_I_N1	Klf13	1.28744	0.986296	1.53283	0.0051102	0.120672	NA	NA
HIF_high	ENSMUSG00000052040_LINE1529_Klf13_I_N1	Klf13	0.93718	0.75857	1.09202	0.691673	0.84932	NA	NA
HIF_high	ENSMUSG00000052942_LINE1545_Glis3_I_N3	Glis3	1.28895	0.881748	1.65274	0.00492679	0.120672	NA	NA
HIF_high	ENSMUSG00000052942_LINE1547_Glis3_I_N1	Glis3	0.960171	0.674262	1.21082	0.613685	0.82079	NA	NA
HIF_high	ENSMUSG00000055148_LINE1590_Klf2_I_N14	Klf2	1.08112	0.811675	1.31789	0.212466	0.529591	NA	NA
HIF_high	ENSMUSG00000055148_LINE1595_Klf2_I_N1	Klf2	1.0579	0.769791	1.29985	0.27679	0.587674	NA	NA
HIF_high	ENSMUSG00000055148_LINE1577_Klf2_I_N1	Klf2	0.91191	0.660509	1.11911	0.768936	0.877853	NA	NA
HIF_high	ENSMUSG00000055148_LINE1578_Klf2_I_N1	Klf2	1.10295	0.8584	1.30727	0.161151	0.486751	NA	NA
HIF_high	ENSMUSG00000055148_LINE1596_Klf2_I_N1	Klf2	1.09051	0.885829	1.25523	0.189279	0.508521	NA	NA
HIF_high	ENSMUSG00000055148_LINE1598_Klf2_I_N1	Klf2	0.996067	0.755798	1.19567	0.484798	0.755272	NA	NA
HIF_high	ENSMUSG00000070495_LINE1841_Ctcfl_I	Ctcfl	1.09914	0.822079	1.36045	0.169452	0.50018	NA	NA
HIF_high	ENSMUSG00000018554_LINE2089_Ybx2_I_N1	Ybx2	0.953033	0.734804	1.14438	0.638505	0.821632	NA	NA
HIF_high	ENSMUSG00000018554_LINE2092_Ybx2_I_N1	Ybx2	1.15133	0.880017	1.37184	0.079143	0.397487	NA	NA
HIF_high	ENSMUSG00000028639_LINE2093_Ybx1_I_N1	Ybx1	0.953033	0.734804	1.14438	0.638505	0.821632	NA	NA
HIF_high	ENSMUSG00000028639_LINE2096_Ybx1_I_N1	Ybx1	1.15133	0.880017	1.37184	0.079143	0.397487	NA	NA
HIF_high	ENSMUSG00000030189_LINE2097_Csda_I_N1	Csda	0.953033	0.734804	1.14438	0.638505	0.821632	NA	NA
HIF_high	ENSMUSG00000030189_LINE2100_Csda_I_N1	Csda	1.15133	0.880017	1.37184	0.079143	0.397487	NA	NA
HIF_high	ENSMUSG00000039191_LINE2108_Rbpj_I_N3	Rbpj	1.01459	0.750965	1.22098	0.418641	0.69527	NA	NA
HIF_high	ENSMUSG00000079575_LINE2113_Rbpsuhrs3_I_N3	Rbpsuhrs3	1.01459	0.750965	1.22098	0.418641	0.69527	NA	NA
HIF_high	ENSMUSG00000043013_LINE2138_Onecut1_I_N5	Onecut1	1.08421	0.879703	1.25948	0.204645	0.51962	NA	NA
HIF_high	ENSMUSG00000043013_LINE2134_Onecut1_I_N1	Onecut1	1.24161	0.903459	1.52175	0.0145299	0.208614	NA	NA
HIF_high	ENSMUSG00000043013_LINE2135_Onecut1_I_N1	Onecut1	0.872828	0.68013	1.04074	0.864987	0.925495	NA	NA
HIF_high	ENSMUSG00000043013_LINE2143_Onecut1_I_N1	Onecut1	1.15479	0.862288	1.4166	0.0748257	0.393028	NA	NA
HIF_high	ENSMUSG00000045991_LINE2158_Onecut2_I_N5	Onecut2	1.08421	0.879703	1.25948	0.204645	0.51962	NA	NA
HIF_high	ENSMUSG00000045991_LINE2154_Onecut2_I_N1	Onecut2	1.24161	0.903459	1.52175	0.0145299	0.208614	NA	NA
HIF_high	ENSMUSG00000045991_LINE2155_Onecut2_I_N1	Onecut2	0.872828	0.68013	1.04074	0.864987	0.925495	NA	NA
HIF_high	ENSMUSG00000045991_LINE2163_Onecut2_I_N1	Onecut2	1.15479	0.862288	1.4166	0.0748257	0.393028	NA	NA
HIF_high	ENSMUSG00000022895_LINE2391_Ets2_I_N55	Ets2	1.01795	0.789349	1.21312	0.406895	0.684507	NA	NA
HIF_high	ENSMUSG00000022895_LINE2409_Ets2_I_N5	Ets2	1.01859	0.755083	1.27628	0.40467	0.684507	NA	NA
HIF_high	ENSMUSG00000022895_LINE2454_Ets2_I_N4	Ets2	1.07452	0.777884	1.31616	0.229764	0.552254	NA	NA
HIF_high	ENSMUSG00000022895_LINE2430_Ets2_I_N2	Ets2	1.25632	0.974193	1.48851	0.0105302	0.178358	NA	NA
HIF_high	ENSMUSG00000022895_LINE2474_Ets2_I_N1	Ets2	0.946356	0.707789	1.15878	0.661261	0.834287	NA	NA
HIF_high	ENSMUSG00000022895_LINE2446_Ets2_I_N1	Ets2	1.1295	0.846224	1.42242	0.110951	0.429137	NA	NA
HIF_high	ENSMUSG00000022895_LINE2468_Ets2_I_N1	Ets2	0.917763	0.737778	1.05986	0.751992	0.876656	NA	NA
HIF_high	ENSMUSG00000022895_LINE2473_Ets2_I_N1	Ets2	0.948166	0.774961	1.10092	0.655139	0.83285	NA	NA
HIF_high	ENSMUSG00000022895_LINE2475_Ets2_I_N1	Ets2	1.0914	0.800968	1.32797	0.187181	0.508521	NA	NA
HIF_high	ENSMUSG00000033713_LINE2782_Foxn3_I_N4	Foxn3	1.15627	0.895708	1.3827	0.073044	0.390148	NA	NA
HIF_high	ENSMUSG00000033713_LINE2798_Foxn3_I_N2	Foxn3	1.23356	0.984126	1.4443	0.0172354	0.208614	NA	NA
HIF_high	ENSMUSG00000033713_LINE2786_Foxn3_I_N1	Foxn3	1.23583	0.951511	1.51842	0.0164319	0.208614	NA	NA
HIF_high	ENSMUSG00000033713_LINE2795_Foxn3_I_N1	Foxn3	0.981042	0.684399	1.26376	0.539145	0.772832	NA	NA
HIF_high	ENSMUSG00000033713_LINE2797_Foxn3_I_N1	Foxn3	1.13746	0.94624	1.3094	0.0984049	0.413184	NA	NA
HIF_high	ENSMUSG00000034998_LINE2806_Foxn2_I_N8	Foxn2	1.08632	0.880992	1.26177	0.199419	0.51962	NA	NA
HIF_high	ENSMUSG00000034998_LINE2808_Foxn2_I_N1	Foxn2	1.06283	0.816073	1.26049	0.262344	0.584037	NA	NA
HIF_high	ENSMUSG00000034998_LINE2823_Foxn2_I_N3	Foxn2	0.981042	0.684399	1.26376	0.539145	0.772832	NA	NA
HIF_high	ENSMUSG00000034998_LINE2828_Foxn2_I_N3	Foxn2	1.14911	0.930131	1.3237	0.082016	0.400656	NA	NA
HIF_high	ENSMUSG00000034998_LINE2833_Foxn2_I_N2	Foxn2	1.23356	0.984126	1.4443	0.0172354	0.208614	NA	NA
HIF_high	ENSMUSG00000034998_LINE2812_Foxn2_I_N1	Foxn2	1.23583	0.951511	1.51842	0.0164319	0.208614	NA	NA
HIF_high	ENSMUSG00000034998_LINE2829_Foxn2_I_N1	Foxn2	1.11425	0.89367	1.31205	0.138174	0.463796	NA	NA
HIF_high	ENSMUSG00000034998_LINE2834_Foxn2_I_N1	Foxn2	0.955077	0.753767	1.1277	0.631444	0.82079	NA	NA
HIF_high	ENSMUSG00000034998_LINE2835_Foxn2_I_N1	Foxn2	0.914548	0.73292	1.06639	0.761375	0.876656	NA	NA
HIF_high	ENSMUSG00000040891_LINE3490_Foxa3_I_N47	Foxa3	1.20539	0.924222	1.46561	0.0303941	0.263938	NA	NA
HIF_high	ENSMUSG00000040891_LINE3497_Foxa3_I_N10	Foxa3	1.14189	0.859458	1.40156	0.0919132	0.405623	NA	NA
HIF_high	ENSMUSG00000040891_LINE3440_Foxa3_I_N7	Foxa3	1.13649	0.858197	1.3802	0.0998826	0.413184	NA	NA
HIF_high	ENSMUSG00000040891_LINE3382_Foxa3_I_N1	Foxa3	0.84045	0.653344	0.975976	0.921048	0.957308	NA	NA
HIF_high	ENSMUSG00000040891_LINE3467_Foxa3_I_N8	Foxa3	1.05075	0.847482	1.22014	0.298454	0.601252	NA	NA
HIF_high	ENSMUSG00000040891_LINE3434_Foxa3_I_N2	Foxa3	0.943448	0.732546	1.12142	0.671013	0.83838	NA	NA
HIF_high	ENSMUSG00000040891_LINE3461_Foxa3_I_N1	Foxa3	0.933814	0.742515	1.07696	0.702546	0.84932	NA	NA
HIF_high	ENSMUSG00000040891_LINE3396_Foxa3_I_N1	Foxa3	1.06283	0.816073	1.26049	0.262344	0.584037	NA	NA
HIF_high	ENSMUSG00000040891_LINE3404_Foxa3_I_N1	Foxa3	0.921395	0.71467	1.09751	0.741173	0.868249	NA	NA
HIF_high	ENSMUSG00000040891_LINE3395_Foxa3_I_N1	Foxa3	1.09517	0.833101	1.31234	0.178397	0.508265	NA	NA
HIF_high	ENSMUSG00000040891_LINE3464_Foxa3_I_N5	Foxa3	0.971832	0.762559	1.15403	0.572302	0.789698	NA	NA
HIF_high	ENSMUSG00000040891_LINE3483_Foxa3_I_N5	Foxa3	1.08945	0.873701	1.28128	0.191812	0.511246	NA	NA
HIF_high	ENSMUSG00000040891_LINE3403_Foxa3_I_N2	Foxa3	1.13249	0.92878	1.31062	0.106111	0.416399	NA	NA
HIF_high	ENSMUSG00000040891_LINE3477_Foxa3_I_N3	Foxa3	0.981042	0.684399	1.26376	0.539145	0.772832	NA	NA
HIF_high	ENSMUSG00000040891_LINE3482_Foxa3_I_N3	Foxa3	1.14911	0.930131	1.3237	0.082016	0.400656	NA	NA
HIF_high	ENSMUSG00000040891_LINE3447_Foxa3_I_N1	Foxa3	1.02457	0.746281	1.27193	0.384002	0.669402	NA	NA
HIF_high	ENSMUSG00000040891_LINE3473_Foxa3_I_N2	Foxa3	0.995817	0.801326	1.18469	0.4857	0.755272	NA	NA
HIF_high	ENSMUSG00000040891_LINE3400_Foxa3_I_N1	Foxa3	1.04959	0.764069	1.25907	0.302024	0.601252	NA	NA
HIF_high	ENSMUSG00000040891_LINE3401_Foxa3_I_N1	Foxa3	1.01782	0.73627	1.25615	0.407348	0.684507	NA	NA
HIF_high	ENSMUSG00000040891_LINE3410_Foxa3_I_N1	Foxa3	0.826165	0.661473	0.979705	0.939423	0.966154	NA	NA
HIF_high	ENSMUSG00000040891_LINE3426_Foxa3_I_N1	Foxa3	1.23583	0.951511	1.51842	0.0164319	0.208614	NA	NA
HIF_high	ENSMUSG00000040891_LINE3445_Foxa3_I_N1	Foxa3	0.989303	0.741162	1.17989	0.509257	0.763942	NA	NA
HIF_high	ENSMUSG00000040891_LINE3459_Foxa3_I_N1	Foxa3	1.14336	0.875887	1.35786	0.0898307	0.405623	NA	NA
HIF_high	ENSMUSG00000040891_LINE3476_Foxa3_I_N1	Foxa3	1.06427	0.84692	1.23129	0.258186	0.584037	NA	NA
HIF_high	ENSMUSG00000040891_LINE3501_Foxa3_I_N1	Foxa3	0.90791	0.691771	1.09266	0.780153	0.880206	NA	NA
HIF_high	ENSMUSG00000040891_LINE3505_Foxa3_I_N1	Foxa3	1.45463	1.18801	1.67918	4e-05	0.00672485	NA	NA
HIF_high	ENSMUSG00000040891_LINE3507_Foxa3_I_N1	Foxa3	0.955077	0.753767	1.1277	0.631444	0.82079	NA	NA
HIF_high	ENSMUSG00000040891_LINE3508_Foxa3_I_N1	Foxa3	0.914548	0.73292	1.06639	0.761375	0.876656	NA	NA
HIF_high	ENSMUSG00000050397_LINE4067_Foxl2_I_N51	Foxl2	1.08632	0.880992	1.26177	0.199419	0.51962	NA	NA
HIF_high	ENSMUSG00000050397_LINE4141_Foxl2_I_N17	Foxl2	1.18897	0.899743	1.45413	0.0413916	0.301152	NA	NA
HIF_high	ENSMUSG00000050397_LINE4200_Foxl2_I_N10	Foxl2	1.23356	0.984126	1.4443	0.0172354	0.208614	NA	NA
HIF_high	ENSMUSG00000050397_LINE4084_Foxl2_I_N1	Foxl2	1.06283	0.816073	1.26049	0.262344	0.584037	NA	NA
HIF_high	ENSMUSG00000050397_LINE4128_Foxl2_I_N3	Foxl2	1.13265	0.928665	1.29937	0.105859	0.416399	NA	NA
HIF_high	ENSMUSG00000050397_LINE4137_Foxl2_I_N1	Foxl2	1.20752	0.918512	1.45599	0.0291626	0.263442	NA	NA
HIF_high	ENSMUSG00000050397_LINE4124_Foxl2_I_N1	Foxl2	0.893044	0.668786	1.07707	0.819143	0.908673	NA	NA
HIF_high	ENSMUSG00000050397_LINE4158_Foxl2_I_N5	Foxl2	0.971832	0.762559	1.15403	0.572302	0.789698	NA	NA
HIF_high	ENSMUSG00000050397_LINE4177_Foxl2_I_N5	Foxl2	1.08945	0.873701	1.28128	0.191812	0.511246	NA	NA
HIF_high	ENSMUSG00000050397_LINE4083_Foxl2_I_N1	Foxl2	1.09517	0.833101	1.31234	0.178397	0.508265	NA	NA
HIF_high	ENSMUSG00000050397_LINE4150_Foxl2_I_N3	Foxl2	0.883872	0.725857	1.02407	0.840987	0.91918	NA	NA
HIF_high	ENSMUSG00000050397_LINE4127_Foxl2_I_N1	Foxl2	1.16964	0.93431	1.34905	0.0583503	0.355273	NA	NA
HIF_high	ENSMUSG00000050397_LINE4091_Foxl2_I_N2	Foxl2	1.13249	0.92878	1.31062	0.106111	0.416399	NA	NA
HIF_high	ENSMUSG00000050397_LINE4171_Foxl2_I_N3	Foxl2	0.981042	0.684399	1.26376	0.539145	0.772832	NA	NA
HIF_high	ENSMUSG00000050397_LINE4176_Foxl2_I_N3	Foxl2	1.14911	0.930131	1.3237	0.082016	0.400656	NA	NA
HIF_high	ENSMUSG00000050397_LINE4138_Foxl2_I_N1	Foxl2	1.02457	0.746281	1.27193	0.384002	0.669402	NA	NA
HIF_high	ENSMUSG00000050397_LINE4167_Foxl2_I_N2	Foxl2	0.995817	0.801326	1.18469	0.4857	0.755272	NA	NA
HIF_high	ENSMUSG00000050397_LINE4088_Foxl2_I_N1	Foxl2	1.04959	0.764069	1.25907	0.302024	0.601252	NA	NA
HIF_high	ENSMUSG00000050397_LINE4089_Foxl2_I_N1	Foxl2	1.01782	0.73627	1.25615	0.407348	0.684507	NA	NA
HIF_high	ENSMUSG00000050397_LINE4101_Foxl2_I_N1	Foxl2	0.826165	0.661473	0.979705	0.939423	0.966154	NA	NA
HIF_high	ENSMUSG00000050397_LINE4117_Foxl2_I_N1	Foxl2	1.23583	0.951511	1.51842	0.0164319	0.208614	NA	NA
HIF_high	ENSMUSG00000050397_LINE4136_Foxl2_I_N1	Foxl2	0.989303	0.741162	1.17989	0.509257	0.763942	NA	NA
HIF_high	ENSMUSG00000050397_LINE4147_Foxl2_I_N1	Foxl2	1.02525	0.77335	1.26283	0.381676	0.669402	NA	NA
HIF_high	ENSMUSG00000050397_LINE4153_Foxl2_I_N1	Foxl2	1.14336	0.875887	1.35786	0.0898307	0.405623	NA	NA
HIF_high	ENSMUSG00000050397_LINE4170_Foxl2_I_N1	Foxl2	1.06427	0.84692	1.23129	0.258186	0.584037	NA	NA
HIF_high	ENSMUSG00000050397_LINE4195_Foxl2_I_N1	Foxl2	0.90791	0.691771	1.09266	0.780153	0.880206	NA	NA
HIF_high	ENSMUSG00000050397_LINE4199_Foxl2_I_N1	Foxl2	1.45463	1.18801	1.67918	4e-05	0.00672485	NA	NA
HIF_high	ENSMUSG00000050397_LINE4201_Foxl2_I_N1	Foxl2	0.955077	0.753767	1.1277	0.631444	0.82079	NA	NA
HIF_high	ENSMUSG00000050397_LINE4202_Foxl2_I_N1	Foxl2	0.914548	0.73292	1.06639	0.761375	0.876656	NA	NA
HIF_high	ENSMUSG00000051490_LINE4226_Foxd4_I_N53	Foxd4	1.23945	0.963956	1.46975	0.0152148	0.208614	NA	NA
HIF_high	ENSMUSG00000051490_LINE4339_Foxd4_I_N8	Foxd4	1.14189	0.859458	1.40156	0.0919132	0.405623	NA	NA
HIF_high	ENSMUSG00000051490_LINE4212_Foxd4_I_N1	Foxd4	0.84045	0.653344	0.975976	0.921048	0.957308	NA	NA
HIF_high	ENSMUSG00000051490_LINE4278_Foxd4_I_N7	Foxd4	1.13649	0.858197	1.3802	0.0998826	0.413184	NA	NA
HIF_high	ENSMUSG00000051490_LINE4287_Foxd4_I_N1	Foxd4	0.833615	0.686542	0.970495	0.930293	0.964695	NA	NA
HIF_high	ENSMUSG00000051490_LINE4309_Foxd4_I_N8	Foxd4	1.05075	0.847482	1.22014	0.298454	0.601252	NA	NA
HIF_high	ENSMUSG00000051490_LINE4272_Foxd4_I_N2	Foxd4	0.943448	0.732546	1.12142	0.671013	0.83838	NA	NA
HIF_high	ENSMUSG00000051490_LINE4228_Foxd4_I_N1	Foxd4	1.06283	0.816073	1.26049	0.262344	0.584037	NA	NA
HIF_high	ENSMUSG00000051490_LINE4303_Foxd4_I_N1	Foxd4	0.933814	0.742515	1.07696	0.702546	0.84932	NA	NA
HIF_high	ENSMUSG00000051490_LINE4236_Foxd4_I_N1	Foxd4	0.921395	0.71467	1.09751	0.741173	0.868249	NA	NA
HIF_high	ENSMUSG00000051490_LINE4227_Foxd4_I_N1	Foxd4	1.09517	0.833101	1.31234	0.178397	0.508265	NA	NA
HIF_high	ENSMUSG00000051490_LINE4306_Foxd4_I_N5	Foxd4	0.971832	0.762559	1.15403	0.572302	0.789698	NA	NA
HIF_high	ENSMUSG00000051490_LINE4325_Foxd4_I_N5	Foxd4	1.08945	0.873701	1.28128	0.191812	0.511246	NA	NA
HIF_high	ENSMUSG00000051490_LINE4235_Foxd4_I_N2	Foxd4	1.13249	0.92878	1.31062	0.106111	0.416399	NA	NA
HIF_high	ENSMUSG00000051490_LINE4319_Foxd4_I_N3	Foxd4	0.981042	0.684399	1.26376	0.539145	0.772832	NA	NA
HIF_high	ENSMUSG00000051490_LINE4324_Foxd4_I_N3	Foxd4	1.14911	0.930131	1.3237	0.082016	0.400656	NA	NA
HIF_high	ENSMUSG00000051490_LINE4285_Foxd4_I_N1	Foxd4	1.02457	0.746281	1.27193	0.384002	0.669402	NA	NA
HIF_high	ENSMUSG00000051490_LINE4315_Foxd4_I_N2	Foxd4	0.995817	0.801326	1.18469	0.4857	0.755272	NA	NA
HIF_high	ENSMUSG00000051490_LINE4232_Foxd4_I_N1	Foxd4	1.04959	0.764069	1.25907	0.302024	0.601252	NA	NA
HIF_high	ENSMUSG00000051490_LINE4233_Foxd4_I_N1	Foxd4	1.01782	0.73627	1.25615	0.407348	0.684507	NA	NA
HIF_high	ENSMUSG00000051490_LINE4248_Foxd4_I_N1	Foxd4	0.826165	0.661473	0.979705	0.939423	0.966154	NA	NA
HIF_high	ENSMUSG00000051490_LINE4264_Foxd4_I_N1	Foxd4	1.23583	0.951511	1.51842	0.0164319	0.208614	NA	NA
HIF_high	ENSMUSG00000051490_LINE4283_Foxd4_I_N1	Foxd4	0.989303	0.741162	1.17989	0.509257	0.763942	NA	NA
HIF_high	ENSMUSG00000051490_LINE4295_Foxd4_I_N1	Foxd4	1.02525	0.77335	1.26283	0.381676	0.669402	NA	NA
HIF_high	ENSMUSG00000051490_LINE4301_Foxd4_I_N1	Foxd4	1.14336	0.875887	1.35786	0.0898307	0.405623	NA	NA
HIF_high	ENSMUSG00000051490_LINE4318_Foxd4_I_N1	Foxd4	1.06427	0.84692	1.23129	0.258186	0.584037	NA	NA
HIF_high	ENSMUSG00000051490_LINE4343_Foxd4_I_N1	Foxd4	0.90791	0.691771	1.09266	0.780153	0.880206	NA	NA
HIF_high	ENSMUSG00000051490_LINE4347_Foxd4_I_N1	Foxd4	1.45463	1.18801	1.67918	4e-05	0.00672485	NA	NA
HIF_high	ENSMUSG00000051490_LINE4349_Foxd4_I_N1	Foxd4	0.955077	0.753767	1.1277	0.631444	0.82079	NA	NA
HIF_high	ENSMUSG00000051490_LINE4350_Foxd4_I_N1	Foxd4	0.914548	0.73292	1.06639	0.761375	0.876656	NA	NA
HIF_high	ENSMUSG00000090020_LINE5184_ENSMUSG00000090020_I_N9	ENSMUSG00000090020	1.08632	0.880992	1.26177	0.199419	0.51962	NA	NA
HIF_high	ENSMUSG00000090020_LINE5187_ENSMUSG00000090020_I_N1	ENSMUSG00000090020	1.06283	0.816073	1.26049	0.262344	0.584037	NA	NA
HIF_high	ENSMUSG00000090020_LINE5205_ENSMUSG00000090020_I_N3	ENSMUSG00000090020	0.981042	0.684399	1.26376	0.539145	0.772832	NA	NA
HIF_high	ENSMUSG00000090020_LINE5210_ENSMUSG00000090020_I_N3	ENSMUSG00000090020	1.14911	0.930131	1.3237	0.082016	0.400656	NA	NA
HIF_high	ENSMUSG00000090020_LINE5215_ENSMUSG00000090020_I_N2	ENSMUSG00000090020	1.23356	0.984126	1.4443	0.0172354	0.208614	NA	NA
HIF_high	ENSMUSG00000090020_LINE5193_ENSMUSG00000090020_I_N1	ENSMUSG00000090020	1.23583	0.951511	1.51842	0.0164319	0.208614	NA	NA
HIF_high	ENSMUSG00000090020_LINE5211_ENSMUSG00000090020_I_N1	ENSMUSG00000090020	1.11425	0.89367	1.31205	0.138174	0.463796	NA	NA
HIF_high	ENSMUSG00000090020_LINE5216_ENSMUSG00000090020_I_N1	ENSMUSG00000090020	0.955077	0.753767	1.1277	0.631444	0.82079	NA	NA
HIF_high	ENSMUSG00000090020_LINE5217_ENSMUSG00000090020_I_N1	ENSMUSG00000090020	0.914548	0.73292	1.06639	0.761375	0.876656	NA	NA
HIF_high	ENSMUSG00000021362_LINE5293_Gcm2_I_N14	Gcm2	1.03268	0.804915	1.22962	0.356575	0.645963	NA	NA
HIF_high	ENSMUSG00000021362_LINE5300_Gcm2_I_N1	Gcm2	0.976331	0.731842	1.18824	0.556144	0.782863	NA	NA
HIF_high	ENSMUSG00000009741_LINE5318_Ubp1_I_N2	Ubp1	0.855341	0.639616	1.03105	0.897858	0.95115	NA	NA
HIF_high	ENSMUSG00000009741_LINE5313_Ubp1_I_N1	Ubp1	1.11769	0.907313	1.29673	0.131646	0.452028	NA	NA
HIF_high	ENSMUSG00000009741_LINE5314_Ubp1_I_N1	Ubp1	0.905307	0.711395	1.06703	0.787293	0.88308	NA	NA
HIF_high	ENSMUSG00000009741_LINE5320_Ubp1_I_N1	Ubp1	0.987635	0.76999	1.16501	0.515295	0.765549	NA	NA
HIF_high	ENSMUSG00000040841_LINE5790_Six5_I_N4	Six5	0.999695	0.76805	1.18516	0.47172	0.749628	NA	NA
HIF_high	ENSMUSG00000040841_LINE5782_Six5_I_N1	Six5	1.233	0.958919	1.44068	0.0174394	0.208614	NA	NA
HIF_high	ENSMUSG00000040841_LINE5787_Six5_I_N1	Six5	1.10662	0.87027	1.3072	0.153421	0.481658	NA	NA
HIF_high	ENSMUSG00000040841_LINE5788_Six5_I_N1	Six5	1.13888	0.866466	1.36673	0.0962864	0.413184	NA	NA
HIF_high	ENSMUSG00000041309_LINE5799_Nkx62_I_N5	Nkx62	0.932434	0.751514	1.11588	0.706956	0.852655	NA	NA
HIF_high	ENSMUSG00000041309_LINE5796_Nkx62_I_N1	Nkx62	1.29383	0.873985	1.7086	0.00437453	0.119809	NA	NA
HIF_high	ENSMUSG00000041730_LINE5890_Prrxl1_I_N48	Prrxl1	0.915358	0.710802	1.07498	0.759029	0.876656	NA	NA
HIF_high	ENSMUSG00000041730_LINE5853_Prrxl1_I_N1	Prrxl1	1.16344	0.839747	1.48883	0.0648347	0.36718	NA	NA
HIF_high	ENSMUSG00000041730_LINE5807_Prrxl1_I_N1	Prrxl1	1.0504	0.763191	1.29861	0.299531	0.601252	NA	NA
HIF_high	ENSMUSG00000041730_LINE5870_Prrxl1_I_N13	Prrxl1	0.85159	0.669864	1.00375	0.904105	0.952956	NA	NA
HIF_high	ENSMUSG00000041730_LINE5814_Prrxl1_I_N11	Prrxl1	1.20143	0.96429	1.3865	0.0327902	0.270771	NA	NA
HIF_high	ENSMUSG00000041730_LINE5888_Prrxl1_I_N3	Prrxl1	0.874258	0.694568	1.03596	0.862023	0.925495	NA	NA
HIF_high	ENSMUSG00000041730_LINE5832_Prrxl1_I_N1	Prrxl1	0.847623	0.693893	0.971849	0.910412	0.956238	NA	NA
HIF_high	ENSMUSG00000041730_LINE5835_Prrxl1_I_N1	Prrxl1	1.10741	0.880493	1.27375	0.151785	0.481658	NA	NA
HIF_high	ENSMUSG00000041730_LINE5895_Prrxl1_I_N1	Prrxl1	1.093	0.8633	1.27723	0.183423	0.508521	NA	NA
HIF_high	ENSMUSG00000031688_LINE6328_Pou4f2_I_N4	Pou4f2	1.20559	0.970926	1.38914	0.0302723	0.263938	NA	NA
HIF_high	ENSMUSG00000031688_LINE6320_Pou4f2_I_N1	Pou4f2	0.953893	0.753617	1.117	0.635536	0.821632	NA	NA
HIF_high	ENSMUSG00000031688_LINE6329_Pou4f2_I_N1	Pou4f2	0.946144	0.724914	1.14364	0.661975	0.834287	NA	NA
HIF_high	ENSMUSG00000048349_LINE6338_Pou4f1_I_N4	Pou4f1	1.20559	0.970926	1.38914	0.0302723	0.263938	NA	NA
HIF_high	ENSMUSG00000048349_LINE6330_Pou4f1_I_N1	Pou4f1	0.953893	0.753617	1.117	0.635536	0.821632	NA	NA
HIF_high	ENSMUSG00000048349_LINE6339_Pou4f1_I_N1	Pou4f1	0.946144	0.724914	1.14364	0.661975	0.834287	NA	NA
HIF_high	ENSMUSG00000001419_LINE6419_Mef2d_I_N14	Mef2d	1.22771	0.881066	1.53243	0.0194629	0.216505	NA	NA
HIF_high	ENSMUSG00000001419_LINE6399_Mef2d_I_N1	Mef2d	1.05983	0.843022	1.23285	0.271061	0.587674	NA	NA
HIF_high	ENSMUSG00000001419_LINE6402_Mef2d_I_N1	Mef2d	1.04092	0.771228	1.27034	0.3295	0.619423	NA	NA
HIF_high	ENSMUSG00000001419_LINE6416_Mef2d_I_N1	Mef2d	1.28273	1.00903	1.49116	0.00572208	0.127849	NA	NA
HIF_high	ENSMUSG00000001419_LINE6418_Mef2d_I_N1	Mef2d	1.13636	0.77596	1.43578	0.100073	0.413184	NA	NA
HIF_high	ENSMUSG00000032481_LINE6526_Smarcc1_I_N2	Smarcc1	0.865894	0.654206	1.07128	0.878769	0.935778	NA	NA
HIF_high	ENSMUSG00000032481_LINE6527_Smarcc1_I_N1	Smarcc1	1.16921	0.906318	1.39134	0.0587871	0.355273	NA	NA
HIF_high	ENSMUSG00000020889_LINE6649_Nr1d1_I_N1	Nr1d1	1.11869	0.873992	1.32102	0.129806	0.452028	NA	NA
HIF_high	ENSMUSG00000020889_LINE6650_Nr1d1_I_N1	Nr1d1	1.00629	0.818316	1.1777	0.448071	0.725756	NA	NA
HIF_high	ENSMUSG00000021775_LINE6674_Nr1d2_I_N1	Nr1d2	1.11869	0.873992	1.32102	0.129806	0.452028	NA	NA
HIF_high	ENSMUSG00000021775_LINE6675_Nr1d2_I_N1	Nr1d2	1.00629	0.818316	1.1777	0.448071	0.725756	NA	NA
HIF_high	ENSMUSG00000021779_LINE6679_Thrb_I_N2	Thrb	1.02647	0.781094	1.22695	0.3775	0.669402	NA	NA
HIF_high	ENSMUSG00000021779_LINE6683_Thrb_I_N2	Thrb	1.23199	1.00457	1.42611	0.0178104	0.208614	NA	NA
HIF_high	ENSMUSG00000021779_LINE6676_Thrb_I_N1	Thrb	1.05128	0.827116	1.23668	0.296795	0.601252	NA	NA
HIF_high	ENSMUSG00000021779_LINE6681_Thrb_I_N1	Thrb	1.1539	0.858171	1.3806	0.0759192	0.393028	NA	NA
HIF_high	ENSMUSG00000021779_LINE6682_Thrb_I_N1	Thrb	1.04818	0.78187	1.27107	0.306433	0.601252	NA	NA
HIF_high	ENSMUSG00000021779_LINE6684_Thrb_I_N1	Thrb	1.12428	0.871039	1.33043	0.119786	0.441572	NA	NA
HIF_high	ENSMUSG00000021779_LINE6685_Thrb_I_N1	Thrb	1.10713	0.90295	1.27024	0.152369	0.481658	NA	NA
HIF_high	ENSMUSG00000023034_LINE6710_Nr4a1_I_N5	Nr4a1	1.2185	0.953477	1.43912	0.0234748	0.237572	NA	NA
HIF_high	ENSMUSG00000023034_LINE6706_Nr4a1_I_N1	Nr4a1	0.884934	0.686976	1.03607	0.838546	0.91918	NA	NA
HIF_high	ENSMUSG00000023034_LINE6707_Nr4a1_I_N1	Nr4a1	0.99286	0.748154	1.17497	0.496385	0.757328	NA	NA
HIF_high	ENSMUSG00000026751_LINE6719_Nr5a1_I_N5	Nr5a1	1.0264	0.76695	1.24984	0.377734	0.669402	NA	NA
HIF_high	ENSMUSG00000026751_LINE6721_Nr5a1_I_N2	Nr5a1	1.29152	0.998261	1.50558	0.00462859	0.119809	NA	NA
HIF_high	ENSMUSG00000026751_LINE6729_Nr5a1_I_N1	Nr5a1	0.887571	0.721265	1.03551	0.832384	0.916587	NA	NA
HIF_high	ENSMUSG00000031870_LINE6829_Pgr_I_N9	Pgr	0.928924	0.719238	1.09608	0.718047	0.857578	NA	NA
HIF_high	ENSMUSG00000031870_LINE6832_Pgr_I_N2	Pgr	1.09935	0.846673	1.31171	0.168985	0.499899	NA	NA
HIF_high	ENSMUSG00000031870_LINE6833_Pgr_I_N2	Pgr	1.10272	0.858345	1.31043	0.161648	0.486751	NA	NA
HIF_high	ENSMUSG00000031870_LINE6800_Pgr_I_N1	Pgr	1.08464	0.733498	1.40994	0.20358	0.51962	NA	NA
HIF_high	ENSMUSG00000031870_LINE6801_Pgr_I_N1	Pgr	1.02651	0.789662	1.2173	0.377356	0.669402	NA	NA
HIF_high	ENSMUSG00000031870_LINE6812_Pgr_I_N1	Pgr	1.21	0.990489	1.38681	0.0277863	0.263442	NA	NA
HIF_high	ENSMUSG00000031870_LINE6815_Pgr_I_N1	Pgr	0.925076	0.731111	1.08026	0.729983	0.862649	NA	NA
HIF_high	ENSMUSG00000031870_LINE6834_Pgr_I_N1	Pgr	0.918685	0.704041	1.10095	0.749268	0.876207	NA	NA
HIF_high	ENSMUSG00000031870_LINE6835_Pgr_I_N1	Pgr	1.10124	0.873572	1.28732	0.164845	0.491975	NA	NA
HIF_high	ENSMUSG00000047638_LINE6853_Nr1h4_I_N1	Nr1h4	1.08399	0.821056	1.29083	0.205211	0.51962	NA	NA
HIF_high	ENSMUSG00000047638_LINE6854_Nr1h4_I_N1	Nr1h4	0.987673	0.779337	1.16423	0.515156	0.765549	NA	NA
HIF_high	ENSMUSG00000048938_LINE6860_Nr1h5_I_N1	Nr1h5	1.08399	0.821056	1.29083	0.205211	0.51962	NA	NA
HIF_high	ENSMUSG00000048938_LINE6861_Nr1h5_I_N1	Nr1h5	0.987673	0.779337	1.16423	0.515156	0.765549	NA	NA
HIF_high	ENSMUSG00000058756_LINE6865_Thra_I_N2	Thra	1.02647	0.781094	1.22695	0.3775	0.669402	NA	NA
HIF_high	ENSMUSG00000058756_LINE6869_Thra_I_N2	Thra	1.23199	1.00457	1.42611	0.0178104	0.208614	NA	NA
HIF_high	ENSMUSG00000058756_LINE6862_Thra_I_N1	Thra	1.05128	0.827116	1.23668	0.296795	0.601252	NA	NA
HIF_high	ENSMUSG00000058756_LINE6867_Thra_I_N1	Thra	1.1539	0.858171	1.3806	0.0759192	0.393028	NA	NA
HIF_high	ENSMUSG00000058756_LINE6868_Thra_I_N1	Thra	1.04818	0.78187	1.27107	0.306433	0.601252	NA	NA
HIF_high	ENSMUSG00000058756_LINE6870_Thra_I_N1	Thra	1.12428	0.871039	1.33043	0.119786	0.441572	NA	NA
HIF_high	ENSMUSG00000058756_LINE6871_Thra_I_N1	Thra	1.10713	0.90295	1.27024	0.152369	0.481658	NA	NA
HIF_high	ENSMUSG00000022510_LINE6881_Trp63_I_N2	Trp63	1.19326	0.787809	1.51448	0.0382456	0.284993	NA	NA
HIF_high	ENSMUSG00000022510_LINE6879_Trp63_I_N1	Trp63	1.30265	0.810971	1.66746	0.00351525	0.110035	NA	NA
HIF_high	ENSMUSG00000022510_LINE6882_Trp63_I_N1	Trp63	1.06752	0.834233	1.25086	0.248965	0.573812	NA	NA
HIF_high	ENSMUSG00000022510_LINE6883_Trp63_I_N1	Trp63	1.09276	0.875523	1.26636	0.183978	0.508521	NA	NA
HIF_high	ENSMUSG00000026976_LINE6964_Pax8_I_N8	Pax8	1.01835	0.806486	1.18634	0.405501	0.684507	NA	NA
HIF_high	ENSMUSG00000026976_LINE6972_Pax8_I_N2	Pax8	1.00725	0.739856	1.24009	0.444658	0.722837	NA	NA
HIF_high	ENSMUSG00000026976_LINE6948_Pax8_I_N1	Pax8	1.04903	0.782388	1.28791	0.303759	0.601252	NA	NA
HIF_high	ENSMUSG00000026976_LINE6949_Pax8_I_N1	Pax8	0.892875	0.71958	1.03124	0.819561	0.908673	NA	NA
HIF_high	ENSMUSG00000026976_LINE6950_Pax8_I_N1	Pax8	0.901331	0.695628	1.05097	0.797945	0.892796	NA	NA
HIF_high	ENSMUSG00000026976_LINE6951_Pax8_I_N1	Pax8	0.826017	0.6268	0.991289	0.939596	0.966154	NA	NA
HIF_high	ENSMUSG00000026976_LINE6954_Pax8_I_N1	Pax8	1.05276	0.87901	1.18033	0.292266	0.601252	NA	NA
HIF_high	ENSMUSG00000026976_LINE6955_Pax8_I_N1	Pax8	0.976648	0.765191	1.15069	0.555001	0.782863	NA	NA
HIF_high	ENSMUSG00000026976_LINE6969_Pax8_I_N1	Pax8	1.09323	0.856272	1.28085	0.182882	0.508521	NA	NA
HIF_high	ENSMUSG00000026976_LINE6970_Pax8_I_N1	Pax8	1.03661	0.844452	1.20916	0.343543	0.631707	NA	NA
HIF_high	ENSMUSG00000026976_LINE6971_Pax8_I_N1	Pax8	0.876705	0.715892	1.00328	0.856849	0.925495	NA	NA
HIF_high	ENSMUSG00000026976_LINE6976_Pax8_I_N1	Pax8	0.953373	0.706635	1.17506	0.63733	0.821632	NA	NA
HIF_high	ENSMUSG00000026976_LINE6977_Pax8_I_N1	Pax8	0.883122	0.687741	1.02178	0.842696	0.91918	NA	NA
HIF_high	ENSMUSG00000037034_LINE6992_Pax1_I_N8	Pax1	1.01835	0.806486	1.18634	0.405501	0.684507	NA	NA
HIF_high	ENSMUSG00000037034_LINE7000_Pax1_I_N2	Pax1	1.00725	0.739856	1.24009	0.444658	0.722837	NA	NA
HIF_high	ENSMUSG00000037034_LINE6978_Pax1_I_N1	Pax1	1.04903	0.782388	1.28791	0.303759	0.601252	NA	NA
HIF_high	ENSMUSG00000037034_LINE6979_Pax1_I_N1	Pax1	0.901331	0.695628	1.05097	0.797945	0.892796	NA	NA
HIF_high	ENSMUSG00000037034_LINE6982_Pax1_I_N1	Pax1	1.05276	0.87901	1.18033	0.292266	0.601252	NA	NA
HIF_high	ENSMUSG00000037034_LINE6983_Pax1_I_N1	Pax1	0.976648	0.765191	1.15069	0.555001	0.782863	NA	NA
HIF_high	ENSMUSG00000037034_LINE6997_Pax1_I_N1	Pax1	1.09323	0.856272	1.28085	0.182882	0.508521	NA	NA
HIF_high	ENSMUSG00000037034_LINE6998_Pax1_I_N1	Pax1	1.03661	0.844452	1.20916	0.343543	0.631707	NA	NA
HIF_high	ENSMUSG00000037034_LINE6999_Pax1_I_N1	Pax1	0.876705	0.715892	1.00328	0.856849	0.925495	NA	NA
HIF_high	ENSMUSG00000037034_LINE7004_Pax1_I_N1	Pax1	0.953373	0.706635	1.17506	0.63733	0.821632	NA	NA
HIF_high	ENSMUSG00000037034_LINE7005_Pax1_I_N1	Pax1	0.883122	0.687741	1.02178	0.842696	0.91918	NA	NA
HIF_high	ENSMUSG00000002983_LINE7015_Relb_I	Relb	0.968591	0.76342	1.16234	0.583888	0.798152	NA	NA
HIF_high	ENSMUSG00000023411_LINE7035_Nfatc4_I_N10	Nfatc4	1.05418	0.835133	1.24027	0.287953	0.59905	NA	NA
HIF_high	ENSMUSG00000023411_LINE7047_Nfatc4_I_N1	Nfatc4	1.05969	0.859484	1.21563	0.271481	0.587674	NA	NA
HIF_high	ENSMUSG00000023411_LINE7048_Nfatc4_I_N1	Nfatc4	0.95104	0.677018	1.18266	0.645345	0.826053	NA	NA
HIF_high	ENSMUSG00000023411_LINE7049_Nfatc4_I_N1	Nfatc4	0.951411	0.784169	1.09869	0.644077	0.826053	NA	NA
HIF_high	ENSMUSG00000023411_LINE7050_Nfatc4_I_N1	Nfatc4	1.1649	0.925037	1.36128	0.0632665	0.363917	NA	NA
HIF_high	ENSMUSG00000070691_LINE7301_Runx3_I_N3	Runx3	0.806676	0.61249	0.964197	0.959018	0.977908	NA	NA
HIF_high	ENSMUSG00000070691_LINE7312_Runx3_I_N3	Runx3	1.17294	0.916006	1.38746	0.0551171	0.348267	NA	NA
HIF_high	ENSMUSG00000070691_LINE7308_Runx3_I_N2	Runx3	0.995568	0.772162	1.16196	0.4866	0.755272	NA	NA
HIF_high	ENSMUSG00000070691_LINE7309_Runx3_I_N2	Runx3	1.01442	0.807601	1.1758	0.419265	0.69527	NA	NA
HIF_high	ENSMUSG00000070691_LINE7316_Runx3_I_N1	Runx3	1.1462	0.837302	1.45571	0.0859043	0.405623	NA	NA
HIF_high	ENSMUSG00000008575_LINE7350_Nfib_I_N4	Nfib	1.43561	1.04609	1.84926	7.53e-05	0.00869203	NA	NA
HIF_high	ENSMUSG00000008575_LINE7346_Nfib_I_N4	Nfib	1.25301	0.930374	1.51874	0.0113347	0.186056	NA	NA
HIF_high	ENSMUSG00000024515_LINE7356_Smad4_I_N1	Smad4	0.811585	0.603203	0.994012	0.954631	0.976506	NA	NA
HIF_high	ENSMUSG00000024515_LINE7357_Smad4_I_N1	Smad4	0.989188	0.75221	1.18094	0.509673	0.763942	NA	NA
HIF_high	ENSMUSG00000024563_LINE7358_Smad2_I_N1	Smad2	1.25917	0.96521	1.54188	0.00987895	0.175907	NA	NA
HIF_high	ENSMUSG00000024563_LINE7362_Smad2_I_N1	Smad2	0.971742	0.776939	1.13115	0.572627	0.789698	NA	NA
HIF_high	ENSMUSG00000024563_LINE7363_Smad2_I_N1	Smad2	1.14323	0.937008	1.3152	0.0900118	0.405623	NA	NA
HIF_high	ENSMUSG00000024563_LINE7364_Smad2_I_N1	Smad2	0.816612	0.612914	0.96045	0.949767	0.974121	NA	NA
HIF_high	ENSMUSG00000028565_LINE7375_Nfia_I_N4	Nfia	1.43561	1.04609	1.84926	7.53e-05	0.00869203	NA	NA
HIF_high	ENSMUSG00000028565_LINE7371_Nfia_I_N4	Nfia	1.25301	0.930374	1.51874	0.0113347	0.186056	NA	NA
HIF_high	ENSMUSG00000031681_LINE7378_Smad1_I_N1	Smad1	0.737661	0.583733	0.865632	0.992347	0.994563	NA	NA
HIF_high	ENSMUSG00000031681_LINE7389_Smad1_I_N1	Smad1	1.04879	0.798545	1.26178	0.304507	0.601252	NA	NA
HIF_high	ENSMUSG00000031681_LINE7390_Smad1_I_N1	Smad1	1.16707	0.895361	1.37639	0.0609718	0.355273	NA	NA
HIF_high	ENSMUSG00000027868_LINE7567_Tbx15_I_N1	Tbx15	1.06127	0.796367	1.29273	0.266852	0.584037	NA	NA
HIF_high	ENSMUSG00000027868_LINE7568_Tbx15_I_N1	Tbx15	1.1087	0.901725	1.26582	0.149158	0.481658	NA	NA
HIF_high	ENSMUSG00000031241_LINE7574_Tbx22_I_N1	Tbx22	1.06127	0.796367	1.29273	0.266852	0.584037	NA	NA
HIF_high	ENSMUSG00000031241_LINE7575_Tbx22_I_N1	Tbx22	1.1087	0.901725	1.26582	0.149158	0.481658	NA	NA
HIF_high	ENSMUSG00000032419_LINE7580_Tbx18_I_N1	Tbx18	1.06127	0.796367	1.29273	0.266852	0.584037	NA	NA
HIF_high	ENSMUSG00000032419_LINE7581_Tbx18_I_N1	Tbx18	1.1087	0.901725	1.26582	0.149158	0.481658	NA	NA
HIF_high	ENSMUSG00000002249_LINE7609_Tead3_I_N1	Tead3	1.06154	0.762759	1.29803	0.266083	0.584037	NA	NA
HIF_high	ENSMUSG00000002249_LINE7610_Tead3_I_N1	Tead3	1.27524	0.969661	1.54183	0.00683041	0.143652	NA	NA
HIF_high	ENSMUSG00000002249_LINE7611_Tead3_I_N1	Tead3	0.992538	0.787056	1.16668	0.49755	0.757582	NA	NA
HIF_high	ENSMUSG00000030353_LINE7613_Tead4_I_N1	Tead4	1.13805	0.894295	1.36768	0.0975215	0.413184	NA	NA
HIF_high	ENSMUSG00000030353_LINE7614_Tead4_I_N1	Tead4	0.915423	0.696681	1.10802	0.75884	0.876656	NA	NA
HIF_high	ENSMUSG00000004328_LINE324_Hif3a_I_N1	Hif3a	0.934195	0.701047	1.11414	0.701324	0.84932	NA	NA
HIF_high	ENSMUSG00000004328_LINE325_Hif3a_I_N1	Hif3a	1.06375	0.813564	1.29078	0.259677	0.584037	NA	NA
HIF_high	ENSMUSG00000028466_LINE1467_Creb3_I_N1	Creb3	1.31898	1.04786	1.53717	0.00231681	0.0929654	NA	NA
HIF_high	ENSMUSG00000028466_LINE1468_Creb3_I_N1	Creb3	1.13384	0.907374	1.32306	0.103965	0.416399	NA	NA
HIF_high	ENSMUSG00000029832_LINE1491_Nfe2l3_I_N2	Nfe2l3	1.21921	0.955308	1.44101	0.0231438	0.237572	NA	NA
HIF_high	ENSMUSG00000016458_LINE2218_Wt1_I	Wt1	0.988238	0.771734	1.16538	0.51311	0.765549	NA	NA
HIF_high	ENSMUSG00000024137_LINE2393_E4f1_I	E4f1	1.20454	0.921689	1.47255	0.0308915	0.266538	NA	NA
HIF_high	ENSMUSG00000035397_LINE2773_Klf16_I_N3	Klf16	0.872889	0.714512	1.00232	0.864862	0.925495	NA	NA
HIF_high	ENSMUSG00000035397_LINE2767_Klf16_I_N1	Klf16	1.28744	0.986296	1.53283	0.0051102	0.120672	NA	NA
HIF_high	ENSMUSG00000051176_LINE3240_Zfp42_I_N14	Zfp42	1.05824	0.818521	1.2773	0.275779	0.587674	NA	NA
HIF_high	ENSMUSG00000051176_LINE3236_Zfp42_I_N3	Zfp42	1.06134	0.841571	1.26893	0.266665	0.584037	NA	NA
HIF_high	ENSMUSG00000051176_LINE3217_Zfp42_I_N1	Zfp42	1.08194	0.831458	1.29925	0.210387	0.52931	NA	NA
HIF_high	ENSMUSG00000051176_LINE3218_Zfp42_I_N1	Zfp42	1.15406	0.88651	1.3639	0.0757283	0.393028	NA	NA
HIF_high	ENSMUSG00000051176_LINE3233_Zfp42_I_N1	Zfp42	1.17283	0.937252	1.34729	0.0552214	0.348267	NA	NA
HIF_high	ENSMUSG00000051176_LINE3239_Zfp42_I_N1	Zfp42	1.15514	0.940981	1.338	0.0744068	0.393028	NA	NA
HIF_high	Q8K439_MOUSE_LINE3883_Zfp263_I_N2	LINE3883	0.888702	0.70129	1.04308	0.829697	0.916138	NA	NA
HIF_high	Q8K439_MOUSE_LINE3877_Zfp263_I_N1	LINE3877	1.05786	0.78968	1.29653	0.276885	0.587674	NA	NA
HIF_high	Q8K439_MOUSE_LINE3878_Zfp263_I_N1	LINE3878	0.945868	0.740578	1.10626	0.662906	0.834679	NA	NA
HIF_high	ENSMUSG00000047143_LINE4019_Dmrta2_I_N3	Dmrta2	1.07116	0.866654	1.22685	0.238875	0.562108	NA	NA
HIF_high	ENSMUSG00000047143_LINE4018_Dmrta2_I_N1	Dmrta2	1.12114	0.881563	1.30614	0.125338	0.445131	NA	NA
HIF_high	ENSMUSG00000047143_LINE4022_Dmrta2_I_N1	Dmrta2	0.957888	0.74595	1.13144	0.621669	0.82079	NA	NA
HIF_high	ENSMUSG00000001517_LINE5830_Foxm1_I_N1	Foxm1	0.828203	0.669192	0.942037	0.937021	0.966154	NA	NA
HIF_high	ENSMUSG00000001517_LINE5831_Foxm1_I_N1	Foxm1	0.761429	0.633643	0.867937	0.985599	0.992233	NA	NA
HIF_high	ENSMUSG00000001517_LINE5838_Foxm1_I_N1	Foxm1	1.26193	1.01027	1.4882	0.00928267	0.175907	NA	NA
HIF_high	ENSMUSG00000026497_LINE12141_Mixl1_I	Mixl1	1.09317	0.865027	1.26958	0.183026	0.508521	NA	NA
HIF_high	ENSMUSG00000079033_LINE16135_Mef2b_I_N14	Mef2b	1.22771	0.881066	1.53243	0.0194629	0.216505	NA	NA
HIF_high	ENSMUSG00000079033_LINE16115_Mef2b_I_N1	Mef2b	1.05983	0.843022	1.23285	0.271061	0.587674	NA	NA
HIF_high	ENSMUSG00000079033_LINE16118_Mef2b_I_N1	Mef2b	1.04092	0.771228	1.27034	0.3295	0.619423	NA	NA
HIF_high	ENSMUSG00000079033_LINE16132_Mef2b_I_N1	Mef2b	1.28273	1.00903	1.49116	0.00572208	0.127849	NA	NA
HIF_high	ENSMUSG00000079033_LINE16134_Mef2b_I_N1	Mef2b	1.13636	0.77596	1.43578	0.100073	0.413184	NA	NA
HIF_high	ENSMUSG00000021540_LINE17865_Smad5_I_N1	Smad5	0.737661	0.583733	0.865632	0.992347	0.994563	NA	NA
HIF_high	ENSMUSG00000021540_LINE17876_Smad5_I_N1	Smad5	1.04879	0.798545	1.26178	0.304507	0.601252	NA	NA
HIF_high	ENSMUSG00000021540_LINE17877_Smad5_I_N1	Smad5	1.16707	0.895361	1.37639	0.0609718	0.355273	NA	NA
HIF_high	ENSMUSG00000027796_LINE17891_Smad9_I_N1	Smad9	1.25917	0.96521	1.54188	0.00987895	0.175907	NA	NA
HIF_high	ENSMUSG00000027796_LINE17892_Smad9_I_N1	Smad9	0.737661	0.583733	0.865632	0.992347	0.994563	NA	NA
HIF_high	ENSMUSG00000027796_LINE17905_Smad9_I_N1	Smad9	1.04879	0.798545	1.26178	0.304507	0.601252	NA	NA
HIF_high	ENSMUSG00000027796_LINE17906_Smad9_I_N1	Smad9	0.971742	0.776939	1.13115	0.572627	0.789698	NA	NA
HIF_high	ENSMUSG00000027796_LINE17907_Smad9_I_N1	Smad9	1.16707	0.895361	1.37639	0.0609718	0.355273	NA	NA
HIF_high	ENSMUSG00000027796_LINE17908_Smad9_I_N1	Smad9	0.816612	0.612914	0.96045	0.949767	0.974121	NA	NA
HIF_low	ENSMUSG00000021359_LINE1_Tcfap2a_D_N1	Tcfap2a	1.02605	0.885464	1.14314	0.343086	0.509144	1.0151	0.0912542
HIF_low	ENSMUSG00000021359_LINE2_Tcfap2a_D_N1	Tcfap2a	1.02477	0.791741	1.22621	0.349506	0.514649	0.957253	0.120985
HIF_low	ENSMUSG00000021359_LINE3_Tcfap2a_D_N1	Tcfap2a	1.17779	1.01775	1.3182	0.00775337	0.0482217	1.14046	0.0924342
HIF_low	ENSMUSG00000021359_LINE4_Tcfap2a_D_N1	Tcfap2a	0.973344	0.821431	1.09501	0.624866	0.726312	0.929326	0.081647
HIF_low	ENSMUSG00000025927_LINE5_Tcfap2b_D	Tcfap2b	1.06752	0.890142	1.22722	0.167548	0.314219	1.10245	0.116205
HIF_low	ENSMUSG00000028640_LINE6_Tcfap2c_D	Tcfap2c	0.970981	0.839316	1.09372	0.637192	0.736821	0.963734	0.0789745
HIF_low	ENSMUSG00000042477_LINE7_Tcfap2e_D	Tcfap2e	1.1632	0.959777	1.34938	0.0128723	0.0684826	1.14945	0.112097
HIF_low	ENSMUSG00000042596_LINE8_Tcfap2d_I	Tcfap2d	0.908659	0.776025	1.03006	0.889396	0.920545	0.923872	0.0895309
HIF_low	ENSMUSG00000004661_LINE10_Arid3b_D	Arid3b	1.02631	0.842116	1.20499	0.341782	0.507769	0.977184	0.0835898
HIF_low	ENSMUSG00000019564_LINE13_Arid3a_D_N3	Arid3a	0.926921	0.784197	1.05403	0.832878	0.888316	0.948806	0.0803458
HIF_low	ENSMUSG00000019947_LINE15_Arid5b_D	Arid5b	1.25409	1.06278	1.421	0.000331893	0.00507645	1.19238	0.110732
HIF_low	ENSMUSG00000037447_LINE18_Arid5a_D	Arid5a	1.04551	0.900373	1.16522	0.252154	0.416634	1.04961	0.0872336
HIF_low	ENSMUSG00000066224_LINE24_Arid3c_I	Arid3c	1.0397	0.879129	1.16493	0.277893	0.445751	1.06908	0.115714
HIF_low	ENSMUSG00000033237_LINE27_Arid2_I	Arid2	1.02326	0.878091	1.14543	0.357129	0.521361	1.05023	0.0735273
HIF_low	ENSMUSG00000024548_LINE28_Setbp1_D	Setbp1	0.870514	0.773105	0.957063	0.961444	0.97093	0.906703	0.0754872
HIF_low	ENSMUSG00000026491_LINE29_Ahctf1_D	Ahctf1	1.04035	0.854387	1.23095	0.274915	0.44157	1.04947	0.10899
HIF_low	ENSMUSG00000056758_LINE31_Hmga2_D	Hmga2	1.11053	0.922409	1.27379	0.0621189	0.172396	1.08509	0.0887889
HIF_low	ENSMUSG00000058318_LINE32_Phf21a_D	Phf21a	1.00764	0.878562	1.12312	0.439093	0.593989	1.03528	0.0790473
HIF_low	ENSMUSG00000071262_LINE33_Zfp957_I	Zfp957	1.14502	0.964219	1.32011	0.0231819	0.0937022	1.19091	0.120529
HIF_low	ENSMUSG00000000134_LINE36_Tcfe3_D	Tcfe3	1.10588	0.937722	1.26391	0.0700286	0.184099	1.07941	0.0962542
HIF_low	ENSMUSG00000000282_LINE38_Mnt_D	Mnt	1.08649	0.93501	1.21803	0.11168	0.242064	1.05874	0.0863884
HIF_low	ENSMUSG00000001988_LINE41_Npas1_I	Npas1	0.915071	0.778127	1.04388	0.871314	0.909193	0.89679	0.0732302
HIF_low	ENSMUSG00000005718_LINE44_Tcfap4_D	Tcfap4	1.14965	0.972803	1.31461	0.0200489	0.0859561	1.12748	0.105737
HIF_low	ENSMUSG00000007805_LINE47_Twist2_D	Twist2	1.06429	0.908367	1.21964	0.178651	0.326274	1.05191	0.105341
HIF_low	ENSMUSG00000007872_LINE48_Id3_I	Id3	1.5823	1.12986	2.01753	4.14e-14	1.39e-11	1.57078	0.310182
HIF_low	ENSMUSG00000009248_LINE50_Ascl2_D_N2	Ascl2	0.909845	0.771554	1.01532	0.886193	0.918964	0.963447	0.0756374
HIF_low	ENSMUSG00000009471_LINE51_Myod1_D	Myod1	1.21805	1.03582	1.38865	0.00163221	0.0160362	1.25453	0.13329
HIF_low	ENSMUSG00000015522_LINE52_Arnt_D_N2	Arnt	1.12761	0.899546	1.33868	0.0389459	0.127232	1.06807	0.116895
HIF_low	ENSMUSG00000015709_LINE54_Arnt2_D	Arnt2	1.14096	0.973712	1.28078	0.0262648	0.103369	1.12476	0.0882754
HIF_low	ENSMUSG00000017801_LINE55_Mlx_D_N3	Mlx	1.00456	0.872877	1.12263	0.45579	0.601819	0.978289	0.0828692
HIF_low	ENSMUSG00000019256_LINE58_Ahr_I	Ahr	0.958307	0.829648	1.07264	0.700823	0.791366	0.913692	0.0701581
HIF_low	ENSMUSG00000019789_LINE59_Hey2_D	Hey2	1.11754	0.9788	1.24556	0.0515468	0.150831	1.13545	0.0871309
HIF_low	ENSMUSG00000019913_LINE60_Sim1_I	Sim1	0.915071	0.778127	1.04388	0.871314	0.909193	0.89679	0.0732302
HIF_low	ENSMUSG00000020167_LINE64_Tcf3_D_N3	Tcf3	1.44035	1.00324	1.87437	4.77e-09	5.84e-07	1.36708	0.239498
HIF_low	ENSMUSG00000020167_LINE65_Tcf3_D_N1	Tcf3	1.03284	0.864664	1.16703	0.30988	0.477775	1.10166	0.103314
HIF_low	ENSMUSG00000020538_LINE66_Srebf1_D_N2	Srebf1	1.09804	0.927391	1.25828	0.0851156	0.206425	1.12798	0.102809
HIF_low	ENSMUSG00000020538_LINE68_Srebf1_D_N1	Srebf1	1.17396	0.997909	1.33114	0.00888305	0.0529052	1.16069	0.0968998
HIF_low	ENSMUSG00000020644_LINE69_Id2_D	Id2	1.10193	0.937378	1.23876	0.0773448	0.19513	1.11299	0.0971358
HIF_low	ENSMUSG00000021010_LINE71_Npas3_I	Npas3	0.915071	0.778127	1.04388	0.871314	0.909193	0.89679	0.0732302
HIF_low	ENSMUSG00000021379_LINE72_Id4_I	Id4	1.5823	1.12986	2.01753	4.14e-14	1.39e-11	1.57078	0.310182
HIF_low	ENSMUSG00000021575_LINE74_Ahrr_I	Ahrr	0.958307	0.829648	1.07264	0.700823	0.791366	0.913692	0.0701581
HIF_low	ENSMUSG00000022346_LINE75_Myc_D	Myc	1.1306	0.980813	1.25393	0.0357378	0.120592	1.11446	0.0907802
HIF_low	ENSMUSG00000022463_LINE76_Srebf2_D	Srebf2	1.13972	0.987456	1.27668	0.0272777	0.105781	1.13336	0.102011
HIF_low	ENSMUSG00000022528_LINE77_Hes1_D	Hes1	1.26217	1.07889	1.41745	0.000226314	0.00385593	1.26536	0.119847
HIF_low	ENSMUSG00000023781_LINE78_Hes7_D	Hes7	1.23045	1.07746	1.37751	0.000963601	0.0110855	1.26117	0.120832
HIF_low	ENSMUSG00000023990_LINE80_Tcfeb_D	Tcfeb	1.17978	1.01715	1.32732	0.00721753	0.0460417	1.12172	0.0921307
HIF_low	ENSMUSG00000025128_LINE82_Bhlhe22_D	Bhlhe22	1.16377	1.00823	1.29756	0.012624	0.0680395	1.14038	0.109373
HIF_low	ENSMUSG00000025930_LINE83_Msc_D	Msc	1.11275	0.938061	1.26751	0.0585962	0.165694	1.11755	0.106105
HIF_low	ENSMUSG00000026077_LINE84_Npas2_D	Npas2	0.985541	0.821743	1.13953	0.559609	0.679201	1.09153	0.113765
HIF_low	ENSMUSG00000026459_LINE85_Myog_D	Myog	1.16103	0.952535	1.33267	0.01384	0.0715109	1.18614	0.143812
HIF_low	ENSMUSG00000026641_LINE86_Usf1_D	Usf1	1.20212	0.985224	1.39261	0.00310942	0.0264891	1.13605	0.107079
HIF_low	ENSMUSG00000026735_LINE87_Ptf1a_I	Ptf1a	1.12821	0.939444	1.3105	0.0382875	0.126002	1.10324	0.112789
HIF_low	ENSMUSG00000027794_LINE89_Sohlh2_D	Sohlh2	1.20403	1.01222	1.38507	0.00288421	0.0250461	1.2215	0.0843538
HIF_low	ENSMUSG00000027967_LINE90_Neurog2_I	Neurog2	1.16914	0.969668	1.34961	0.0105116	0.0607237	1.11426	0.100551
HIF_low	ENSMUSG00000028654_LINE92_Mycl1_I	Mycl1	1.02385	0.872232	1.14913	0.354115	0.518019	1.05639	0.085608
HIF_low	ENSMUSG00000028940_LINE94_Hes2_D	Hes2	0.961598	0.831942	1.08728	0.684758	0.779766	0.951131	0.0752075
HIF_low	ENSMUSG00000029238_LINE96_Clock_D	Clock	1.0281	0.882011	1.1543	0.332912	0.498998	1.01703	0.0905371
HIF_low	ENSMUSG00000029553_LINE98_Tcfec_D_N2	Tcfec	1.09586	0.93996	1.23733	0.0897095	0.214761	1.04344	0.0814977
HIF_low	ENSMUSG00000030001_LINE99_Figla_D	Figla	1.29541	1.11677	1.45085	4.25e-05	0.000970896	1.26795	0.138486
HIF_low	ENSMUSG00000030103_LINE100_Bhlhe40_D_N5	Bhlhe40	1.01814	0.84455	1.17898	0.383454	0.545015	0.998292	0.095485
HIF_low	ENSMUSG00000030256_LINE106_Bhlhe41_D	Bhlhe41	1.06333	0.917225	1.19132	0.182021	0.329892	1.04228	0.0999679
HIF_low	ENSMUSG00000030543_LINE107_Mesp2_I	Mesp2	1.3851	1.03881	1.73122	2.15e-07	1.52e-05	1.4041	0.253333
HIF_low	ENSMUSG00000030544_LINE108_Mesp1_I	Mesp1	1.3851	1.03881	1.73122	2.15e-07	1.52e-05	1.4041	0.253333
HIF_low	ENSMUSG00000032228_LINE109_Tcf12_D_N1	Tcf12	1.39649	1.03327	1.79537	1.01e-07	9.1e-06	1.41737	0.274805
HIF_low	ENSMUSG00000032228_LINE110_Tcf12_D_N1	Tcf12	1.10698	0.910146	1.28693	0.0680821	0.181068	1.12761	0.13595
HIF_low	ENSMUSG00000032744_LINE111_Heyl_I	Heyl	1.11754	0.9788	1.24556	0.0515468	0.150831	1.13545	0.0871309
HIF_low	ENSMUSG00000034161_LINE113_Scx_I	Scx	1.13673	0.985836	1.26947	0.0298386	0.111489	1.07897	0.0951963
HIF_low	ENSMUSG00000035158_LINE115_Mitf_D	Mitf	1.07391	0.928014	1.21199	0.146974	0.292643	1.04547	0.081511
HIF_low	ENSMUSG00000035923_LINE117_Myf6_D_N1	Myf6	1.17563	0.951438	1.37378	0.00837508	0.0501016	1.12674	0.115013
HIF_low	ENSMUSG00000035923_LINE118_Myf6_D_N1	Myf6	1.11415	0.960664	1.27245	0.0564533	0.162017	1.10084	0.0982984
HIF_low	ENSMUSG00000036816_LINE120_Atoh7_I	Atoh7	1.12539	0.890248	1.36406	0.0414828	0.132627	1.06952	0.112926
HIF_low	ENSMUSG00000037169_LINE121_Mycn_D	Mycn	1.02385	0.872232	1.14913	0.354115	0.518019	1.05639	0.085608
HIF_low	ENSMUSG00000037335_LINE123_Hand1_I	Hand1	1.05856	0.893816	1.1974	0.199466	0.350041	1.054	0.0956958
HIF_low	ENSMUSG00000037621_LINE124_Atoh8_I	Atoh8	1.13437	0.956005	1.31343	0.032006	0.114896	1.08158	0.137751
HIF_low	ENSMUSG00000038193_LINE126_Hand2_I	Hand2	1.05856	0.893816	1.1974	0.199466	0.350041	1.054	0.0956958
HIF_low	ENSMUSG00000038255_LINE127_Neurod2_I	Neurod2	1.24152	1.0709	1.38756	0.000590945	0.00803447	1.21327	0.0941705
HIF_low	ENSMUSG00000038342_LINE128_Mlxip_D	Mlxip	1.10706	0.962481	1.24684	0.0679413	0.181068	1.12591	0.108723
HIF_low	ENSMUSG00000038932_LINE129_Tcfl5_D	Tcfl5	1.02473	0.858579	1.16662	0.349713	0.514649	1.01447	0.0939296
HIF_low	ENSMUSG00000039830_LINE130_Olig2_I	Olig2	1.3256	1.07117	1.55177	8.13e-06	0.000280612	1.23037	0.120663
HIF_low	ENSMUSG00000040289_LINE132_Hey1_I	Hey1	1.11754	0.9788	1.24556	0.0515468	0.150831	1.13545	0.0871309
HIF_low	ENSMUSG00000042745_LINE133_Id1_I	Id1	1.10193	0.937378	1.23876	0.0773448	0.19513	1.11299	0.0971358
HIF_low	ENSMUSG00000044312_LINE135_Neurog3_I	Neurog3	1.16914	0.969668	1.34961	0.0105116	0.0607237	1.11426	0.100551
HIF_low	ENSMUSG00000044597_LINE136_Mycs_I	Mycs	1.02385	0.872232	1.14913	0.354115	0.518019	1.05639	0.085608
HIF_low	ENSMUSG00000045493_LINE137_Bhlhe23_I	Bhlhe23	1.18493	1.00356	1.33747	0.00598235	0.0410829	1.17258	0.0778581
HIF_low	ENSMUSG00000045591_LINE138_Olig3_D	Olig3	1.13365	0.968568	1.27949	0.0326934	0.114896	1.125	0.0971937
HIF_low	ENSMUSG00000045680_LINE139_Tcf21_D_N1	Tcf21	1.01914	0.868096	1.15561	0.378226	0.540577	0.995899	0.0903287
HIF_low	ENSMUSG00000045680_LINE140_Tcf21_D_N1	Tcf21	1.04042	0.895977	1.16304	0.274605	0.44157	1.05981	0.0916443
HIF_low	ENSMUSG00000045903_LINE141_Npas4_I	Npas4	1.07409	0.893812	1.23891	0.146399	0.292363	1.11805	0.103293
HIF_low	ENSMUSG00000046160_LINE142_Olig1_I	Olig1	1.24053	1.05809	1.40599	0.000617588	0.00831274	1.24038	0.106727
HIF_low	ENSMUSG00000046518_LINE143_Ferd3l_I	Ferd3l	1.05794	0.911038	1.18546	0.201781	0.353642	1.02662	0.0884035
HIF_low	ENSMUSG00000048001_LINE146_Hes5_D	Hes5	1.12157	0.967933	1.2715	0.0461553	0.142366	1.09919	0.103354
HIF_low	ENSMUSG00000048540_LINE148_Nhlh2_D	Nhlh2	1.10621	0.915577	1.26996	0.0694302	0.182883	1.07724	0.0936982
HIF_low	ENSMUSG00000048904_LINE150_Neurog1_D	Neurog1	1.10457	0.940099	1.25818	0.0723851	0.188605	1.1264	0.10195
HIF_low	ENSMUSG00000051251_LINE151_Nhlh1_I	Nhlh1	1.13383	0.981041	1.26883	0.0325192	0.114896	1.11167	0.0801593
HIF_low	ENSMUSG00000052271_LINE152_Bhlha15_D	Bhlha15	1.13674	0.976027	1.26121	0.0298341	0.111489	1.08887	0.086402
HIF_low	ENSMUSG00000053477_LINE153_Tcf4_D	Tcf4	1.38713	0.99059	1.77826	1.88e-07	1.52e-05	1.43333	0.278413
HIF_low	ENSMUSG00000055116_LINE154_Arntl_D	Arntl	1.17581	1.01372	1.32591	0.0083218	0.0500051	1.13964	0.0876423
HIF_low	ENSMUSG00000057098_LINE155_Ebf1_D	Ebf1	1.0898	0.923216	1.24192	0.10351	0.231099	1.03522	0.0908013
HIF_low	ENSMUSG00000059436_LINE156_Max_D_N3	Max	1.09952	0.916473	1.26283	0.082085	0.201618	1.0502	0.0941515
HIF_low	ENSMUSG00000062713_LINE160_Sim2_I	Sim2	0.915071	0.778127	1.04388	0.871314	0.909193	0.89679	0.0732302
HIF_low	ENSMUSG00000068079_LINE162_Tcf15_I	Tcf15	1.13673	0.985836	1.26947	0.0298386	0.111489	1.07897	0.0951963
HIF_low	ENSMUSG00000073043_LINE166_Atoh1_D_N2	Atoh1	1.14904	0.951167	1.32373	0.0204353	0.0859561	1.12401	0.120774
HIF_low	ENSMUSG00000073043_LINE165_Atoh1_D_N1	Atoh1	0.994208	0.852055	1.1222	0.512288	0.641432	1.09063	0.0991572
HIF_low	ENSMUSG00000089674_LINE168_Usf2_D	Usf2	1.11555	0.939758	1.26296	0.0543907	0.157103	1.07773	0.081998
HIF_low	ENSMUSG00000033943_LINE169_Mga_I	Mga	1.17733	0.981075	1.35235	0.0078817	0.0482217	1.17613	0.119532
HIF_low	BAE290471_LINE1209_Cebpd_I_N23	Cebpd	1.13431	0.974663	1.27424	0.0320608	0.114896	1.15304	0.0903495
HIF_low	BAE290471_LINE1211_Cebpd_I_N2	Cebpd	1.16945	1.01952	1.30682	0.010398	0.0605876	1.20015	0.100537
HIF_low	BAE290471_LINE1212_Cebpd_I_N1	Cebpd	1.10762	0.932345	1.27283	0.0669818	0.180315	1.05053	0.0903472
HIF_low	BAE290471_LINE1221_Cebpd_I_N1	Cebpd	1.09161	0.894392	1.26076	0.0992333	0.228321	1.10612	0.095661
HIF_low	BAE290471_LINE1238_Cebpd_I_N1	Cebpd	1.13075	0.964205	1.27474	0.0355804	0.120592	1.13149	0.103921
HIF_low	ENSMUSG00000003545_LINE172_Fosb_I	Fosb	1.26219	1.03109	1.47972	0.000226149	0.00385593	1.2579	0.15096
HIF_low	ENSMUSG00000003949_LINE173_Hlf_D	Hlf	1.01378	0.87708	1.13626	0.406319	0.566901	1.04021	0.0753591
HIF_low	ENSMUSG00000015461_LINE174_Atf6b_I	Atf6b	0.953627	0.795554	1.10659	0.723038	0.808203	0.988141	0.0999763
HIF_low	ENSMUSG00000015839_LINE175_Nfe2l2_D	Nfe2l2	1.09823	0.936676	1.24576	0.0847111	0.205814	1.10874	0.116499
HIF_low	ENSMUSG00000018143_LINE177_Mafk_D	Mafk	1.08533	0.903395	1.24413	0.11464	0.2461	1.0836	0.103736
HIF_low	ENSMUSG00000020484_LINE179_Xbp1_D_N1	Xbp1	0.957885	0.849341	1.06422	0.702858	0.792999	0.95826	0.0773288
HIF_low	ENSMUSG00000020484_LINE180_Xbp1_D_N1	Xbp1	1.09581	0.948118	1.22022	0.0898295	0.214761	1.09522	0.0924209
HIF_low	ENSMUSG00000021250_LINE181_Fos_I	Fos	1.44847	1.21789	1.65951	2.63e-09	3.54e-07	1.448	0.190464
HIF_low	ENSMUSG00000022389_LINE183_Tef_D	Tef	1.06039	0.88717	1.20595	0.192653	0.343004	1.13906	0.119704
HIF_low	ENSMUSG00000023027_LINE185_Atf1_D_N1	Atf1	1.25645	1.07695	1.41362	0.000297081	0.00464966	1.15303	0.100095
HIF_low	ENSMUSG00000023027_LINE186_Atf1_D_N1	Atf1	1.1915	1.00244	1.34221	0.0046819	0.0348168	1.16455	0.103089
HIF_low	ENSMUSG00000024912_LINE189_Fosl1_D	Fosl1	1.21457	1.05385	1.35264	0.00188508	0.018254	1.182	0.116567
HIF_low	ENSMUSG00000025612_LINE191_Bach1_I	Bach1	1.3141	1.11681	1.47138	1.55e-05	0.000485393	1.3423	0.151445
HIF_low	ENSMUSG00000025958_LINE192_Creb1_D	Creb1	1.14623	0.963442	1.32308	0.0223251	0.0905262	1.16175	0.0987822
HIF_low	ENSMUSG00000026628_LINE193_Atf3_D_N2	Atf3	1.11956	0.946625	1.28147	0.0487801	0.148884	1.14364	0.104451
HIF_low	ENSMUSG00000026663_LINE196_Atf6_I	Atf6	0.953627	0.795554	1.10659	0.723038	0.808203	0.988141	0.0999763
HIF_low	ENSMUSG00000027104_LINE197_Atf2_D	Atf2	1.08403	0.904373	1.25919	0.118029	0.25177	1.1195	0.104202
HIF_low	ENSMUSG00000029135_LINE202_Fosl2_D	Fosl2	1.23149	1.08709	1.36817	0.000921087	0.0107807	1.2696	0.0982202
HIF_low	ENSMUSG00000034271_LINE208_Jdp2_D_N2	Jdp2	1.0693	0.880612	1.24518	0.161622	0.309841	1.1128	0.104138
HIF_low	ENSMUSG00000034271_LINE210_Jdp2_D_N1	Jdp2	1.26078	1.04158	1.47991	0.000241903	0.00397075	1.22882	0.154638
HIF_low	ENSMUSG00000034271_LINE211_Jdp2_D_N1	Jdp2	1.36828	1.06918	1.67056	6.31e-07	3.86e-05	1.28101	0.150161
HIF_low	ENSMUSG00000034957_LINE212_Cebpa_D	Cebpa	1.10684	0.964322	1.22824	0.0683301	0.181068	1.13129	0.103279
HIF_low	ENSMUSG00000035041_LINE213_Creb3l3_I	Creb3l3	1.26759	1.03656	1.49982	0.000174189	0.00312612	1.25995	0.146937
HIF_low	ENSMUSG00000038615_LINE215_Nfe2l1_I	Nfe2l1	1.17885	0.946529	1.43829	0.00746445	0.0469493	1.15362	0.128773
HIF_low	ENSMUSG00000038648_LINE216_Creb3l2_D_N1	Creb3l2	1.12214	0.962158	1.26559	0.0454323	0.142366	1.13108	0.118247
HIF_low	ENSMUSG00000038648_LINE217_Creb3l2_D_N1	Creb3l2	1.1203	0.93782	1.29181	0.0478021	0.146564	1.12442	0.0871793
HIF_low	ENSMUSG00000038648_LINE218_Creb3l2_D_N1	Creb3l2	1.12174	0.939923	1.30126	0.0459369	0.142366	1.09333	0.11048
HIF_low	ENSMUSG00000040270_LINE222_Bach2_I	Bach2	1.38514	1.16961	1.57808	2.15e-07	1.52e-05	1.36089	0.133288
HIF_low	ENSMUSG00000040632_LINE223_Nrl_I	Nrl	1.01312	0.857651	1.15352	0.409803	0.566901	0.970995	0.0891224
HIF_low	ENSMUSG00000042406_LINE225_Atf4_D_N1	Atf4	1.13865	0.970387	1.29378	0.0281732	0.108037	1.11321	0.0977398
HIF_low	ENSMUSG00000042406_LINE226_Atf4_D_N1	Atf4	1.28005	1.0526	1.47447	9.39e-05	0.00180555	1.30889	0.146373
HIF_low	ENSMUSG00000051451_LINE236_Crebzf_D	Crebzf	1.18937	1.02247	1.33996	0.00507253	0.0369061	1.17892	0.0973354
HIF_low	ENSMUSG00000051510_LINE237_Mafg_D	Mafg	1.06463	0.897042	1.21284	0.177449	0.326274	0.964593	0.0908705
HIF_low	ENSMUSG00000052414_LINE238_Atf7_D	Atf7	1.0513	0.866785	1.22668	0.227887	0.385004	1.12085	0.119963
HIF_low	ENSMUSG00000052435_LINE239_Cebpe_D	Cebpe	1.15809	0.942538	1.36489	0.01526	0.0738848	1.12213	0.117139
HIF_low	ENSMUSG00000052684_LINE240_Jun_D	Jun	1.15425	1.00693	1.28397	0.0173007	0.0800232	1.09749	0.0912226
HIF_low	ENSMUSG00000052837_LINE241_Junb_D	Junb	1.15252	0.984672	1.3127	0.0182932	0.081263	1.19262	0.10808
HIF_low	ENSMUSG00000053007_LINE242_9430076C15Rik_D	9430076C15Rik	1.34696	1.02183	1.67584	2.34e-06	0.000120937	1.29872	0.169772
HIF_low	ENSMUSG00000056216_LINE244_Cebpg_D	Cebpg	1.17091	0.974268	1.36483	0.00988556	0.0581046	1.12462	0.144812
HIF_low	ENSMUSG00000056501_LINE246_Cebpb_D_N3	Cebpb	1.13431	0.974663	1.27424	0.0320608	0.114896	1.15304	0.0903495
HIF_low	ENSMUSG00000056749_LINE248_Nfil3_D	Nfil3	1.03118	0.861345	1.18159	0.317857	0.485993	1.0382	0.109428
HIF_low	ENSMUSG00000058794_LINE251_Nfe2_I	Nfe2	1.22831	1.05815	1.37337	0.00105688	0.0119543	1.24675	0.103372
HIF_low	ENSMUSG00000059824_LINE252_Dbp_D_N2	Dbp	0.912479	0.779026	1.01764	0.878851	0.913462	0.973241	0.110344
HIF_low	ENSMUSG00000059824_LINE253_Dbp_D_N1	Dbp	1.02232	0.845818	1.1837	0.361902	0.525096	1.02351	0.11424
HIF_low	ENSMUSG00000063889_LINE256_Crem_D	Crem	1.0524	0.88543	1.2121	0.223427	0.380192	1.1361	0.112516
HIF_low	ENSMUSG00000071076_LINE258_Jund_D	Jund	1.28226	1.10255	1.44312	8.39e-05	0.00168356	1.26067	0.12254
HIF_low	ENSMUSG00000074622_LINE260_Mafb_D_N2	Mafb	1.15715	0.936856	1.34778	0.0157373	0.0753824	1.13576	0.0947141
HIF_low	ENSMUSG00000074622_LINE262_Mafb_D_N1	Mafb	1.00217	0.858935	1.12264	0.468789	0.609737	1.03848	0.0980373
HIF_low	ENSMUSG00000074622_LINE263_Mafb_D_N1	Mafb	0.988938	0.872444	1.08805	0.541106	0.664356	1.00896	0.0775923
HIF_low	XP_0027269251_LINE265_Nfil3_D_N4	LINE265	0.958818	0.823641	1.09091	0.698351	0.791366	0.978695	0.0826969
HIF_low	XP_0027269251_LINE1938_Nfil3_I_N4	LINE1938	0.990795	0.860251	1.10246	0.530959	0.656867	1.02336	0.0900736
HIF_low	ENSMUSG00000024238_LINE266_Zeb1_I	Zeb1	1.45917	1.13068	1.83116	1.19e-09	1.77e-07	1.41186	0.233234
HIF_low	EDL381201_LINE274_Zscan4_D_N3	Zscan4	1.03546	0.884411	1.1756	0.297438	0.46661	1.05985	0.0971025
HIF_low	ENSMUSG00000000317_LINE277_Bcl6b_D	Bcl6b	1.08548	0.881608	1.29214	0.114255	0.245666	1.02674	0.105168
HIF_low	ENSMUSG00000001280_LINE281_Sp1_D	Sp1	0.971131	0.775197	1.1495	0.636415	0.736556	0.915247	0.119614
HIF_low	ENSMUSG00000003032_LINE286_Klf4_D_N2	Klf4	1.12952	0.866143	1.36447	0.0368732	0.122546	1.15208	0.190081
HIF_low	ENSMUSG00000003282_LINE289_Plag1_I	Plag1	0.988874	0.858116	1.10636	0.541455	0.664356	0.978787	0.0870832
HIF_low	ENSMUSG00000005148_LINE292_Klf5_I	Klf5	1.00451	0.763089	1.23536	0.456059	0.601819	0.949724	0.148779
HIF_low	ENSMUSG00000005698_LINE295_Ctcf_D	Ctcf	1.16324	1.01894	1.28449	0.0128542	0.0684826	1.17573	0.0990358
HIF_low	ENSMUSG00000006587_LINE298_Snai3_I	Snai3	1.14622	0.978142	1.29824	0.0223289	0.0905262	1.19065	0.116266
HIF_low	ENSMUSG00000014303_LINE308_Glis2_D	Glis2	1.07625	0.906528	1.21546	0.139865	0.284377	1.0809	0.107672
HIF_low	ENSMUSG00000018654_LINE316_Ikzf1_I	Ikzf1	1.22101	1.02561	1.39448	0.00144237	0.0155314	1.20613	0.114124
HIF_low	ENSMUSG00000018678_LINE317_Sp2_I	Sp2	0.847768	0.623586	1.05109	0.981977	0.984171	0.862434	0.146979
HIF_low	ENSMUSG00000018750_LINE318_Zbtb4_I	Zbtb4	0.950904	0.788895	1.08982	0.735595	0.814906	0.975501	0.083637
HIF_low	ENSMUSG00000019817_LINE320_Plagl1_D	Plagl1	1.06964	0.901821	1.21869	0.160514	0.309841	1.0573	0.0861753
HIF_low	ENSMUSG00000020453_LINE325_Patz1_I	Patz1	1.23289	1.04955	1.39071	0.00086643	0.0105064	1.11346	0.0843009
HIF_low	ENSMUSG00000021264_LINE330_Yy1_I	Yy1	0.984562	0.822983	1.13014	0.564922	0.681277	0.986874	0.0993692
HIF_low	ENSMUSG00000021318_LINE331_Gli3_D	Gli3	1.08494	0.927713	1.23999	0.115648	0.247475	1.06629	0.0864433
HIF_low	ENSMUSG00000021327_LINE332_Zkscan3_I	Zkscan3	1.00365	0.867993	1.10929	0.460705	0.603806	0.978675	0.0698365
HIF_low	ENSMUSG00000021366_LINE333_Hivep1_I	Hivep1	1.18853	1.03528	1.32688	0.00523537	0.0372847	1.14417	0.100062
HIF_low	ENSMUSG00000021514_LINE335_Zfp369_I	Zfp369	1.06871	0.914874	1.20755	0.16356	0.309841	1.07628	0.0792496
HIF_low	ENSMUSG00000021743_LINE336_Fezf2_I	Fezf2	1.0944	0.94436	1.23365	0.0929042	0.218824	1.08283	0.0995174
HIF_low	ENSMUSG00000022228_LINE337_Zfp187_D	Zfp187	1.11322	0.947103	1.25183	0.0578705	0.165379	1.11294	0.0919494
HIF_low	ENSMUSG00000022330_LINE339_Osr2_D	Osr2	1.18083	1.00503	1.35213	0.00694896	0.0447526	1.19653	0.113248
HIF_low	ENSMUSG00000022508_LINE341_Bcl6_D_N1	Bcl6	0.947505	0.830292	1.05859	0.750871	0.827065	1.00316	0.0994853
HIF_low	ENSMUSG00000022508_LINE342_Bcl6_D_N1	Bcl6	1.04544	0.914082	1.17464	0.252471	0.416634	0.989904	0.0884074
HIF_low	ENSMUSG00000022529_LINE344_Zfp263_D	Zfp263	1.07667	0.908229	1.22612	0.138633	0.282299	1.06192	0.108552
HIF_low	ENSMUSG00000023902_LINE353_Zscan10_D_N2	Zscan10	1.14125	0.900122	1.39211	0.0260318	0.103055	1.05474	0.106579
HIF_low	ENSMUSG00000023902_LINE352_Zscan10_D_N1	Zscan10	1.11105	0.935262	1.26004	0.0612743	0.17111	1.12889	0.0985518
HIF_low	ENSMUSG00000024220_LINE358_Zfp523_I	Zfp523	0.967042	0.82828	1.087	0.657451	0.755704	1.01381	0.0990702
HIF_low	ENSMUSG00000024922_LINE366_Ovol1_I	Ovol1	1.02045	0.801314	1.23643	0.37148	0.53459	1.07413	0.13863
HIF_low	ENSMUSG00000025323_LINE369_Sp4_D_N2	Sp4	0.907074	0.702786	1.11001	0.893577	0.922139	0.868875	0.121748
HIF_low	ENSMUSG00000025529_LINE371_Zfp711_D	Zfp711	1.08454	0.925761	1.23366	0.116701	0.249333	1.07215	0.10205
HIF_low	ENSMUSG00000025602_LINE372_Zfp202_D	Zfp202	1.19583	1.02986	1.34537	0.00397102	0.0307184	1.13812	0.108315
HIF_low	ENSMUSG00000025821_LINE373_Zfp282_I	Zfp282	1.10096	0.911025	1.29785	0.0792263	0.197845	1.09007	0.105541
HIF_low	ENSMUSG00000025959_LINE374_Klf7_D	Klf7	1.15947	0.798475	1.47328	0.0145795	0.0734566	1.09698	0.19883
HIF_low	ENSMUSG00000026815_LINE378_Gfi1b_D	Gfi1b	0.975576	0.836086	1.10894	0.613105	0.715879	0.977958	0.0974227
HIF_low	ENSMUSG00000027684_LINE385_Mecom_D	Mecom	1.15169	0.988735	1.30753	0.0187825	0.0823492	1.15257	0.0970836
HIF_low	ENSMUSG00000028042_LINE386_Zbtb7b_D	Zbtb7b	1.10698	0.919391	1.25221	0.0680822	0.181068	1.10624	0.102903
HIF_low	ENSMUSG00000028890_LINE392_Mtf1_D	Mtf1	1.06474	0.898568	1.21541	0.177052	0.326008	1.04865	0.109208
HIF_low	ENSMUSG00000029127_LINE394_Zbtb49_I	Zbtb49	1.03084	0.885868	1.15268	0.319475	0.485993	1.05443	0.0954559
HIF_low	ENSMUSG00000029697_LINE399_Fezf1_I	Fezf1	1.0944	0.94436	1.23365	0.0929042	0.218824	1.08283	0.0995174
HIF_low	ENSMUSG00000029729_LINE400_Zkscan1_D	Zkscan1	1.15186	0.967424	1.32165	0.0186845	0.0823492	1.11056	0.0934162
HIF_low	ENSMUSG00000030380_LINE406_Mzf1_D_N2	Mzf1	1.18886	1.00078	1.34763	0.00517108	0.0372847	1.17371	0.1114
HIF_low	ENSMUSG00000031079_LINE417_Zfp300_D	Zfp300	1.00384	0.866194	1.11979	0.459695	0.603806	1.03239	0.0779989
HIF_low	ENSMUSG00000032368_LINE426_Zic1_D	Zic1	1.15107	0.992152	1.28617	0.0191615	0.0837381	1.1143	0.109632
HIF_low	ENSMUSG00000033454_LINE428_Zbtb1_D	Zbtb1	1.14786	0.973674	1.32085	0.0212128	0.0883744	1.14206	0.108143
HIF_low	ENSMUSG00000033730_LINE430_Egr3_D_N1	Egr3	1.03195	0.808088	1.24566	0.31411	0.48154	1.05194	0.160302
HIF_low	ENSMUSG00000033730_LINE431_Egr3_D_N1	Egr3	0.995214	0.858895	1.11442	0.506777	0.638691	0.953001	0.0940381
HIF_low	ENSMUSG00000033863_LINE432_Klf9_D	Klf9	1.13066	0.945045	1.32143	0.0356822	0.120592	1.14785	0.124523
HIF_low	ENSMUSG00000034762_LINE442_Glis1_I	Glis1	1.02472	0.865418	1.17468	0.349746	0.514649	1.00131	0.0992044
HIF_low	ENSMUSG00000035529_LINE447_Prdm4_I	Prdm4	1.09505	0.881319	1.28799	0.0914719	0.217914	1.05094	0.106455
HIF_low	ENSMUSG00000036972_LINE452_Zic4_I	Zic4	1.01597	0.878004	1.14229	0.394765	0.554105	0.998137	0.0849034
HIF_low	ENSMUSG00000037868_LINE463_Egr2_D_N2	Egr2	1.04307	0.853922	1.2001	0.262787	0.426672	1.02249	0.111105
HIF_low	ENSMUSG00000038151_LINE465_Prdm1_I	Prdm1	0.948433	0.810831	1.05752	0.746745	0.824543	0.946966	0.0823977
HIF_low	ENSMUSG00000038418_LINE467_Egr1_D_N3	Egr1	1.10944	0.951999	1.24641	0.0638964	0.175162	1.06403	0.0945963
HIF_low	ENSMUSG00000038418_LINE470_Egr1_D_N1	Egr1	1.01243	0.807223	1.1737	0.413473	0.569211	0.966463	0.124356
HIF_low	ENSMUSG00000038560_LINE471_Sp6_I	Sp6	1.21927	0.840255	1.62634	0.00155139	0.0157006	1.17872	0.203035
HIF_low	ENSMUSG00000039087_LINE476_Rreb1_I	Rreb1	1.22471	1.04603	1.38973	0.00123351	0.0134984	1.19886	0.0896553
HIF_low	ENSMUSG00000041483_LINE489_Zfp281_D_N1	Zfp281	1.18777	1.00778	1.39268	0.00538574	0.0377563	1.19466	0.0888898
HIF_low	ENSMUSG00000041483_LINE491_Zfp281_D_N1	Zfp281	0.979221	0.792115	1.15369	0.593707	0.704832	0.953171	0.0951654
HIF_low	ENSMUSG00000041649_LINE492_Klf8_D	Klf8	1.08334	0.785831	1.38669	0.119866	0.254193	1.02074	0.174878
HIF_low	ENSMUSG00000041703_LINE493_Zic5_D	Zic5	1.10437	0.954937	1.25762	0.07275	0.189038	1.08301	0.0911119
HIF_low	ENSMUSG00000042472_LINE500_Zfp410_D	Zfp410	1.09133	0.944794	1.22808	0.0998969	0.228886	1.10199	0.0949382
HIF_low	ENSMUSG00000042821_LINE502_Snai1_D	Snai1	1.14622	0.978142	1.29824	0.0223289	0.0905262	1.19065	0.116266
HIF_low	ENSMUSG00000043099_LINE505_Hic1_D_N2	Hic1	1.14777	0.987465	1.30636	0.0212729	0.0883744	1.10501	0.103605
HIF_low	ENSMUSG00000043099_LINE506_Hic1_D_N1	Hic1	0.991505	0.861192	1.09907	0.527081	0.653872	0.987165	0.0812036
HIF_low	ENSMUSG00000043290_LINE508_Zfp784_I	Zfp784	0.961174	0.831895	1.07532	0.686844	0.781481	0.979615	0.0751394
HIF_low	ENSMUSG00000043602_LINE511_Zfp3_D	Zfp3	0.87544	0.763307	0.982535	0.955143	0.966633	0.889769	0.0723309
HIF_low	ENSMUSG00000044224_LINE513_Dnajc21_D	Dnajc21	1.01625	0.850966	1.16062	0.39328	0.554105	0.945276	0.101086
HIF_low	ENSMUSG00000044807_LINE521_Zfp354c_I	Zfp354c	0.730187	0.616101	0.821343	0.999942	0.999993	0.777688	0.0716183
HIF_low	ENSMUSG00000045268_LINE526_Zfp691_D	Zfp691	1.01314	0.892959	1.12597	0.409703	0.566901	0.996512	0.0807561
HIF_low	ENSMUSG00000046897_LINE544_Zfp740_D_N3	Zfp740	1.2755	1.08756	1.4379	0.000117947	0.00217476	1.28505	0.117986
HIF_low	ENSMUSG00000048385_LINE563_Scrt1_I	Scrt1	1.04848	0.906461	1.17303	0.239548	0.401035	1.09067	0.087167
HIF_low	ENSMUSG00000048387_LINE564_Osr1_D	Osr1	1.19818	0.995806	1.3843	0.00362627	0.0288815	1.08088	0.101072
HIF_low	ENSMUSG00000048562_LINE568_Sp8_I	Sp8	1.08228	0.754061	1.41608	0.122712	0.258194	0.93709	0.151161
HIF_low	ENSMUSG00000049576_LINE578_Zfa_I	Zfa	0.917631	0.782532	1.05047	0.863566	0.909193	0.929468	0.0766797
HIF_low	ENSMUSG00000049672_LINE583_Zfp161_D	Zfp161	0.923076	0.757405	1.08332	0.846067	0.899531	0.934345	0.0917868
HIF_low	ENSMUSG00000049823_LINE587_Zbtb12_D	Zbtb12	1.07924	0.886644	1.26079	0.131175	0.271216	1.03625	0.0907074
HIF_low	ENSMUSG00000050240_LINE593_Hic2_I	Hic2	0.99622	0.850289	1.12516	0.501268	0.635317	1.03552	0.0856427
HIF_low	ENSMUSG00000051184_LINE606_Zfp524_I	Zfp524	1.05615	0.896673	1.20619	0.208656	0.363327	1.07995	0.103733
HIF_low	ENSMUSG00000053211_LINE623_Zfy1_I	Zfy1	0.917631	0.782532	1.05047	0.863566	0.909193	0.929468	0.0766797
HIF_low	ENSMUSG00000054191_LINE628_Klf1_D	Klf1	1.31357	0.92786	1.66858	1.6e-05	0.000488443	1.23805	0.234935
HIF_low	ENSMUSG00000054272_LINE629_Zscan4c_D	Zscan4c	1.15317	0.98428	1.32171	0.017913	0.0804988	1.14333	0.100913
HIF_low	ENSMUSG00000054931_LINE639_Zkscan4_I	Zkscan4	1.00365	0.867993	1.10929	0.460705	0.603806	0.978675	0.0698365
HIF_low	ENSMUSG00000055991_LINE656_Zkscan5_D	Zkscan5	0.926493	0.811726	1.03026	0.834381	0.888683	0.912536	0.0773235
HIF_low	ENSMUSG00000057895_LINE676_Zfp105_D	Zfp105	1.06827	0.864179	1.2658	0.165019	0.311086	1.00769	0.108199
HIF_low	ENSMUSG00000058638_LINE686_Zfp110_I	Zfp110	1.06871	0.914874	1.20755	0.16356	0.309841	1.07628	0.0792496
HIF_low	ENSMUSG00000059689_LINE696_Zfp637_D	Zfp637	1.05554	0.87874	1.20239	0.211023	0.366499	1.03543	0.119571
HIF_low	ENSMUSG00000060257_LINE703_Scrt2_I	Scrt2	0.999723	0.866493	1.12699	0.482111	0.61802	1.03066	0.0931474
HIF_low	ENSMUSG00000060284_LINE704_Sp7_I	Sp7	1.08228	0.754061	1.41608	0.122712	0.258194	0.93709	0.151161
HIF_low	ENSMUSG00000060397_LINE708_Zfp128_D	Zfp128	1.01912	0.869467	1.15049	0.378324	0.540577	1.02095	0.0924633
HIF_low	ENSMUSG00000061079_LINE713_Zfp143_I	Zfp143	0.945092	0.800474	1.07865	0.761434	0.834601	1.0389	0.0908333
HIF_low	ENSMUSG00000061524_LINE716_Zic2_D	Zic2	0.976174	0.825062	1.1173	0.60994	0.713302	0.969094	0.090631
HIF_low	ENSMUSG00000061894_LINE719_Zscan20_D	Zscan20	1.13837	0.97318	1.28922	0.028408	0.108629	1.13378	0.110896
HIF_low	ENSMUSG00000063659_LINE743_Zfp238_I	Zfp238	1.10174	0.951404	1.24537	0.0777043	0.19513	1.09729	0.0971922
HIF_low	ENSMUSG00000066798_LINE756_Zbtb6_I	Zbtb6	1.06604	0.907239	1.19616	0.172579	0.32018	1.04656	0.0906568
HIF_low	ENSMUSG00000067860_LINE764_Zic3_D_N1	Zic3	1.07687	0.923705	1.21233	0.138029	0.281922	1.0383	0.100652
HIF_low	ENSMUSG00000067860_LINE765_Zic3_D_N1	Zic3	0.985675	0.847081	1.11329	0.558881	0.678929	1.03117	0.0735563
HIF_low	ENSMUSG00000068154_LINE774_Insm1_I	Insm1	0.976383	0.803565	1.13248	0.608835	0.713302	0.972577	0.0912113
HIF_low	ENSMUSG00000068859_LINE776_Sp9_I	Sp9	1.08228	0.754061	1.41608	0.122712	0.258194	0.93709	0.151161
HIF_low	ENSMUSG00000070826_LINE795_Zscan4ps2_I	Zscan4ps2	1.15317	0.98428	1.32171	0.017913	0.0804988	1.14333	0.100913
HIF_low	ENSMUSG00000070828_LINE796_Zscan4f_I	Zscan4f	1.15317	0.98428	1.32171	0.017913	0.0804988	1.14333	0.100913
HIF_low	ENSMUSG00000071341_LINE808_Egr4_I	Egr4	0.995265	0.808114	1.15583	0.506497	0.638691	0.98306	0.09768
HIF_low	ENSMUSG00000071661_LINE810_Zbtb3_D	Zbtb3	1.11149	0.963303	1.23639	0.0605697	0.169495	1.10964	0.0811093
HIF_low	ENSMUSG00000072294_LINE811_Klf12_D_N1	Klf12	1.19673	0.844487	1.54281	0.00383612	0.030373	1.16483	0.208382
HIF_low	ENSMUSG00000072294_LINE812_Klf12_D_N1	Klf12	1.22712	0.943048	1.50159	0.00111262	0.0124799	1.1944	0.176815
HIF_low	ENSMUSG00000073209_LINE821_Klf14_I	Klf14	1.21995	0.866658	1.6221	0.00150783	0.0156118	1.0778	0.175707
HIF_low	ENSMUSG00000075304_LINE853_Sp5_I	Sp5	1.21927	0.840255	1.62634	0.00155139	0.0157006	1.17872	0.203035
HIF_low	ENSMUSG00000075595_LINE855_Zfp652_D	Zfp652	1.18778	0.997351	1.3688	0.00538318	0.0377563	1.19818	0.102985
HIF_low	ENSMUSG00000079509_LINE916_Zfx_D_N1	Zfx	1.18124	1.01634	1.30324	0.00684602	0.0447526	1.19615	0.0924539
HIF_low	ENSMUSG00000079509_LINE917_Zfx_D_N1	Zfx	0.917631	0.782532	1.05047	0.863566	0.909193	0.929468	0.0766797
HIF_low	ENSMUSG00000061911_LINE940_Myt1l_I	Myt1l	0.929583	0.794639	1.05852	0.823342	0.883043	0.878384	0.0760379
HIF_low	ENSMUSG00000023994_LINE941_Nfya_I	Nfya	1.07354	0.906701	1.22367	0.148111	0.294471	1.13738	0.120357
HIF_low	ENSMUSG00000068267_LINE946_Cenpb_I	Cenpb	0.970069	0.815099	1.12369	0.641917	0.741012	0.960696	0.0952191
HIF_low	ENSMUSG00000042589_LINE963_Cux2_I	Cux2	0.990949	0.840668	1.13397	0.530121	0.656433	1.01398	0.107158
HIF_low	ENSMUSG00000045518_LINE965_Onecut3_I	Onecut3	1.03742	0.879507	1.17969	0.288327	0.457063	1.07733	0.101734
HIF_low	ENSMUSG00000035310_LINE968_Lin54_I	Lin54	1.04055	0.909718	1.16436	0.274014	0.441176	1.09736	0.105192
HIF_low	ENSMUSG00000024560_LINE972_Cxxc1_I	Cxxc1	1.02585	0.873455	1.17135	0.344049	0.510011	1.02524	0.0872921
HIF_low	ENSMUSG00000024561_LINE973_Mbd1_D	Mbd1	1.02388	0.876082	1.15628	0.354002	0.518019	1.04634	0.116712
HIF_low	ENSMUSG00000029475_LINE974_Kdm2b_I	Kdm2b	0.997143	0.871822	1.11574	0.496219	0.62951	1.05383	0.0834669
HIF_low	ENSMUSG00000011349_LINE979_Dmrtc2_D	Dmrtc2	1.10456	0.946795	1.24571	0.07241	0.188605	1.08624	0.0817822
HIF_low	ENSMUSG00000024837_LINE980_Dmrt1_I	Dmrt1	1.09231	0.923743	1.26357	0.0976199	0.226156	1.20801	0.120137
HIF_low	ENSMUSG00000042372_LINE982_Dmrt3_I	Dmrt3	0.912797	0.798569	1.0135	0.877943	0.913224	0.964185	0.0941797
HIF_low	ENSMUSG00000043753_LINE983_Dmrta1_I	Dmrta1	1.21891	1.06061	1.35799	0.00157491	0.0157024	1.26189	0.107517
HIF_low	ENSMUSG00000048138_LINE985_Dmrt2_I	Dmrt2	1.26573	1.11942	1.38364	0.000190662	0.00337672	1.16683	0.0805867
HIF_low	ENSMUSG00000032411_LINE986_Tfdp2_I	Tfdp2	1.2324	1.02454	1.41146	0.000885298	0.0105452	1.1569	0.0999218
HIF_low	ENSMUSG00000038482_LINE987_Tfdp1_I	Tfdp1	1.2324	1.02454	1.41146	0.000885298	0.0105452	1.1569	0.0999218
HIF_low	ENSMUSG00000014859_LINE988_E2f4_I	E2f4	0.979564	0.838189	1.12012	0.59187	0.704832	0.98449	0.0777228
HIF_low	ENSMUSG00000016477_LINE989_E2f3_D_N1	E2f3	1.08972	0.93077	1.24394	0.103703	0.231099	1.11694	0.103512
HIF_low	ENSMUSG00000016477_LINE990_E2f3_D_N1	E2f3	1.01603	0.849101	1.1635	0.394444	0.554105	1.00752	0.101699
HIF_low	ENSMUSG00000018983_LINE991_E2f2_D	E2f2	1.02874	0.878801	1.17764	0.329726	0.495325	1.01007	0.0795861
HIF_low	ENSMUSG00000020185_LINE992_E2f7_I	E2f7	0.986745	0.826405	1.11117	0.553062	0.674418	1.01889	0.0865794
HIF_low	ENSMUSG00000027490_LINE993_E2f1_I	E2f1	1.0875	0.948599	1.21328	0.109142	0.238264	1.0621	0.090126
HIF_low	ENSMUSG00000027552_LINE994_E2f5_I	E2f5	1.08034	0.924591	1.20306	0.128063	0.26766	1.13738	0.104469
HIF_low	ENSMUSG00000046179_LINE995_E2f8_I	E2f8	1.28044	1.06698	1.479	9.2e-05	0.00179545	1.20601	0.0997749
HIF_low	ENSMUSG00000057469_LINE996_E2f6_I	E2f6	1.07143	0.943184	1.18719	0.154725	0.304028	1.05868	0.0819498
HIF_low	ENSMUSG00000002111_LINE997_Sfpi1_D_N2	Sfpi1	1.25043	1.03113	1.45694	0.000393404	0.00588358	1.19449	0.128128
HIF_low	ENSMUSG00000002111_LINE1000_Sfpi1_D_N2	Sfpi1	0.968512	0.812491	1.10449	0.649936	0.748985	0.973421	0.0939142
HIF_low	ENSMUSG00000003051_LINE1001_Elf3_D_N2	Elf3	1.22972	1.03989	1.41157	0.000994396	0.0113429	1.18453	0.12232
HIF_low	ENSMUSG00000003382_LINE1003_Etv3_D	Etv3	1.2852	1.09403	1.45761	7.23e-05	0.00154395	1.37438	0.115581
HIF_low	ENSMUSG00000004151_LINE1004_Etv1_D	Etv1	1.2888	1.13098	1.44795	6e-05	0.00130836	1.3066	0.101083
HIF_low	ENSMUSG00000004359_LINE1005_Spic_D_N1	Spic	1.00487	0.813829	1.18688	0.454083	0.601819	1.0615	0.11376
HIF_low	ENSMUSG00000004359_LINE1006_Spic_D_N1	Spic	1.1517	0.937533	1.37709	0.0187778	0.0823492	1.16021	0.144792
HIF_low	ENSMUSG00000006311_LINE1007_Etv2_I	Etv2	1.16619	0.976692	1.33023	0.0116319	0.0646338	1.20331	0.11628
HIF_low	ENSMUSG00000008193_LINE1008_Spib_I	Spib	0.967155	0.849939	1.07738	0.656878	0.755691	0.976995	0.0749464
HIF_low	ENSMUSG00000008398_LINE1009_Elk3_D_N2	Elk3	1.34333	1.14305	1.54688	2.9e-06	0.000144606	1.40872	0.134535
HIF_low	ENSMUSG00000008976_LINE1011_Gabpa_D_N3	Gabpa	1.30773	1.14071	1.47269	2.2e-05	0.00054819	1.36577	0.100903
HIF_low	ENSMUSG00000009406_LINE1014_Elk1_D	Elk1	1.33327	1.09891	1.5606	5.23e-06	0.00022404	1.36656	0.127268
HIF_low	ENSMUSG00000012350_LINE1015_Ehf_D_N2	Ehf	1.33212	1.08176	1.56029	5.59e-06	0.00022404	1.30222	0.155541
HIF_low	ENSMUSG00000013089_LINE1017_Etv5_D	Etv5	1.27573	1.06646	1.47593	0.000116593	0.00217476	1.33418	0.118833
HIF_low	ENSMUSG00000016087_LINE1018_Fli1_D	Fli1	1.32384	1.14988	1.4912	8.99e-06	0.000302498	1.39802	0.109293
HIF_low	ENSMUSG00000017724_LINE1019_Etv4_D	Etv4	1.29102	1.11623	1.46897	5.35e-05	0.00120012	1.36943	0.09956
HIF_low	ENSMUSG00000024215_LINE1021_Spdef_D_N2	Spdef	1.23391	1.01573	1.44923	0.000828403	0.0102296	1.18742	0.103206
HIF_low	ENSMUSG00000026436_LINE1023_Elk4_D	Elk4	1.30824	1.1339	1.49371	2.14e-05	0.00054819	1.38931	0.128886
HIF_low	ENSMUSG00000027186_LINE1024_Elf5_D_N2	Elf5	1.19993	0.974145	1.41554	0.00338773	0.0271422	1.19888	0.155297
HIF_low	ENSMUSG00000030199_LINE1026_Etv6_D	Etv6	1.29938	1.05381	1.53908	3.45e-05	0.000813593	1.35973	0.137755
HIF_low	ENSMUSG00000031103_LINE1027_Elf4_D	Elf4	1.282	1.0813	1.46769	8.51e-05	0.00168356	1.3324	0.122281
HIF_low	ENSMUSG00000032035_LINE1028_Ets1_D_N1	Ets1	1.33174	1.15444	1.50686	5.72e-06	0.00022404	1.3786	0.106003
HIF_low	ENSMUSG00000032035_LINE1029_Ets1_D_N1	Ets1	1.15902	0.977855	1.32302	0.0147956	0.0737587	1.09957	0.0968547
HIF_low	ENSMUSG00000036461_LINE1030_Elf1_I	Elf1	1.31788	1.1081	1.5408	1.26e-05	0.000402684	1.27029	0.139755
HIF_low	ENSMUSG00000037174_LINE1031_Elf2_D	Elf2	1.2996	1.0852	1.49833	3.41e-05	0.000813593	1.34852	0.129934
HIF_low	ENSMUSG00000040732_LINE1032_Erg_D_N1	Erg	1.30703	1.146	1.46637	2.28e-05	0.000559053	1.39508	0.107175
HIF_low	ENSMUSG00000040732_LINE1033_Erg_D_N1	Erg	1.11795	0.956068	1.28565	0.0509693	0.150831	1.03599	0.0960387
HIF_low	ENSMUSG00000040857_LINE1034_Erf_I	Erf	1.33617	1.11312	1.5634	4.42e-06	0.000202362	1.36726	0.145652
HIF_low	ENSMUSG00000044690_LINE1035_ENSMUSG00000044690_I	ENSMUSG00000044690	1.27573	1.06646	1.47593	0.000116593	0.00217476	1.33418	0.118833
HIF_low	ENSMUSG00000047643_LINE1036_Gm5454_D	Gm5454	1.28384	1.1123	1.45624	7.75e-05	0.00162908	1.33314	0.104027
HIF_low	ENSMUSG00000055197_LINE1037_Fev_I	Fev	1.35728	1.15446	1.53535	1.25e-06	7.01e-05	1.40287	0.106048
HIF_low	XP_9117244_LINE5773_Gm4881_I_N36	LINE5773	1.30773	1.14071	1.47269	2.2e-05	0.00054819	1.36577	0.100903
HIF_low	XP_9117244_LINE5785_Gm4881_I_N4	LINE5785	1.19608	0.952079	1.4462	0.00393309	0.0306008	1.18405	0.131332
HIF_low	XP_9117244_LINE5816_Gm4881_I_N4	LINE5816	1.11626	0.926153	1.29293	0.0533575	0.154783	1.07401	0.0815056
HIF_low	XP_9117244_LINE5798_Gm4881_I_N2	LINE5798	0.986542	0.820651	1.14224	0.554165	0.674418	1.00652	0.103737
HIF_low	XP_9117244_LINE5827_Gm4881_I_N1	LINE5827	1.32774	1.09229	1.57274	7.2e-06	0.000254938	1.31751	0.13929
HIF_low	XP_9117244_LINE5828_Gm4881_I_N1	LINE5828	1.1905	1.0129	1.35235	0.00486226	0.0355685	1.22088	0.10689
HIF_low	ENSMUSG00000003154_LINE1043_Foxj2_D_N2	Foxj2	1.12633	0.935941	1.28689	0.0403905	0.130373	1.06816	0.117082
HIF_low	ENSMUSG00000020950_LINE1044_Foxg1_D_N2	Foxg1	0.999141	0.878274	1.0968	0.485294	0.621509	0.942005	0.0776752
HIF_low	ENSMUSG00000020950_LINE1045_Foxg1_D_N1	Foxg1	1.10946	0.933402	1.2584	0.0638678	0.175162	1.07727	0.118868
HIF_low	ENSMUSG00000020950_LINE1046_Foxg1_D_N1	Foxg1	1.10454	0.919954	1.26784	0.0724433	0.188605	1.08562	0.0969508
HIF_low	ENSMUSG00000023991_LINE1048_Foxp4_I	Foxp4	1.16086	0.999093	1.30238	0.0139197	0.0715109	1.08911	0.081956
HIF_low	ENSMUSG00000029563_LINE1049_Foxp2_D	Foxp2	1.0901	0.916141	1.23735	0.102798	0.231099	1.02278	0.0800693
HIF_low	ENSMUSG00000030067_LINE1050_Foxp1_D	Foxp1	1.04816	0.902646	1.17705	0.24088	0.402183	1.06267	0.0864209
HIF_low	ENSMUSG00000032998_LINE1051_Foxj3_D_N3	Foxj3	1.20034	0.993244	1.38223	0.00333427	0.0271422	1.14714	0.116172
HIF_low	ENSMUSG00000032998_LINE1055_Foxj3_D_N1	Foxj3	1.09629	0.924055	1.26421	0.0888033	0.213445	1.08678	0.114293
HIF_low	ENSMUSG00000032998_LINE1056_Foxj3_D_N1	Foxj3	0.969154	0.817779	1.09954	0.646641	0.745826	0.907917	0.0745354
HIF_low	ENSMUSG00000032998_LINE1058_Foxj3_D_N1	Foxj3	0.955878	0.823667	1.07453	0.712449	0.802474	0.934905	0.0801526
HIF_low	ENSMUSG00000033837_LINE1060_Foxh1_I	Foxh1	1.12176	0.985702	1.2564	0.0459128	0.142366	1.18413	0.0901618
HIF_low	ENSMUSG00000034227_LINE1061_Foxj1_D	Foxj1	0.86025	0.724476	0.992903	0.972294	0.977377	0.83441	0.0787278
HIF_low	ENSMUSG00000035451_LINE1065_Foxa1_I	Foxa1	1.0616	0.910104	1.185	0.18822	0.338033	1.00867	0.0830864
HIF_low	ENSMUSG00000037025_LINE1066_Foxa2_D_N1	Foxa2	1.17192	1.03307	1.29564	0.00954293	0.0563368	1.07976	0.0828928
HIF_low	ENSMUSG00000037025_LINE1067_Foxa2_D_N1	Foxa2	1.01059	0.836387	1.15529	0.423302	0.576685	0.987204	0.0976689
HIF_low	ENSMUSG00000038402_LINE1070_Foxf2_I	Foxf2	1.16122	0.976144	1.33878	0.0137521	0.0714683	1.12866	0.0718532
HIF_low	ENSMUSG00000038415_LINE1071_Foxq1_I	Foxq1	1.15053	0.946023	1.31692	0.0194918	0.0846321	1.03619	0.092155
HIF_low	ENSMUSG00000039275_LINE1072_Foxk2_I	Foxk2	0.99345	0.861086	1.11636	0.516435	0.644237	1.01765	0.0954979
HIF_low	ENSMUSG00000039521_LINE1073_Foxp3_I	Foxp3	1.16086	0.999093	1.30238	0.0139197	0.0715109	1.08911	0.081956
HIF_low	ENSMUSG00000042812_LINE1077_Foxf1a_I	Foxf1a	1.16122	0.976144	1.33878	0.0137521	0.0714683	1.12866	0.0718532
HIF_low	ENSMUSG00000042903_LINE1078_Foxo4_D	Foxo4	0.944144	0.80094	1.06483	0.765518	0.838395	0.981872	0.0861065
HIF_low	ENSMUSG00000044167_LINE1080_Foxo1_D_N2	Foxo1	1.14641	0.990836	1.27664	0.0221969	0.0905262	1.12821	0.0846511
HIF_low	ENSMUSG00000044518_LINE1081_Foxe3_I	Foxe3	1.15681	0.993577	1.29529	0.0159155	0.0754508	1.16475	0.0965561
HIF_low	ENSMUSG00000046714_LINE1082_Foxc2_D	Foxc2	0.88838	0.750503	1.01116	0.934692	0.953025	0.878625	0.0723022
HIF_low	ENSMUSG00000047861_LINE1083_Foxi1_I	Foxi1	1.13427	0.970101	1.27776	0.0320998	0.114896	1.18835	0.103842
HIF_low	ENSMUSG00000048377_LINE1084_Foxi2_I	Foxi2	1.13427	0.970101	1.27776	0.0320998	0.114896	1.18835	0.103842
HIF_low	ENSMUSG00000048756_LINE1085_Foxo3_D	Foxo3	1.08056	0.907488	1.23229	0.127461	0.267232	1.08889	0.108926
HIF_low	ENSMUSG00000050295_LINE1086_Foxc1_D_N2	Foxc1	0.916495	0.774825	1.03755	0.867041	0.909193	0.921088	0.0711908
HIF_low	ENSMUSG00000050295_LINE1087_Foxc1_D_N1	Foxc1	0.98435	0.85829	1.09702	0.566071	0.681277	0.981647	0.0841252
HIF_low	ENSMUSG00000052135_LINE1091_Foxo6_D	Foxo6	1.02906	0.868812	1.16134	0.328147	0.494609	1.00969	0.086209
HIF_low	ENSMUSG00000055210_LINE1092_Foxd2_I	Foxd2	1.15681	0.993577	1.29529	0.0159155	0.0754508	1.16475	0.0965561
HIF_low	ENSMUSG00000055874_LINE1093_Foxi3_I	Foxi3	1.13427	0.970101	1.27776	0.0320998	0.114896	1.18835	0.103842
HIF_low	ENSMUSG00000056493_LINE1094_Foxk1_D_N2	Foxk1	0.99345	0.861086	1.11636	0.516435	0.644237	1.01765	0.0954979
HIF_low	ENSMUSG00000056493_LINE1097_Foxk1_D_N1	Foxk1	1.08832	0.925515	1.22641	0.107091	0.23584	1.06924	0.0858111
HIF_low	ENSMUSG00000056829_LINE1099_Foxb2_I	Foxb2	0.939522	0.809409	1.06342	0.784886	0.856818	0.915727	0.0765453
HIF_low	ENSMUSG00000059246_LINE1100_Foxb1_D	Foxb1	0.939522	0.809409	1.06342	0.784886	0.856818	0.915727	0.0765453
HIF_low	ENSMUSG00000067261_LINE1101_Foxd3_I	Foxd3	1.0904	0.953505	1.21588	0.102069	0.230356	1.03259	0.0695032
HIF_low	ENSMUSG00000070990_LINE1102_Foxe1_I	Foxe1	1.0904	0.953505	1.21588	0.102069	0.230356	1.03259	0.0695032
HIF_low	ENSMUSG00000074676_LINE1105_Foxs1_I	Foxs1	0.88838	0.750503	1.01116	0.934692	0.953025	0.878625	0.0723022
HIF_low	ENSMUSG00000078302_LINE1106_Foxd1_D	Foxd1	1.11827	0.93453	1.27096	0.0505286	0.150831	1.0899	0.0933474
HIF_low	NP_0011820571_LINE9929_Gm5294_I_N42	LINE9929	1.15291	0.989287	1.2953	0.0180614	0.0804988	1.17554	0.098368
HIF_low	NP_0011820571_LINE9932_Gm5294_I_N10	LINE9932	0.93816	0.797479	1.07826	0.790419	0.859373	0.906541	0.0787391
HIF_low	NP_0011820571_LINE9884_Gm5294_I_N7	LINE9884	1.1217	0.958296	1.27374	0.0459957	0.142366	1.09296	0.107722
HIF_low	NP_0011820571_LINE9878_Gm5294_I_N2	LINE9878	1.11827	0.93453	1.27096	0.0505286	0.150831	1.0899	0.0933474
HIF_low	NP_0011820571_LINE9832_Gm5294_I_N1	LINE9832	0.86025	0.724476	0.992903	0.972294	0.977377	0.83441	0.0787278
HIF_low	NP_0011820571_LINE9907_Gm5294_I_N1	LINE9907	0.951502	0.810383	1.10418	0.73286	0.814906	0.963491	0.0757012
HIF_low	NP_0011820571_LINE9913_Gm5294_I_N7	LINE9913	1.00573	0.861799	1.13099	0.449415	0.597739	0.978732	0.081741
HIF_low	NP_0011820571_LINE9910_Gm5294_I_N5	LINE9910	0.895532	0.787054	0.994888	0.920688	0.940961	0.86142	0.069685
HIF_low	NP_0011820571_LINE9844_Gm5294_I_N1	LINE9844	0.916725	0.777986	1.03645	0.866342	0.909193	0.904685	0.0936097
HIF_low	NP_0011820571_LINE9852_Gm5294_I_N1	LINE9852	1.13427	0.970101	1.27776	0.0320998	0.114896	1.18835	0.103842
HIF_low	NP_0011820571_LINE9851_Gm5294_I_N2	LINE9851	1.0904	0.953505	1.21588	0.102069	0.230356	1.03259	0.0695032
HIF_low	NP_0011820571_LINE9930_Gm5294_I_N3	LINE9930	1.08832	0.925515	1.22641	0.107091	0.23584	1.06924	0.0858111
HIF_low	NP_0011820571_LINE9891_Gm5294_I_N1	LINE9891	1.01233	0.869461	1.13614	0.41401	0.569211	0.95795	0.0746849
HIF_low	NP_0011820571_LINE9919_Gm5294_I_N2	LINE9919	1.13663	0.935109	1.29991	0.0299351	0.111489	1.09007	0.110255
HIF_low	NP_0011820571_LINE9848_Gm5294_I_N1	LINE9848	1.06573	0.90898	1.21765	0.173649	0.32018	1.07439	0.0831611
HIF_low	NP_0011820571_LINE9849_Gm5294_I_N1	LINE9849	1.15616	0.960544	1.36948	0.0162561	0.0754508	1.10995	0.119411
HIF_low	NP_0011820571_LINE9858_Gm5294_I_N1	LINE9858	1.00164	0.869614	1.10359	0.471658	0.609737	1.03216	0.0822104
HIF_low	NP_0011820571_LINE9889_Gm5294_I_N1	LINE9889	0.876496	0.762103	0.981974	0.953692	0.965891	0.878492	0.0709314
HIF_low	NP_0011820571_LINE9899_Gm5294_I_N1	LINE9899	1.07695	0.922514	1.22146	0.137795	0.281922	1.0679	0.0937484
HIF_low	NP_0011820571_LINE9905_Gm5294_I_N1	LINE9905	0.97617	0.863694	1.08469	0.609963	0.713302	1.0111	0.0951892
HIF_low	NP_0011820571_LINE9922_Gm5294_I_N1	LINE9922	1.13369	0.967042	1.27953	0.0326601	0.114896	1.12499	0.0919995
HIF_low	NP_0011820571_LINE9936_Gm5294_I_N1	LINE9936	1.001	0.841637	1.16717	0.475143	0.61025	1.0561	0.107056
HIF_low	NP_0011820571_LINE9940_Gm5294_I_N1	LINE9940	1.24723	1.09113	1.38413	0.000455903	0.00632625	1.34749	0.0993662
HIF_low	NP_0320502_LINE10059_Foxl1_I_N50	LINE10059	1.15291	0.989287	1.2953	0.0180614	0.0804988	1.17554	0.098368
HIF_low	NP_0320502_LINE10066_Foxl1_I_N10	LINE10066	0.93816	0.797479	1.07826	0.790419	0.859373	0.906541	0.0787391
HIF_low	NP_0320502_LINE10009_Foxl1_I_N7	LINE10009	1.1217	0.958296	1.27374	0.0459957	0.142366	1.09296	0.107722
HIF_low	NP_0320502_LINE9950_Foxl1_I_N1	LINE9950	0.86025	0.724476	0.992903	0.972294	0.977377	0.83441	0.0787278
HIF_low	NP_0320502_LINE10036_Foxl1_I_N8	LINE10036	1.00573	0.861799	1.13099	0.449415	0.597739	0.978732	0.081741
HIF_low	NP_0320502_LINE10003_Foxl1_I_N2	LINE10003	1.11827	0.93453	1.27096	0.0505286	0.150831	1.0899	0.0933474
HIF_low	NP_0320502_LINE10030_Foxl1_I_N1	LINE10030	0.951502	0.810383	1.10418	0.73286	0.814906	0.963491	0.0757012
HIF_low	NP_0320502_LINE9965_Foxl1_I_N1	LINE9965	0.95339	0.800127	1.08579	0.72414	0.808203	0.952198	0.0977081
HIF_low	NP_0320502_LINE9973_Foxl1_I_N1	LINE9973	1.13427	0.970101	1.27776	0.0320998	0.114896	1.18835	0.103842
HIF_low	NP_0320502_LINE9964_Foxl1_I_N1	LINE9964	0.916725	0.777986	1.03645	0.866342	0.909193	0.904685	0.0936097
HIF_low	NP_0320502_LINE10033_Foxl1_I_N5	LINE10033	0.895532	0.787054	0.994888	0.920688	0.940961	0.86142	0.069685
HIF_low	NP_0320502_LINE10052_Foxl1_I_N5	LINE10052	1.0984	0.930259	1.25739	0.084365	0.205649	1.06934	0.0969348
HIF_low	NP_0320502_LINE9972_Foxl1_I_N2	LINE9972	1.0904	0.953505	1.21588	0.102069	0.230356	1.03259	0.0695032
HIF_low	NP_0320502_LINE10046_Foxl1_I_N3	LINE10046	0.914826	0.783316	1.04431	0.872042	0.909193	0.884689	0.0885956
HIF_low	NP_0320502_LINE10051_Foxl1_I_N3	LINE10051	1.10294	0.960137	1.2404	0.0754163	0.192619	1.06047	0.0868339
HIF_low	NP_0320502_LINE10016_Foxl1_I_N1	LINE10016	1.01233	0.869461	1.13614	0.41401	0.569211	0.95795	0.0746849
HIF_low	NP_0320502_LINE10042_Foxl1_I_N2	LINE10042	1.13663	0.935109	1.29991	0.0299351	0.111489	1.09007	0.110255
HIF_low	NP_0320502_LINE9969_Foxl1_I_N1	LINE9969	1.06573	0.90898	1.21765	0.173649	0.32018	1.07439	0.0831611
HIF_low	NP_0320502_LINE9970_Foxl1_I_N1	LINE9970	1.15616	0.960544	1.36948	0.0162561	0.0754508	1.10995	0.119411
HIF_low	NP_0320502_LINE9979_Foxl1_I_N1	LINE9979	1.00164	0.869614	1.10359	0.471658	0.609737	1.03216	0.0822104
HIF_low	NP_0320502_LINE9995_Foxl1_I_N1	LINE9995	1.15821	0.984393	1.32119	0.0151975	0.0738476	1.15201	0.116132
HIF_low	NP_0320502_LINE10014_Foxl1_I_N1	LINE10014	0.876496	0.762103	0.981974	0.953692	0.965891	0.878492	0.0709314
HIF_low	NP_0320502_LINE10028_Foxl1_I_N1	LINE10028	0.97617	0.863694	1.08469	0.609963	0.713302	1.0111	0.0951892
HIF_low	NP_0320502_LINE10045_Foxl1_I_N1	LINE10045	1.13369	0.967042	1.27953	0.0326601	0.114896	1.12499	0.0919995
HIF_low	NP_0320502_LINE10070_Foxl1_I_N1	LINE10070	1.001	0.841637	1.16717	0.475143	0.61025	1.0561	0.107056
HIF_low	NP_0320502_LINE10074_Foxl1_I_N1	LINE10074	1.24723	1.09113	1.38413	0.000455903	0.00632625	1.34749	0.0993662
HIF_low	NP_0320502_LINE10076_Foxl1_I_N1	LINE10076	1.0691	0.945978	1.17722	0.162286	0.309841	1.01643	0.079151
HIF_low	NP_0320502_LINE10077_Foxl1_I_N1	LINE10077	1.0058	0.867085	1.12728	0.449062	0.597739	1.03411	0.111923
HIF_low	ENSMUSG00000005836_LINE1110_Gata6_D	Gata6	1.15373	0.94991	1.33456	0.01759	0.0804988	1.09681	0.109333
HIF_low	ENSMUSG00000015053_LINE1112_Gata2_I	Gata2	1.07934	0.922446	1.22682	0.130884	0.271031	1.1118	0.0904514
HIF_low	ENSMUSG00000015619_LINE1113_Gata3_D	Gata3	1.10053	0.932567	1.24501	0.0800799	0.199607	1.06677	0.0883068
HIF_low	ENSMUSG00000015627_LINE1114_Gata5_D	Gata5	0.930702	0.803686	1.04283	0.819238	0.881177	0.961604	0.0759483
HIF_low	ENSMUSG00000021944_LINE1116_Gata4_D_N1	Gata4	1.04936	0.867048	1.23277	0.235889	0.395894	1.02316	0.0973625
HIF_low	ENSMUSG00000021944_LINE1117_Gata4_D_N1	Gata4	0.945396	0.807098	1.06954	0.760114	0.833833	0.959926	0.0849638
HIF_low	ENSMUSG00000031162_LINE1118_Gata1_D	Gata1	1.00425	0.865532	1.12378	0.457467	0.602496	1.01642	0.0917287
HIF_low	ENSMUSG00000023333_LINE1127_Gcm1_D	Gcm1	1.08732	0.938171	1.21251	0.109573	0.238264	1.07596	0.0900489
HIF_low	ENSMUSG00000009733_LINE1128_Tcfcp2_I	Tcfcp2	1.18091	0.987407	1.35782	0.00692967	0.0447526	1.15615	0.11646
HIF_low	ENSMUSG00000020656_LINE1130_Grhl1_I	Grhl1	1.57026	1.19523	1.92459	1.23e-13	2.08e-11	1.52819	0.229562
HIF_low	ENSMUSG00000026380_LINE1133_Tcfcp2l1_D_N2	Tcfcp2l1	1.10819	0.948545	1.25388	0.0660051	0.179119	1.09044	0.0994768
HIF_low	ENSMUSG00000026380_LINE1132_Tcfcp2l1_D_N1	Tcfcp2l1	1.02298	0.878206	1.15239	0.358528	0.522271	1.08902	0.0999671
HIF_low	A1JVI6_MOUSE_LINE1139_Dux_D	LINE1139	1.1264	0.940382	1.31935	0.0403151	0.130373	1.15583	0.112864
HIF_low	ENSMUSG00000000247_LINE1140_Lhx2_D	Lhx2	1.09998	0.922106	1.25475	0.0811585	0.201237	1.08454	0.11858
HIF_low	ENSMUSG00000000690_LINE1141_Hoxb6_D	Hoxb6	0.964964	0.833594	1.07655	0.667978	0.76389	0.946913	0.071439
HIF_low	ENSMUSG00000000938_LINE1142_Hoxa10_D	Hoxa10	1.1245	0.928948	1.30031	0.0425362	0.135672	1.06209	0.0968214
HIF_low	ENSMUSG00000000942_LINE1144_Hoxa4_D	Hoxa4	1.21847	1.05121	1.35514	0.00160372	0.0158721	1.17037	0.0937964
HIF_low	ENSMUSG00000001103_LINE1145_Sebox_D	Sebox	1.16377	1.01169	1.29523	0.0126259	0.0680395	1.09685	0.0825905
HIF_low	ENSMUSG00000001493_LINE1146_Meox1_D	Meox1	1.23855	1.05317	1.39962	0.000674727	0.00888775	1.23028	0.0992668
HIF_low	ENSMUSG00000001496_LINE1147_Nkx21_D	Nkx21	0.999891	0.844521	1.14152	0.481194	0.617433	1.00986	0.102783
HIF_low	ENSMUSG00000001504_LINE1148_Irx2_D	Irx2	1.14243	0.962125	1.31874	0.0251142	0.100308	1.12198	0.103681
HIF_low	ENSMUSG00000001510_LINE1149_Dlx3_D	Dlx3	0.983638	0.810514	1.13867	0.569928	0.684931	1.03938	0.104324
HIF_low	ENSMUSG00000001566_LINE1150_Mnx1_D	Mnx1	1.12981	0.965797	1.28457	0.0365629	0.121816	1.10238	0.0924419
HIF_low	ENSMUSG00000001655_LINE1151_Hoxc13_D	Hoxc13	1.11192	0.926101	1.2827	0.0598971	0.168312	1.12729	0.123705
HIF_low	ENSMUSG00000001656_LINE1152_Hoxc11_D	Hoxc11	1.05128	0.898978	1.18781	0.227971	0.385004	1.00126	0.0933179
HIF_low	ENSMUSG00000001657_LINE1153_Hoxc8_D	Hoxc8	1.03183	0.881019	1.17537	0.314719	0.481925	1.02697	0.0948109
HIF_low	ENSMUSG00000001661_LINE1154_Hoxc6_D	Hoxc6	0.937652	0.797505	1.05346	0.79246	0.860897	0.963356	0.0759411
HIF_low	ENSMUSG00000001815_LINE1155_Evx2_D	Evx2	0.87678	0.752869	0.97751	0.953295	0.965891	0.922497	0.0790179
HIF_low	ENSMUSG00000001819_LINE1156_Hoxd13_D_N3	Hoxd13	1.1317	0.942624	1.30546	0.0346141	0.118551	1.11956	0.103274
HIF_low	ENSMUSG00000001823_LINE1159_Hoxd12_I	Hoxd12	1.0446	0.897898	1.18279	0.256096	0.41884	1.01118	0.0810115
HIF_low	ENSMUSG00000005503_LINE1160_Evx1_D	Evx1	1.36508	1.14854	1.56784	7.71e-07	4.51e-05	1.30333	0.116811
HIF_low	ENSMUSG00000005917_LINE1161_Otx1_D_N2	Otx1	1.12327	0.967771	1.25644	0.0440261	0.139433	1.11682	0.0989008
HIF_low	ENSMUSG00000005917_LINE1162_Otx1_D_N1	Otx1	1.14042	0.920729	1.36502	0.0267058	0.104494	1.09213	0.104453
HIF_low	ENSMUSG00000006200_LINE1164_Rhox6_D	Rhox6	1.20562	1.03199	1.36785	0.00270697	0.0239709	1.24449	0.118477
HIF_low	ENSMUSG00000006270_LINE1165_Vax1_D	Vax1	1.20261	1.02875	1.35154	0.00304984	0.026147	1.20593	0.0967642
HIF_low	ENSMUSG00000006705_LINE1167_Pknox1_D	Pknox1	1.04427	0.905732	1.17634	0.257559	0.420212	1.0966	0.0931505
HIF_low	ENSMUSG00000007946_LINE1168_Phox2a_D	Phox2a	1.11806	0.912187	1.29021	0.0508219	0.150831	1.11479	0.128892
HIF_low	ENSMUSG00000009739_LINE1170_Pou6f1_D_N2	Pou6f1	1.13963	0.989476	1.28798	0.027349	0.105781	1.11473	0.115619
HIF_low	ENSMUSG00000012396_LINE1172_Nanog_D	Nanog	1.08983	0.944651	1.22693	0.103448	0.231099	1.0483	0.123672
HIF_low	ENSMUSG00000012520_LINE1173_Phox2b_D	Phox2b	1.09139	0.915302	1.23918	0.0997389	0.228886	1.11484	0.127678
HIF_low	ENSMUSG00000014603_LINE1174_Alx3_D	Alx3	1.14635	0.998991	1.27447	0.0222418	0.0905262	1.17734	0.0900494
HIF_low	ENSMUSG00000014704_LINE1175_Hoxa2_D_N2	Hoxa2	1.32197	1.13437	1.49086	9.99e-06	0.000327938	1.27342	0.12597
HIF_low	ENSMUSG00000015579_LINE1177_Nkx25_D_N1	Nkx25	1.01011	0.852127	1.15524	0.425852	0.57863	1.02359	0.103946
HIF_low	ENSMUSG00000015579_LINE1178_Nkx25_D_N1	Nkx25	0.951191	0.810117	1.08487	0.734282	0.814906	0.914063	0.103749
HIF_low	ENSMUSG00000015579_LINE1179_Nkx25_D_N1	Nkx25	0.997244	0.870245	1.10585	0.495667	0.629404	0.977025	0.0896437
HIF_low	ENSMUSG00000018698_LINE1181_Lhx1_D	Lhx1	1.12263	0.964158	1.25966	0.0448233	0.141293	1.11682	0.0970803
HIF_low	ENSMUSG00000018973_LINE1182_Hoxb1_I	Hoxb1	0.997264	0.846803	1.13974	0.495557	0.629404	1.02899	0.0986381
HIF_low	ENSMUSG00000019230_LINE1183_Lhx9_D	Lhx9	1.0372	0.869138	1.18871	0.289315	0.457063	1.17137	0.112855
HIF_low	ENSMUSG00000020160_LINE1184_Meis1_D_N2	Meis1	1.11817	0.950502	1.26516	0.0506744	0.150831	1.16449	0.110986
HIF_low	ENSMUSG00000020679_LINE1186_Hnf1b_D	Hnf1b	0.959675	0.825533	1.08924	0.694185	0.788499	0.999115	0.107041
HIF_low	ENSMUSG00000020871_LINE1187_Dlx4_D	Dlx4	1.00324	0.822283	1.16588	0.462922	0.605533	1.01208	0.112556
HIF_low	ENSMUSG00000020875_LINE1188_Hoxb9_I	Hoxb9	1.13648	0.970859	1.29392	0.0300673	0.111489	1.07851	0.0960841
HIF_low	ENSMUSG00000021095_LINE1189_Gsc_D	Gsc	1.23305	1.06773	1.37263	0.000860215	0.0105064	1.19996	0.083807
HIF_low	ENSMUSG00000021099_LINE1190_Six6_D_N1	Six6	1.10964	0.920019	1.28591	0.0635699	0.175162	1.12876	0.114683
HIF_low	ENSMUSG00000021099_LINE1191_Six6_D_N1	Six6	1.1256	0.973421	1.27001	0.0412322	0.132455	1.12416	0.0988287
HIF_low	ENSMUSG00000021239_LINE1192_Vsx2_I	Vsx2	1.03026	0.882344	1.15832	0.32233	0.48876	1.02556	0.106546
HIF_low	ENSMUSG00000021381_LINE1193_Barx1_D	Barx1	1.05007	0.885186	1.19159	0.232928	0.391413	1.0258	0.0898758
HIF_low	ENSMUSG00000021469_LINE1194_Msx2_D	Msx2	1.1209	0.951766	1.25058	0.0470244	0.144509	1.12163	0.0886028
HIF_low	ENSMUSG00000021506_LINE1195_Pitx1_D	Pitx1	1.23197	1.0428	1.39399	0.000902145	0.0106516	1.1661	0.105066
HIF_low	ENSMUSG00000021604_LINE1196_Irx4_D	Irx4	1.01427	0.861506	1.13249	0.40371	0.564858	1.03184	0.0914781
HIF_low	ENSMUSG00000021685_LINE1197_Otp_D	Otp	1.0962	0.920122	1.2653	0.0889961	0.213527	1.08434	0.112141
HIF_low	ENSMUSG00000021848_LINE1198_Otx2_D	Otx2	1.06327	0.918063	1.19583	0.182228	0.329892	1.07386	0.0852495
HIF_low	ENSMUSG00000021972_LINE1199_Hmbox1_D	Hmbox1	0.930093	0.804692	1.03752	0.82148	0.88205	0.974119	0.0830642
HIF_low	ENSMUSG00000022061_LINE1201_Nkx31_D_N2	Nkx31	1.10679	0.906507	1.3184	0.0684085	0.181068	1.04537	0.108819
HIF_low	ENSMUSG00000022484_LINE1203_Hoxc10_D_N1	Hoxc10	1.03095	0.896425	1.15053	0.318935	0.485993	1.0755	0.0919033
HIF_low	ENSMUSG00000022484_LINE1204_Hoxc10_D_N1	Hoxc10	1.0602	0.835163	1.29781	0.193344	0.34378	1.04941	0.121239
HIF_low	ENSMUSG00000022484_LINE1205_Hoxc10_D_N1	Hoxc10	1.01354	0.881232	1.13872	0.407593	0.566901	1.06553	0.0862966
HIF_low	ENSMUSG00000022485_LINE1206_Hoxc5_D	Hoxc5	1.05933	0.916021	1.18686	0.196575	0.346322	1.07259	0.0780004
HIF_low	ENSMUSG00000022738_LINE1207_Gsc2_I	Gsc2	1.33865	1.14905	1.51176	3.82e-06	0.000183776	1.30402	0.0926528
HIF_low	ENSMUSG00000023391_LINE1210_Dlx2_D_N2	Dlx2	1.00324	0.822283	1.16588	0.462922	0.605533	1.01571	0.107534
HIF_low	ENSMUSG00000023443_LINE1211_Esx1_D	Esx1	1.13881	0.956617	1.29167	0.0280393	0.108037	1.09482	0.100662
HIF_low	ENSMUSG00000024134_LINE1212_Six2_D	Six2	1.06699	0.91841	1.2047	0.169337	0.316565	1.01614	0.0911219
HIF_low	ENSMUSG00000024497_LINE1213_Pou4f3_D	Pou4f3	0.977131	0.83786	1.12353	0.604861	0.712286	0.992108	0.0942929
HIF_low	ENSMUSG00000024518_LINE1214_Rax_D	Rax	0.984292	0.828678	1.12611	0.566381	0.681277	0.980328	0.0841839
HIF_low	ENSMUSG00000024619_LINE1215_Cdx1_D	Cdx1	1.0037	0.843519	1.15165	0.460425	0.603806	1.09087	0.102674
HIF_low	ENSMUSG00000024986_LINE1216_Hhex_I	Hhex	0.99855	0.851228	1.12599	0.488523	0.62505	1.02924	0.0942005
HIF_low	ENSMUSG00000025215_LINE1217_Tlx1_I	Tlx1	0.974821	0.852008	1.0741	0.617097	0.718523	1.01146	0.086097
HIF_low	ENSMUSG00000025216_LINE1218_Lbx1_I	Lbx1	1.12896	0.999087	1.24944	0.0374679	0.124216	1.11032	0.0920124
HIF_low	ENSMUSG00000025229_LINE1219_Pitx3_D	Pitx3	1.08332	0.932415	1.22918	0.11992	0.254193	1.07415	0.0860152
HIF_low	ENSMUSG00000025469_LINE1222_Msx3_D_N2	Msx3	1.0999	0.912029	1.27402	0.0813225	0.201237	1.08746	0.121992
HIF_low	ENSMUSG00000025469_LINE1221_Msx3_D_N1	Msx3	1.20701	1.04207	1.35249	0.00256185	0.0232989	1.14009	0.0924303
HIF_low	ENSMUSG00000026468_LINE1223_Lhx4_D_N2	Lhx4	1.08952	0.922701	1.23219	0.10418	0.231395	1.06873	0.106474
HIF_low	ENSMUSG00000026586_LINE1226_Prrx1_D	Prrx1	1.24976	1.03637	1.4409	0.000405912	0.00600393	1.22774	0.137086
HIF_low	ENSMUSG00000026686_LINE1227_Lmx1a_D	Lmx1a	1.10396	0.945039	1.24397	0.0735112	0.190648	1.05115	0.0947769
HIF_low	ENSMUSG00000026805_LINE1228_Barhl1_D_N3	Barhl1	1.05493	0.912708	1.18451	0.213401	0.369676	1.05399	0.0867159
HIF_low	ENSMUSG00000026805_LINE1231_Barhl1_D_N1	Barhl1	0.983385	0.836136	1.10293	0.571293	0.685348	0.975402	0.0860077
HIF_low	ENSMUSG00000026890_LINE1232_Lhx6_D	Lhx6	1.03083	0.842453	1.19742	0.319542	0.485993	1.06362	0.11436
HIF_low	ENSMUSG00000026934_LINE1233_Lhx3_D_N1	Lhx3	1.21044	1.02692	1.36775	0.00223117	0.0210011	1.12837	0.0872741
HIF_low	ENSMUSG00000026934_LINE1234_Lhx3_D_N1	Lhx3	1.08068	0.893056	1.24955	0.127111	0.266914	1.09958	0.0949375
HIF_low	ENSMUSG00000027102_LINE1236_Hoxd8_D	Hoxd8	0.987369	0.826286	1.11864	0.549663	0.671977	0.982148	0.0814315
HIF_low	ENSMUSG00000027210_LINE1237_Meis2_D_N2	Meis2	1.02875	0.891102	1.14782	0.329704	0.495325	1.06429	0.100149
HIF_low	ENSMUSG00000027210_LINE1239_Meis2_D_N1	Meis2	1.25543	1.04558	1.42845	0.000311697	0.00482235	1.22551	0.113848
HIF_low	ENSMUSG00000027434_LINE1240_Nkx22_D	Nkx22	1.07942	0.919073	1.21067	0.130657	0.270978	1.04647	0.0812653
HIF_low	ENSMUSG00000027833_LINE1241_Shox2_D_N2	Shox2	1.15728	0.987777	1.30748	0.0156688	0.0753223	1.1271	0.102493
HIF_low	ENSMUSG00000028023_LINE1243_Pitx2_D	Pitx2	1.12327	0.967771	1.25644	0.0440261	0.139433	1.10162	0.0902354
HIF_low	ENSMUSG00000028201_LINE1244_Lhx8_D_N2	Lhx8	1.11169	0.934581	1.26271	0.0602584	0.168975	1.12944	0.106223
HIF_low	ENSMUSG00000028201_LINE1245_Lhx8_D_N1	Lhx8	1.03955	0.882266	1.17422	0.278577	0.445855	1.04063	0.0942323
HIF_low	ENSMUSG00000028201_LINE1247_Lhx8_D_N1	Lhx8	1.10154	0.909517	1.29775	0.0780961	0.195749	1.07245	0.106571
HIF_low	ENSMUSG00000028707_LINE1248_Dmbx1_D	Dmbx1	1.25731	1.07378	1.41531	0.000285315	0.00451804	1.2136	0.105021
HIF_low	ENSMUSG00000028736_LINE1249_Pax7_D	Pax7	0.912956	0.787195	1.0317	0.877488	0.913224	0.995744	0.0817634
HIF_low	ENSMUSG00000029112_LINE1250_Nkx11_I	Nkx11	1.0114	0.86904	1.14148	0.418938	0.573059	0.975525	0.112541
HIF_low	ENSMUSG00000029546_LINE1251_Uncx_D_N2	Uncx	0.989951	0.841608	1.12318	0.535574	0.660753	0.963039	0.103371
HIF_low	ENSMUSG00000029546_LINE1252_Uncx_D_N1	Uncx	1.0541	0.894228	1.20689	0.216671	0.373911	1.08503	0.107707
HIF_low	ENSMUSG00000029556_LINE1254_Hnf1a_D_N2	Hnf1a	0.997287	0.852544	1.124	0.49543	0.629404	0.985984	0.0840802
HIF_low	ENSMUSG00000029595_LINE1256_Lhx5_D	Lhx5	1.20887	1.0053	1.39912	0.0023767	0.0219197	1.15713	0.102521
HIF_low	ENSMUSG00000029644_LINE1257_Pdx1_D_N2	Pdx1	1.02888	0.880712	1.15963	0.329032	0.495325	1.02929	0.0873614
HIF_low	ENSMUSG00000029646_LINE1259_Cdx2_D	Cdx2	0.919295	0.785936	1.05665	0.858365	0.909193	1.08788	0.106153
HIF_low	ENSMUSG00000029705_LINE1260_Cux1_D	Cux1	1.0519	0.906033	1.18853	0.225444	0.382393	1.01822	0.10389
HIF_low	ENSMUSG00000029706_LINE1261_Pax4_D_N1	Pax4	0.951228	0.796223	1.07889	0.734113	0.814906	1.02831	0.0975941
HIF_low	ENSMUSG00000029706_LINE1262_Pax4_D_N1	Pax4	1.15931	0.966561	1.33229	0.0146574	0.0734566	1.10889	0.114005
HIF_low	ENSMUSG00000029736_LINE1264_Nobox_D_N2	Nobox	1.07069	0.928602	1.202	0.157097	0.307251	1.09317	0.0934767
HIF_low	ENSMUSG00000029754_LINE1266_Dlx6_I	Dlx6	1.09963	0.972512	1.21034	0.0818581	0.201428	1.15639	0.0864471
HIF_low	ENSMUSG00000029755_LINE1267_Dlx5_D	Dlx5	1.00695	0.835761	1.16397	0.442865	0.59729	1.02323	0.107658
HIF_low	ENSMUSG00000029844_LINE1268_Hoxa1_D	Hoxa1	1.10779	0.941656	1.24706	0.0666805	0.180225	1.18056	0.100622
HIF_low	ENSMUSG00000030507_LINE1269_Dbx1_D	Dbx1	0.997425	0.846558	1.13385	0.494678	0.629404	1.05613	0.104379
HIF_low	ENSMUSG00000031326_LINE1271_Cdx4_I	Cdx4	1.0037	0.843519	1.15165	0.460425	0.603806	1.09087	0.102674
HIF_low	ENSMUSG00000031621_LINE1272_Isx_D	Isx	1.16862	0.966385	1.34648	0.010701	0.0614503	1.14596	0.119604
HIF_low	ENSMUSG00000031734_LINE1274_Irx3_D_N2	Irx3	1.0622	0.829563	1.2562	0.186067	0.33527	1.03571	0.112071
HIF_low	ENSMUSG00000031734_LINE1275_Irx3_D_N1	Irx3	1.12856	0.951552	1.27834	0.0379032	0.125043	1.07515	0.0974094
HIF_low	ENSMUSG00000031737_LINE1276_Irx5_D	Irx5	1.07055	0.89745	1.22627	0.157562	0.307359	1.05796	0.0984932
HIF_low	ENSMUSG00000031738_LINE1277_Irx6_D	Irx6	0.949461	0.772958	1.10152	0.742136	0.820625	0.988788	0.0966647
HIF_low	ENSMUSG00000031860_LINE1278_Pbx4_I	Pbx4	1.1937	0.972923	1.38854	0.0043072	0.0323883	1.11725	0.10641
HIF_low	ENSMUSG00000032015_LINE1279_Pou2f3_D	Pou2f3	1.00202	0.812503	1.18051	0.469576	0.609737	0.943304	0.0909852
HIF_low	ENSMUSG00000032033_LINE1280_Barx2_D	Barx2	1.06294	0.904548	1.19621	0.183409	0.330922	1.02443	0.0978865
HIF_low	ENSMUSG00000032318_LINE1281_Isl2_D	Isl2	1.05933	0.916021	1.18686	0.196575	0.346322	1.07259	0.0780004
HIF_low	ENSMUSG00000033080_LINE1282_Vsx1_D_N2	Vsx1	0.971891	0.872327	1.06128	0.632459	0.733871	0.995178	0.0847671
HIF_low	ENSMUSG00000033726_LINE1284_Emx1_I	Emx1	1.14367	0.986447	1.28167	0.0241691	0.0968204	1.16462	0.0996172
HIF_low	ENSMUSG00000034384_LINE1285_Barhl2_D	Barhl2	1.10235	0.94838	1.24359	0.0765335	0.194497	1.11936	0.0907981
HIF_low	ENSMUSG00000034460_LINE1286_Six4_D	Six4	1.08827	0.91477	1.26399	0.107232	0.23584	1.1202	0.105566
HIF_low	ENSMUSG00000034486_LINE1288_Gbx2_D_N2	Gbx2	1.133	0.965125	1.26095	0.0333227	0.115287	1.10771	0.103283
HIF_low	ENSMUSG00000034551_LINE1289_Hdx_D	Hdx	1.09794	0.952996	1.2085	0.0853131	0.206531	1.11933	0.0868689
HIF_low	ENSMUSG00000034673_LINE1290_Pbx2_I	Pbx2	1.1937	0.972923	1.38854	0.0043072	0.0323883	1.11725	0.10641
HIF_low	ENSMUSG00000034777_LINE1291_Vax2_D	Vax2	1.21221	1.02868	1.36308	0.00207613	0.019819	1.19881	0.101354
HIF_low	ENSMUSG00000034968_LINE1292_Lbx2_D	Lbx2	1.23838	1.04612	1.39542	0.000680118	0.00888775	1.22207	0.129996
HIF_low	ENSMUSG00000035187_LINE1293_Nkx61_D	Nkx61	1.09183	0.920193	1.24765	0.0987173	0.227913	1.05345	0.0864359
HIF_low	ENSMUSG00000035277_LINE1294_Arx_D_N1	Arx	0.989951	0.841608	1.12318	0.535574	0.660753	0.969375	0.087516
HIF_low	ENSMUSG00000035277_LINE1295_Arx_D_N1	Arx	1.05937	0.896288	1.2152	0.196433	0.346322	1.01536	0.115472
HIF_low	ENSMUSG00000035934_LINE1297_Pknox2_D_N1	Pknox2	1.01407	0.858603	1.15159	0.404766	0.565748	1.03246	0.078881
HIF_low	ENSMUSG00000035934_LINE1298_Pknox2_D_N1	Pknox2	1.15926	0.983337	1.31145	0.0146804	0.0734566	1.1589	0.103268
HIF_low	ENSMUSG00000035946_LINE1299_Gsx2_D	Gsx2	1.26326	1.07547	1.416	0.000214817	0.00375512	1.25974	0.108907
HIF_low	ENSMUSG00000036139_LINE1300_Hoxc9_D_N1	Hoxc9	0.945541	0.812848	1.06509	0.759485	0.833822	0.941479	0.073955
HIF_low	ENSMUSG00000036139_LINE1301_Hoxc9_D_N1	Hoxc9	0.865164	0.741678	0.968732	0.967461	0.976164	0.925686	0.0782625
HIF_low	ENSMUSG00000036144_LINE1302_Meox2_D	Meox2	1.13325	0.93769	1.32535	0.0330801	0.115054	1.16678	0.129437
HIF_low	ENSMUSG00000036602_LINE1303_Alx1_D_N3	Alx1	0.998149	0.85226	1.12259	0.490718	0.626667	1.00131	0.0903958
HIF_low	ENSMUSG00000036602_LINE1306_Alx1_D_N1	Alx1	0.995019	0.847963	1.12734	0.507847	0.63944	1.01762	0.0914553
HIF_low	ENSMUSG00000038203_LINE1307_Hoxa13_D	Hoxa13	1.1317	0.942624	1.30546	0.0346141	0.118551	1.1171	0.10483
HIF_low	ENSMUSG00000038210_LINE1310_Hoxa11_D_N2	Hoxa11	1.10949	0.947425	1.27108	0.0638153	0.175162	1.102	0.114857
HIF_low	ENSMUSG00000038210_LINE1309_Hoxa11_D_N1	Hoxa11	1.06157	0.864883	1.26054	0.188354	0.338033	1.07016	0.119747
HIF_low	ENSMUSG00000038227_LINE1311_Hoxa9_D_N1	Hoxa9	0.959555	0.803536	1.10122	0.694769	0.788499	0.983609	0.0960859
HIF_low	ENSMUSG00000038227_LINE1312_Hoxa9_D_N1	Hoxa9	1.02645	0.886382	1.15801	0.34107	0.507272	1.04686	0.0840343
HIF_low	ENSMUSG00000038236_LINE1314_Hoxa7_D_N2	Hoxa7	1.04144	0.891397	1.19239	0.270041	0.43687	1.05768	0.0945436
HIF_low	ENSMUSG00000038253_LINE1315_Hoxa5_D	Hoxa5	1.15957	0.999748	1.28711	0.014532	0.0734566	1.15434	0.092713
HIF_low	ENSMUSG00000038692_LINE1316_Hoxb4_D	Hoxb4	1.01618	0.876892	1.14704	0.393657	0.554105	1.03599	0.0844625
HIF_low	ENSMUSG00000038700_LINE1317_Hoxb5_D	Hoxb5	1.11746	0.948515	1.27728	0.051663	0.150842	1.10001	0.0874785
HIF_low	ENSMUSG00000038718_LINE1318_Pbx3_I	Pbx3	1.19165	0.999157	1.3729	0.00465558	0.0348134	1.2761	0.116256
HIF_low	ENSMUSG00000038721_LINE1319_Hoxb7_D	Hoxb7	1.06911	0.917024	1.1804	0.162253	0.309841	0.966788	0.0887108
HIF_low	ENSMUSG00000038765_LINE1320_Lmx1b_D	Lmx1b	1.14979	1.00002	1.28631	0.0199604	0.0859561	1.11852	0.092471
HIF_low	ENSMUSG00000038805_LINE1321_Six3_D	Six3	1.00847	0.877015	1.12308	0.434646	0.588565	1.02259	0.0813578
HIF_low	ENSMUSG00000039095_LINE1322_En2_D_N2	En2	1.10382	0.959985	1.23389	0.0737692	0.190949	1.12604	0.0958625
HIF_low	ENSMUSG00000039377_LINE1324_Hlx_D	Hlx	0.853338	0.732747	0.960387	0.97808	0.980996	0.870048	0.0798994
HIF_low	ENSMUSG00000039476_LINE1328_Prrx2_D_N4	Prrx2	1.0372	0.869138	1.18871	0.289315	0.457063	1.04511	0.0934061
HIF_low	ENSMUSG00000040148_LINE1329_Hmx3_D	Hmx3	1.15946	0.978052	1.31244	0.0145824	0.0734566	1.15827	0.102321
HIF_low	ENSMUSG00000040310_LINE1330_Alx4_D_N1	Alx4	0.998149	0.85226	1.12259	0.490718	0.626667	0.99567	0.0901435
HIF_low	ENSMUSG00000040310_LINE1331_Alx4_D_N1	Alx4	0.950954	0.808581	1.08689	0.735365	0.814906	0.995378	0.0918231
HIF_low	ENSMUSG00000040610_LINE1332_Tlx3_I	Tlx3	0.974821	0.852008	1.0741	0.617097	0.718523	1.01146	0.086097
HIF_low	ENSMUSG00000040726_LINE1334_Hesx1_I	Hesx1	1.03023	0.882118	1.14759	0.322451	0.48876	1.03671	0.0813713
HIF_low	ENSMUSG00000040953_LINE1336_ENSMUSG00000040953_I	ENSMUSG00000040953	1.20616	0.932813	1.46219	0.00264987	0.0237781	1.17399	0.141525
HIF_low	ENSMUSG00000041420_LINE1338_Meis3_D_N2	Meis3	1.0717	0.926133	1.2201	0.15388	0.302811	1.11423	0.109762
HIF_low	ENSMUSG00000041420_LINE1340_Meis3_D_N1	Meis3	1.14114	0.95646	1.28935	0.0261266	0.103127	1.15301	0.103139
HIF_low	ENSMUSG00000041578_LINE1341_Crx_D_N1	Crx	1.06327	0.918063	1.19583	0.182228	0.329892	1.07114	0.0867285
HIF_low	ENSMUSG00000041578_LINE1342_Crx_D_N1	Crx	1.03487	0.912051	1.15964	0.300212	0.468346	1.05735	0.0889716
HIF_low	ENSMUSG00000041583_LINE1343_Obox6_D	Obox6	1.20616	0.932813	1.46219	0.00264987	0.0237781	1.17399	0.141525
HIF_low	ENSMUSG00000041911_LINE1345_Dlx1_D_N2	Dlx1	1.01089	0.856469	1.15421	0.421673	0.575047	1.05075	0.0924994
HIF_low	ENSMUSG00000042258_LINE1347_Isl1_I	Isl1	1.05933	0.916021	1.18686	0.196575	0.346322	1.07259	0.0780004
HIF_low	ENSMUSG00000042448_LINE1348_Hoxd1_D	Hoxd1	1.10181	0.938331	1.25433	0.0775715	0.19513	1.09049	0.093417
HIF_low	ENSMUSG00000042464_LINE1349_Hoxd4_I	Hoxd4	1.11001	0.940355	1.26145	0.0629623	0.174377	1.05588	0.117815
HIF_low	ENSMUSG00000042499_LINE1350_Hoxd11_D	Hoxd11	0.965418	0.839652	1.06911	0.665689	0.76389	1.00426	0.0879858
HIF_low	ENSMUSG00000043219_LINE1351_Hoxa6_D	Hoxa6	1.00425	0.871094	1.11002	0.457434	0.602496	0.999681	0.0681146
HIF_low	ENSMUSG00000043342_LINE1352_Hoxd9_D_N1	Hoxd9	0.963411	0.828307	1.08123	0.675758	0.771476	0.962775	0.0868584
HIF_low	ENSMUSG00000043342_LINE1353_Hoxd9_D_N1	Hoxd9	1.04868	0.88338	1.2246	0.238709	0.400128	1.07425	0.0896189
HIF_low	ENSMUSG00000043342_LINE1354_Hoxd9_D_N1	Hoxd9	1.00118	0.869218	1.12644	0.474143	0.61025	1.00509	0.091283
HIF_low	ENSMUSG00000043969_LINE1355_Emx2_D	Emx2	1.33583	1.12351	1.52004	4.51e-06	0.000202362	1.26305	0.125617
HIF_low	ENSMUSG00000044186_LINE1356_Nkx26_D	Nkx26	0.965041	0.803885	1.09963	0.667587	0.76389	0.999053	0.0882193
HIF_low	ENSMUSG00000044220_LINE1357_Nkx23_D	Nkx23	1.06967	0.916876	1.21504	0.160416	0.309841	1.01602	0.106124
HIF_low	ENSMUSG00000044538_LINE1358_Gm4830_D	Gm4830	1.21943	1.0378	1.37708	0.00154084	0.0157006	1.19691	0.109451
HIF_low	ENSMUSG00000044542_LINE1359_Prop1_D	Prop1	1.08952	0.922701	1.23219	0.10418	0.231395	1.07137	0.102977
HIF_low	ENSMUSG00000045515_LINE1360_Pou3f3_D	Pou3f3	1.13405	0.964567	1.28468	0.0323157	0.114896	1.15642	0.0938149
HIF_low	ENSMUSG00000045608_LINE1361_Dbx2_D	Dbx2	1.00695	0.835761	1.16397	0.442865	0.59729	1.01961	0.105359
HIF_low	ENSMUSG00000047407_LINE1362_Tgif1_D	Tgif1	1.14893	0.983112	1.29904	0.0205068	0.0859881	1.15602	0.103551
HIF_low	ENSMUSG00000048450_LINE1363_Msx1_D	Msx1	0.994454	0.818854	1.1343	0.510938	0.641432	1.00119	0.10573
HIF_low	ENSMUSG00000048502_LINE1364_Duxbl_D_N2	Duxbl	1.17649	0.957385	1.40878	0.008121	0.0490173	1.22728	0.139345
HIF_low	ENSMUSG00000048528_LINE1366_Nkx12_D	Nkx12	1.22614	1.02348	1.39516	0.00116037	0.0128021	1.22381	0.0956788
HIF_low	ENSMUSG00000048763_LINE1367_Hoxb3_D	Hoxb3	1.18004	1.00369	1.33337	0.00715126	0.0458362	1.06151	0.0847302
HIF_low	ENSMUSG00000049604_LINE1368_Hoxb13_D	Hoxb13	1.03705	0.879308	1.17625	0.290034	0.457378	1.03625	0.107129
HIF_low	ENSMUSG00000049691_LINE1369_Nkx32_D_N2	Nkx32	1.0327	0.780692	1.31198	0.310545	0.478254	0.982189	0.110879
HIF_low	ENSMUSG00000050100_LINE1371_Hmx2_D	Hmx2	1.03439	0.90137	1.14324	0.302498	0.469623	0.962682	0.0735669
HIF_low	ENSMUSG00000050328_LINE1373_Hoxc12_D	Hoxc12	1.07439	0.925488	1.20815	0.145479	0.292363	1.05219	0.0809373
HIF_low	ENSMUSG00000050368_LINE1374_Hoxd10_D	Hoxd10	1.09474	0.922973	1.251	0.0921521	0.218824	1.06654	0.0967048
HIF_low	ENSMUSG00000051038_LINE1376_Rhox11_D_N4	Rhox11	1.02031	0.89701	1.12813	0.372194	0.534656	1.00251	0.0724406
HIF_low	ENSMUSG00000051367_LINE1380_Six1_D	Six1	1.0407	0.88265	1.18166	0.273379	0.44068	1.03288	0.0941881
HIF_low	ENSMUSG00000052534_LINE1382_Pbx1_D	Pbx1	1.1647	0.99681	1.34049	0.0122363	0.0666805	0.998543	0.0868533
HIF_low	ENSMUSG00000052621_LINE1383_Pou3f2_D	Pou3f2	1.14204	0.964599	1.3002	0.0254159	0.100914	1.12194	0.116429
HIF_low	ENSMUSG00000053129_LINE1384_Gsx1_I	Gsx1	1.13467	0.949585	1.30283	0.0317214	0.114896	1.10954	0.0980781
HIF_low	ENSMUSG00000054160_LINE1387_Nkx24_D	Nkx24	1.02151	0.855266	1.16506	0.366025	0.527483	1.0081	0.0777814
HIF_low	ENSMUSG00000054310_LINE1388_Obox1_D	Obox1	1.13804	0.953913	1.31201	0.0286911	0.1094	1.16573	0.0944118
HIF_low	ENSMUSG00000054360_LINE1389_Bsx_D	Bsx	0.970716	0.809562	1.12089	0.638567	0.737778	0.953045	0.0835387
HIF_low	ENSMUSG00000056648_LINE1391_Hoxb8_D	Hoxb8	1.06607	0.899068	1.2298	0.172467	0.32018	1.05985	0.0862911
HIF_low	ENSMUSG00000056854_LINE1392_Pou3f4_D	Pou3f4	1.08651	0.907985	1.24914	0.111612	0.242064	1.04868	0.0975364
HIF_low	ENSMUSG00000057156_LINE1393_Homez_D	Homez	1.18271	1.01782	1.32126	0.0064897	0.0438952	1.12209	0.105431
HIF_low	ENSMUSG00000058665_LINE1394_En1_D_N1	En1	1.14635	0.998991	1.27447	0.0222418	0.0905262	1.17777	0.0903653
HIF_low	ENSMUSG00000058665_LINE1395_En1_D_N1	En1	1.06716	0.876945	1.24634	0.168742	0.315893	1.05012	0.0891536
HIF_low	ENSMUSG00000058669_LINE1397_Nkx29_D_N2	Nkx29	1.04105	0.90486	1.16448	0.271798	0.438713	1.01385	0.0896313
HIF_low	ENSMUSG00000060969_LINE1400_Irx1_I	Irx1	1.12856	0.951552	1.27834	0.0379032	0.125043	1.07515	0.0974094
HIF_low	ENSMUSG00000062175_LINE1403_Tgif2_D	Tgif2	1.07497	0.928185	1.21104	0.14371	0.290006	1.15009	0.103469
HIF_low	ENSMUSG00000063672_LINE1405_Nkx63_I	Nkx63	0.987871	0.842554	1.12671	0.546927	0.670458	0.988144	0.0879617
HIF_low	ENSMUSG00000064137_LINE1407_Rhox8_I	Rhox8	1.0616	0.873136	1.25474	0.18822	0.338033	1.05236	0.0903346
HIF_low	ENSMUSG00000066772_LINE1408_Obox3_D	Obox3	1.16809	1.02603	1.28486	0.0108977	0.0614503	1.17377	0.0824261
HIF_low	ENSMUSG00000067438_LINE1409_Hmx1_D	Hmx1	1.0484	0.877656	1.20196	0.239883	0.401097	1.0385	0.0899016
HIF_low	ENSMUSG00000067724_LINE1410_Gbx1_D_N2	Gbx1	1.16641	0.986915	1.31818	0.0115438	0.0646338	1.17131	0.0982738
HIF_low	ENSMUSG00000068048_LINE1412_Rhox9_I	Rhox9	1.20562	1.03199	1.36785	0.00270697	0.0239709	1.24449	0.118477
HIF_low	ENSMUSG00000068302_LINE1413_Noto_D	Noto	1.13354	0.975983	1.26969	0.0327982	0.114964	1.05579	0.0951629
HIF_low	ENSMUSG00000068327_LINE1414_Tlx2_D	Tlx2	1.0675	0.920942	1.19679	0.167614	0.314219	0.976103	0.092678
HIF_low	ENSMUSG00000072672_LINE1423_Gm10391_I	Gm10391	1.17649	0.957385	1.40878	0.008121	0.0490173	1.22728	0.139345
HIF_low	ENSMUSG00000072675_LINE1424_Gm10394_I	Gm10394	1.17649	0.957385	1.40878	0.008121	0.0490173	1.22728	0.139345
HIF_low	ENSMUSG00000072678_LINE1425_Cphx_D	Cphx	1.11656	0.96744	1.24804	0.0529267	0.154198	1.15366	0.0955911
HIF_low	ENSMUSG00000074366_LINE1427_Obox5_D	Obox5	1.08921	0.924578	1.25932	0.104931	0.232298	1.09817	0.091563
HIF_low	ENSMUSG00000074368_LINE1428_AC1890281_D	AC1890281	1.0439	0.889323	1.18871	0.259146	0.421269	1.04109	0.0960983
[truncated: 2,039 more rows]
