# Supplementary material for: Joint single-cell DNA accessibility and protein epitope profiling reveals environmental regulation of epigenomic heterogeneity
Source: Nat Commun. 2018 Nov 2;9:4590. doi: 10.1038/s41467-018-07115-y (PMC6214962; doi:10.1038/s41467-018-07115-y)
Supplement: Supplementary file 10 — Supplementary Data 7 [file 41467_2018_7115_MOESM10_ESM.xlsx]

## Sheet: specificly_enriched_in_HIF_high
MOTIF_ID	p.value_high>low	p.value_high>nega	p.value_low>nega	FDR_high>low	FDR_high>nega	FDR_low>nega
BAE290471_LINE1238_Cebpd_I_N1	0.00520694	0.062707	0.931545	0.055	0.052	0.06
ENSMUSG00000060397_LINE708_Zfp128_D	0.0108614	0.0309581	0.726078	0.053	0.06	0.041
ENSMUSG00000046532_LINE1630_Ar_D_N1	0.012537	0.0158214	0.593212	0.046	0.052	0.074
ENSMUSG00000031870_LINE6801_Pgr_I_N1	0.0128368	0.0147671	0.596662	0.042	0.04	0.05
ENSMUSG00000027552_LINE994_E2f5_I	0.0158214	0.0193747	0.574117	0.059	0.059	0.045
ENSMUSG00000079509_LINE916_Zfx_D_N1	0.0175231	0.00467881	0.365935	0.056	0.037	0.04
ENSMUSG00000070691_LINE7308_Runx3_I_N2	0.0202494	0.217869	0.931545	0.05	0.045	0.05
ENSMUSG00000015843_LINE1580_Rxrg_D	0.020699	0.0472347	0.729039	0.042	0.049	0.046
ENSMUSG00000074637_LINE1769_Sox2_D_N1	0.022582	0.0147671	0.485804	0.046	0.034	0.041
ENSMUSG00000090020_LINE5184_ENSMUSG00000090020_I_N9	0.0262202	0.0542931	0.64738	0.051	0.051	0.051
NP_0328751_LINE15941_Pit1_I_N1	0.0262202	0.145368	0.857674	0.05	0.047	0.049
ENSMUSG00000050397_LINE4067_Foxl2_I_N51	0.0267775	0.0563089	0.623972	0.062	0.052	0.055
ENSMUSG00000024986_LINE1216_Hhex_I	0.0273445	0.0356584	0.639076	0.049	0.056	0.052
ENSMUSG00000047591_LINE641_Mafa_I_N1	0.0273445	0.247856	0.920197	0.043	0.05	0.045
ENSMUSG00000034998_LINE2806_Foxn2_I_N8	0.0282148	0.0542931	0.623972	0.059	0.058	0.053
ENSMUSG00000032998_LINE1051_Foxj3_D_N3	0.0282148	0.0523343	0.653972	0.059	0.048	0.04
ENSMUSG00000074622_LINE262_Mafb_D_N1	0.0285083	0.259277	0.926033	0.043	0.046	0.057
ENSMUSG00000055435_LINE666_Maf_I_N1	0.03033	0.245043	0.932726	0.044	0.047	0.06
ENSMUSG00000045336_LINE1492_Hsfy2_I	0.0309581	0.113365	0.838763	0.048	0.053	0.044
ENSMUSG00000049823_LINE587_Zbtb12_D	0.0322461	0.0490421	0.650681	0.043	0.056	0.063
ENSMUSG00000052621_LINE1383_Pou3f2_D	0.0363748	0.0495007	0.547808	0.04	0.049	0.037
ENSMUSG00000069171_LINE1637_Nr2f1_D	0.0371027	0.153696	0.819482	0.048	0.043	0.054
ENSMUSG00000033006_LINE1726_Sox10_D_N1	0.0382182	0.00828591	0.239468	0.055	0.05	0.055
ENSMUSG00000025902_LINE1720_Sox17_D_N1	0.0441976	0.0329064	0.424139	0.041	0.045	0.041
ENSMUSG00000048904_LINE150_Neurog1_D	0.0459125	0.0240861	0.379411	0.052	0.041	0.042
NP_0320502_LINE10014_Foxl1_I_N1	0.0467896	0.0784763	0.606966	0.056	0.042	0.049
NP_0011820571_LINE9889_Gm5294_I_N1	0.0476799	0.0845786	0.617196	0.052	0.039	0.048
ENSMUSG00000051490_LINE4283_Foxd4_I_N1	0.0485835	0.0771667	0.593212	0.055	0.042	0.057
ENSMUSG00000027109_LINE1051_Sp3_I_N1	0.0490421	0.0309581	0.494676	0.053	0.05	0.045
ENSMUSG00000059246_LINE1100_Foxb1_D	0.0495007	0.0838818	0.617196	0.032	0.048	0.048
ENSMUSG00000059552_LINE1642_Trp53_D_N1	0.0504315	0.0193747	0.31379	0.048	0.04	0.048
ENSMUSG00000040891_LINE3445_Foxa3_I_N1	0.0504315	0.0798026	0.627346	0.047	0.048	0.056
ENSMUSG00000043753_LINE983_Dmrta1_I	0.0504315	0.0733363	0.665395	0.049	0.043	0.049
ENSMUSG00000047143_LINE4022_Dmrta2_I_N1	0.0504315	0.0758735	0.667016	0.047	0.055	0.059
ENSMUSG00000056829_LINE1099_Foxb2_I	0.051376	0.0852754	0.608675	0.058	0.048	0.049
ENSMUSG00000050397_LINE4136_Foxl2_I_N1	0.0523343	0.0811455	0.617196	0.036	0.044	0.051
ENSMUSG00000046714_LINE1082_Foxc2_D	0.0523343	0.111651	0.701836	0.042	0.059	0.06
ENSMUSG00000074676_LINE1105_Foxs1_I	0.0533067	0.101752	0.731984	0.056	0.046	0.051
ENSMUSG00000033713_LINE2782_Foxn3_I_N4	0.0542931	0.0758735	0.650681	0.053	0.053	0.04
ENSMUSG00000038402_LINE1070_Foxf2_I	0.0542931	0.212649	0.787351	0.051	0.053	0.04
ENSMUSG00000022895_LINE2454_Ets2_I_N4	0.0547935	0.212649	0.845239	0.04	0.04	0.041
ENSMUSG00000003847_LINE1653_Nfat5_I	0.0552938	0.0504315	0.535451	0.061	0.047	0.045
ENSMUSG00000006311_LINE1007_Etv2_I	0.0563089	0.0459125	0.386205	0.052	0.051	0.053
ENSMUSG00000020538_LINE68_Srebf1_D_N1	0.0568236	0.0161867	0.282899	0.043	0.05	0.053
ENSMUSG00000042812_LINE1077_Foxf1a_I	0.0568236	0.197427	0.801328	0.059	0.047	0.053
XP_9117244_LINE5816_Gm4881_I_N4	0.0573384	0.227181	0.837669	0.05	0.049	0.054
ENSMUSG00000029563_LINE1049_Foxp2_D	0.0594412	0.0616034	0.526603	0.05	0.042	0.045
ENSMUSG00000034957_LINE212_Cebpa_D	0.0605149	0.0939991	0.714078	0.042	0.051	0.05
ENSMUSG00000001493_LINE1146_Meox1_D	0.0605149	0.265087	0.872254	0.042	0.044	0.064
ENSMUSG00000033006_LINE1727_Sox10_D_N1	0.0616034	0.0401332	0.431122	0.06	0.056	0.049
ENSMUSG00000005897_LINE1578_Nr2c1_D_N2	0.0649599	0.0917616	0.600105	0.046	0.045	0.061
ENSMUSG00000090020_LINE5193_ENSMUSG00000090020_I_N1	0.0672745	0.169008	0.807498	0.05	0.059	0.044
ENSMUSG00000035187_LINE1293_Nkx61_D	0.0672745	0.393034	0.933308	0.037	0.042	0.059
ENSMUSG00000063632_LINE1761_Sox11_D_N1	0.0684551	0.0417214	0.35262	0.052	0.052	0.038
XP_9117244_LINE5827_Gm4881_I_N1	0.0696515	0.0690533	0.544281	0.043	0.052	0.043
ENSMUSG00000050397_LINE4117_Foxl2_I_N1	0.0696515	0.171272	0.796309	0.058	0.05	0.062
ENSMUSG00000033713_LINE2786_Foxn3_I_N1	0.0696515	0.171272	0.802573	0.048	0.045	0.044
NP_0832781_LINE6276_NP_0832781_I_N11	0.0696515	0.389615	0.941088	0.038	0.063	0.042
ENSMUSG00000001504_LINE1148_Irx2_D	0.0702577	0.0161867	0.17014	0.043	0.05	0.051
ENSMUSG00000042406_LINE226_Atf4_D_N1	0.0702577	0.217869	0.850506	0.047	0.04	0.053
ENSMUSG00000040891_LINE3426_Foxa3_I_N1	0.0708638	0.171272	0.806272	0.043	0.048	0.049
ENSMUSG00000047143_LINE4018_Dmrta2_I_N1	0.072092	0.0563089	0.44867	0.048	0.054	0.045
ENSMUSG00000030551_LINE1618_Nr2f2_D	0.072092	0.192502	0.774164	0.044	0.061	0.058
ENSMUSG00000051490_LINE4264_Foxd4_I_N1	0.072092	0.175857	0.801328	0.06	0.061	0.042
NP_0320502_LINE9995_Foxl1_I_N1	0.072092	0.167885	0.809933	0.041	0.05	0.078
ENSMUSG00000039656_LINE1628_Rxrb_D_N1	0.0727141	0.197427	0.772819	0.048	0.049	0.05
ENSMUSG00000050295_LINE1086_Foxc1_D_N2	0.0733363	0.149494	0.667016	0.058	0.044	0.057
ENSMUSG00000034998_LINE2812_Foxn2_I_N1	0.0733363	0.159059	0.812349	0.053	0.046	0.055
ENSMUSG00000022895_LINE2474_Ets2_I_N1	0.0739665	0.066692	0.512422	0.051	0.056	0.041
ENSMUSG00000045179_LINE1744_Sox3_D_N1	0.0758735	0.0583824	0.441637	0.046	0.051	0.046
ENSMUSG00000001288_LINE1567_Rarg_D_N1	0.0758735	0.0684551	0.446911	0.035	0.046	0.048
ENSMUSG00000042372_LINE982_Dmrt3_I	0.0758735	0.0563089	0.466317	0.043	0.063	0.041
ENSMUSG00000059552_LINE1641_Trp53_D_N1	0.0798026	0.295082	0.873186	0.034	0.05	0.044
ENSMUSG00000020950_LINE1044_Foxg1_D_N2	0.0831935	0.122213	0.582821	0.038	0.061	0.054
ENSMUSG00000024515_LINE7357_Smad4_I_N1	0.0831935	0.530144	0.954951	0.059	0.047	0.039
ENSMUSG00000040857_LINE1034_Erf_I	0.0838818	0.0309581	0.336227	0.058	0.051	0.048
ENSMUSG00000045179_LINE1745_Sox3_D_N1	0.0838818	0.202427	0.750729	0.044	0.057	0.053
ENSMUSG00000051490_LINE4306_Foxd4_I_N5	0.0852754	0.166763	0.717101	0.065	0.042	0.066
ENSMUSG00000050397_LINE4158_Foxl2_I_N5	0.0852754	0.16565	0.720109	0.053	0.054	0.061
ENSMUSG00000040891_LINE3464_Foxa3_I_N5	0.0852754	0.166763	0.737826	0.051	0.059	0.05
NP_0011820571_LINE9910_Gm5294_I_N5	0.0866861	0.166763	0.723101	0.049	0.042	0.049
ENSMUSG00000015846_LINE1581_Rxra_D_N1	0.0866861	0.240858	0.782131	0.045	0.038	0.063
ENSMUSG00000022510_LINE6883_Trp63_I_N1	0.088114	0.0910216	0.48403	0.057	0.068	0.064
NP_0320502_LINE10033_Foxl1_I_N5	0.088114	0.164537	0.704918	0.061	0.044	0.063
ENSMUSG00000075588_LINE1434_Hoxb2_I	0.0895592	0.190067	0.752144	0.049	0.048	0.041
ENSMUSG00000072678_LINE1425_Cphx_D	0.0910216	0.0537999	0.369289	0.042	0.062	0.047
ENSMUSG00000045680_LINE140_Tcf21_D_N1	0.0910216	0.0583824	0.498225	0.054	0.046	0.05
ENSMUSG00000030067_LINE1050_Foxp1_D	0.0910216	0.111651	0.625659	0.051	0.047	0.039
ENSMUSG00000051451_LINE236_Crebzf_D	0.0955141	0.0866861	0.505324	0.049	0.04	0.038
ENSMUSG00000022228_LINE337_Zfp187_D	0.0955141	0.088114	0.572372	0.045	0.061	0.042
ENSMUSG00000035923_LINE118_Myf6_D_N1	0.0970469	0.0467896	0.413708	0.05	0.054	0.049
ENSMUSG00000040891_LINE3490_Foxa3_I_N47	0.0970469	0.155826	0.613795	0.05	0.05	0.042
ENSMUSG00000017491_LINE1588_Rarb_D_N1	0.0985975	0.0433595	0.362591	0.054	0.042	0.055
NP_0320502_LINE10059_Foxl1_I_N50	0.0993817	0.155826	0.620589	0.055	0.047	0.036
ENSMUSG00000025902_LINE1719_Sox17_D_N1	0.0993817	0.411976	0.933308	0.049	0.057	0.044
NP_0011820571_LINE9929_Gm5294_I_N42	0.101752	0.155826	0.634065	0.05	0.06	0.049
ENSMUSG00000002147_LINE1780_Stat6_D	0.10662	0.369289	0.908978	0.057	0.039	0.053
ENSMUSG00000029249_LINE1122_Rest_I_N1	0.108279	0.147421	0.645723	0.045	0.042	0.066
ENSMUSG00000021359_LINE4_Tcfap2a_D_N1	0.108279	0.166763	0.670247	0.065	0.047	0.051
ENSMUSG00000040610_LINE1332_Tlx3_I	0.108279	0.236707	0.712559	0.057	0.048	0.049
ENSMUSG00000026638_LINE1500_Irf6_D	0.108279	0.332984	0.847359	0.038	0.049	0.052
ENSMUSG00000019564_LINE13_Arid3a_D_N3	0.109956	0.0421278	0.292014	0.043	0.062	0.049
NP_0010765961_LINE6216_NP_0010765961_I_N4	0.109956	0.0589118	0.386205	0.048	0.05	0.047
ENSMUSG00000027794_LINE89_Sohlh2_D	0.109956	0.0616034	0.461015	0.05	0.059	0.051
ENSMUSG00000016477_LINE989_E2f3_D_N1	0.109956	0.0910216	0.487578	0.052	0.035	0.045
ENSMUSG00000025215_LINE1217_Tlx1_I	0.109956	0.228527	0.730511	0.059	0.049	0.046
ENSMUSG00000038539_LINE592_Atf5_I_N2	0.111651	0.157975	0.586292	0.048	0.046	0.05
ENSMUSG00000000134_LINE36_Tcfe3_D	0.112508	0.0594412	0.293548	0.046	0.058	0.044
ENSMUSG00000031103_LINE1027_Elf4_D	0.113365	0.0335776	0.279891	0.048	0.048	0.044
ENSMUSG00000046532_LINE1631_Ar_D_N1	0.113365	0.0309581	0.323328	0.049	0.057	0.04
ENSMUSG00000070691_LINE7316_Runx3_I_N1	0.115097	0.547808	0.914725	0.056	0.047	0.05
ENSMUSG00000022895_LINE2446_Ets2_I_N1	0.118618	0.0955141	0.508874	0.04	0.055	0.042
ENSMUSG00000047638_LINE6854_Nr1h4_I_N1	0.118618	0.131529	0.51597	0.058	0.061	0.051
ENSMUSG00000048938_LINE6861_Nr1h5_I_N1	0.118618	0.120406	0.537219	0.053	0.033	0.047
ENSMUSG00000031688_LINE6329_Pou4f2_I_N1	0.118618	0.185255	0.596662	0.042	0.05	0.042
ENSMUSG00000048349_LINE6339_Pou4f1_I_N1	0.120406	0.187651	0.577603	0.045	0.063	0.047
ENSMUSG00000022895_LINE2475_Ets2_I_N1	0.121309	0.160143	0.663773	0.041	0.044	0.049
XP_9117244_LINE5828_Gm4881_I_N1	0.122213	0.161237	0.640743	0.039	0.048	0.059
ENSMUSG00000034551_LINE1289_Hdx_D	0.125883	0.204955	0.670247	0.051	0.057	0.049
ENSMUSG00000024560_LINE972_Cxxc1_I	0.126814	0.223162	0.701836	0.048	0.046	0.056
ENSMUSG00000072672_LINE1423_Gm10391_I	0.127746	0.0322461	0.262174	0.045	0.043	0.058
ENSMUSG00000012350_LINE1015_Ehf_D_N2	0.127746	0.0552938	0.316956	0.05	0.043	0.043
ENSMUSG00000044518_LINE1081_Foxe3_I	0.131529	0.157975	0.554849	0.048	0.048	0.059
ENSMUSG00000089674_LINE168_Usf2_D	0.133449	0.0342599	0.219188	0.049	0.035	0.04
ENSMUSG00000072675_LINE1424_Gm10394_I	0.133449	0.0349535	0.236707	0.039	0.043	0.045
ENSMUSG00000048502_LINE1364_Duxbl_D_N2	0.133449	0.0315968	0.262174	0.054	0.049	0.052
ENSMUSG00000055210_LINE1092_Foxd2_I	0.133449	0.163434	0.546044	0.042	0.047	0.045
ENSMUSG00000028565_LINE7371_Nfia_I_N4	0.134418	0.0939991	0.384505	0.055	0.048	0.037
ENSMUSG00000008575_LINE7346_Nfib_I_N4	0.135388	0.0895592	0.355933	0.06	0.047	0.036
ENSMUSG00000058756_LINE6871_Thra_I_N1	0.135388	0.160143	0.596662	0.061	0.043	0.051
ENSMUSG00000066798_LINE756_Zbtb6_I	0.138334	0.171272	0.584556	0.045	0.045	0.049
ENSMUSG00000021779_LINE6685_Thrb_I_N1	0.139323	0.162331	0.581083	0.046	0.041	0.045
ENSMUSG00000047143_LINE4019_Dmrta2_I_N3	0.139323	0.316956	0.812349	0.05	0.051	0.058
ENSMUSG00000070691_LINE7312_Runx3_I_N3	0.139323	0.494676	0.891721	0.06	0.043	0.046
ENSMUSG00000026565_LINE1482_Pou2f1_D_N1	0.141319	0.698739	0.951416	0.053	0.046	0.041
ENSMUSG00000029553_LINE98_Tcfec_D_N2	0.142326	0.0240861	0.207501	0.045	0.06	0.036
ENSMUSG00000041420_LINE1340_Meis3_D_N1	0.143334	0.346028	0.787351	0.039	0.054	0.047
ENSMUSG00000055116_LINE154_Arntl_D	0.145368	0.0288067	0.204955	0.064	0.049	0.045
ENSMUSG00000026436_LINE1023_Elk4_D	0.145368	0.0985975	0.393034	0.062	0.058	0.043
ENSMUSG00000057895_LINE676_Zfp105_D	0.146395	0.199918	0.623972	0.051	0.049	0.043
ENSMUSG00000018973_LINE1182_Hoxb1_I	0.147421	0.180518	0.563625	0.046	0.044	0.058
ENSMUSG00000035923_LINE117_Myf6_D_N1	0.147421	0.233963	0.623972	0.053	0.045	0.052
ENSMUSG00000058756_LINE6870_Thra_I_N1	0.147421	0.245043	0.660518	0.041	0.042	0.057
ENSMUSG00000028341_LINE1617_Nr4a3_I	0.147421	0.236707	0.679864	0.061	0.033	0.035
ENSMUSG00000024955_LINE1610_Esrra_D_N1	0.148458	0.329753	0.787351	0.043	0.056	0.046
ENSMUSG00000020275_LINE1654_Rel_I	0.149494	0.336227	0.78475	0.044	0.048	0.043
ENSMUSG00000021779_LINE6684_Thrb_I_N1	0.151585	0.240858	0.679864	0.042	0.046	0.053
ENSMUSG00000026628_LINE193_Atf3_D_N2	0.153696	0.143334	0.508874	0.054	0.049	0.054
ENSMUSG00000021255_LINE1599_Esrrb_D_N3	0.153696	0.204955	0.593212	0.044	0.049	0.048
ENSMUSG00000051490_LINE4226_Foxd4_I_N53	0.155826	0.236707	0.579344	0.059	0.047	0.048
ENSMUSG00000008976_LINE1011_Gabpa_D_N3	0.157975	0.0605149	0.285922	0.035	0.046	0.053
ENSMUSG00000018983_LINE991_E2f2_D	0.160143	0.139323	0.524832	0.061	0.041	0.042
A1JVI6_MOUSE_LINE1139_Dux_D	0.162331	0.072092	0.31379	0.061	0.035	0.041
ENSMUSG00000000435_LINE101_Myf5_I_N1	0.162331	0.120406	0.420656	0.04	0.057	0.048
ENSMUSG00000023034_LINE6710_Nr4a1_I_N5	0.162331	0.307498	0.729039	0.049	0.051	0.042
ENSMUSG00000029178_LINE1089_Klf3_I_N1	0.164537	0.231236	0.644067	0.058	0.048	0.054
XP_9117244_LINE5773_Gm4881_I_N36	0.16565	0.0616034	0.288961	0.06	0.046	0.051
ENSMUSG00000022895_LINE2468_Ets2_I_N1	0.166763	0.0866861	0.36594	0.058	0.049	0.057
ENSMUSG00000051490_LINE4272_Foxd4_I_N2	0.166763	0.149494	0.491126	0.056	0.044	0.041
ENSMUSG00000039521_LINE1073_Foxp3_I	0.166763	0.187651	0.554849	0.042	0.054	0.046
ENSMUSG00000000435_LINE111_Myf5_I_N1	0.166763	0.282899	0.703377	0.05	0.05	0.041
ENSMUSG00000040891_LINE3434_Foxa3_I_N2	0.169008	0.153696	0.450431	0.042	0.046	0.054
ENSMUSG00000023991_LINE1048_Foxp4_I	0.169008	0.182877	0.549569	0.045	0.06	0.052
ENSMUSG00000055148_LINE1578_Klf2_I_N1	0.169008	0.217869	0.640743	0.053	0.054	0.058
ENSMUSG00000035158_LINE115_Mitf_D	0.171272	0.0393576	0.223162	0.047	0.052	0.054
ENSMUSG00000021099_LINE1190_Six6_D_N1	0.171272	0.0523343	0.276899	0.051	0.063	0.045
NP_0011820571_LINE9878_Gm5294_I_N2	0.171272	0.143334	0.457484	0.052	0.048	0.053
ENSMUSG00000025902_LINE1718_Sox17_D_N1	0.171272	0.265087	0.640743	0.053	0.042	0.041
ENSMUSG00000063672_LINE1405_Nkx63_I	0.171272	0.443394	0.858681	0.039	0.037	0.043
ENSMUSG00000022895_LINE2391_Ets2_I_N55	0.173554	0.0616034	0.285922	0.051	0.058	0.056
ENSMUSG00000000078_LINE728_Klf6_I_N1	0.173554	0.220507	0.64738	0.055	0.052	0.048
NP_0320502_LINE10003_Foxl1_I_N2	0.178178	0.151585	0.453956	0.041	0.041	0.065
ENSMUSG00000078302_LINE1106_Foxd1_D	0.178178	0.151585	0.480484	0.054	0.049	0.039
BAE290471_LINE1209_Cebpd_I_N23	0.179348	0.469856	0.899834	0.045	0.043	0.048
ENSMUSG00000022510_LINE6881_Trp63_I_N2	0.180518	0.0441976	0.312213	0.057	0.047	0.047
ENSMUSG00000000567_LINE1701_Sox9_I	0.180518	0.120406	0.359257	0.054	0.065	0.059
ENSMUSG00000031737_LINE1276_Irx5_D	0.180518	0.116848	0.445151	0.06	0.043	0.053
ENSMUSG00000023411_LINE7047_Nfatc4_I_N1	0.180518	0.342749	0.726078	0.047	0.05	0.042
ENSMUSG00000026565_LINE1483_Pou2f1_D_N1	0.180518	0.512422	0.858681	0.052	0.039	0.047
ENSMUSG00000056216_LINE244_Cebpg_D	0.180518	0.540751	0.918855	0.046	0.051	0.054
ENSMUSG00000029706_LINE1261_Pax4_D_N1	0.182877	0.223162	0.603539	0.045	0.059	0.05
ENSMUSG00000036602_LINE1306_Alx1_D_N1	0.182877	0.262174	0.663773	0.052	0.048	0.05
ENSMUSG00000048387_LINE564_Osr1_D	0.185255	0.212649	0.544281	0.054	0.047	0.045
ENSMUSG00000036192_LINE1623_Rorb_D	0.185255	0.315373	0.683044	0.053	0.058	0.042
ENSMUSG00000041287_LINE1736_Sox15_D	0.185255	0.295082	0.704918	0.042	0.057	0.052
ENSMUSG00000031079_LINE417_Zfp300_D	0.187651	0.239468	0.598383	0.038	0.052	0.046
ENSMUSG00000030353_LINE7613_Tead4_I_N1	0.187651	0.369289	0.74789	0.041	0.049	0.06
ENSMUSG00000056501_LINE246_Cebpb_D_N3	0.187651	0.459249	0.883152	0.032	0.058	0.056
ENSMUSG00000021540_LINE17865_Smad5_I_N1	0.190067	0.126814	0.408516	0.05	0.057	0.064
ENSMUSG00000028201_LINE1247_Lhx8_D_N1	0.190067	0.163434	0.489352	0.044	0.049	0.044
ENSMUSG00000079994_LINE1778_ENSMUSG00000079994_D_N1	0.190067	0.438127	0.789934	0.042	0.047	0.042
ENSMUSG00000031681_LINE7378_Smad1_I_N1	0.192502	0.131529	0.431122	0.042	0.048	0.042
ENSMUSG00000031734_LINE1274_Irx3_D_N2	0.194955	0.151585	0.396461	0.055	0.042	0.051
ENSMUSG00000044690_LINE1035_ENSMUSG00000044690_I	0.194955	0.157975	0.445151	0.048	0.06	0.051
ENSMUSG00000048385_LINE563_Scrt1_I	0.194955	0.202427	0.494676	0.063	0.041	0.049
ENSMUSG00000027109_LINE1031_Sp3_I_N1	0.194955	0.413708	0.749314	0.044	0.047	0.045
XP_0014735742_LINE1686_IRC900814_D_N3	0.197427	0.157975	0.410245	0.052	0.057	0.046
ENSMUSG00000027796_LINE17892_Smad9_I_N1	0.197427	0.120406	0.431122	0.052	0.048	0.049
ENSMUSG00000052135_LINE1091_Foxo6_D	0.197427	0.227181	0.533683	0.054	0.034	0.047
ENSMUSG00000029475_LINE974_Kdm2b_I	0.197427	0.410245	0.828728	0.049	0.045	0.056
ENSMUSG00000004328_LINE325_Hif3a_I_N1	0.199918	0.282899	0.635737	0.051	0.054	0.046
ENSMUSG00000045903_LINE141_Npas4_I	0.199918	0.554849	0.911886	0.044	0.038	0.053
ENSMUSG00000020185_LINE992_E2f7_I	0.202427	0.155826	0.369289	0.042	0.043	0.042
ENSMUSG00000025408_LINE538_Ddit3_I	0.202427	0.452192	0.782131	0.052	0.049	0.058
ENSMUSG00000034041_LINE266_Lyl1_I_N3	0.204955	0.149494	0.393034	0.055	0.043	0.048
ENSMUSG00000028717_LINE229_Tal1_I_N3	0.204955	0.157975	0.417179	0.035	0.058	0.047
ENSMUSG00000008398_LINE1009_Elk3_D_N2	0.204955	0.0985975	0.425883	0.053	0.054	0.048
ENSMUSG00000044167_LINE1080_Foxo1_D_N2	0.204955	0.236707	0.476939	0.04	0.05	0.055
ENSMUSG00000051490_LINE4236_Foxd4_I_N1	0.204955	0.273922	0.540751	0.049	0.052	0.048
ENSMUSG00000031921_LINE1545_Terf2_D	0.207501	0.109956	0.355933	0.051	0.055	0.049
ENSMUSG00000013089_LINE1017_Etv5_D	0.207501	0.155826	0.431122	0.051	0.043	0.046
ENSMUSG00000018899_LINE1497_Irf1_I	0.207501	0.223162	0.487578	0.05	0.044	0.049
ENSMUSG00000055874_LINE1093_Foxi3_I	0.207501	0.270961	0.544281	0.046	0.064	0.034
ENSMUSG00000024563_LINE7363_Smad2_I_N1	0.207501	0.339482	0.720109	0.045	0.049	0.062
ENSMUSG00000079994_LINE1777_ENSMUSG00000079994_D_N1	0.207501	0.55133	0.861666	0.06	0.042	0.047
ENSMUSG00000040891_LINE3404_Foxa3_I_N1	0.210066	0.268016	0.55133	0.04	0.033	0.056
ENSMUSG00000047861_LINE1083_Foxi1_I	0.212649	0.268016	0.535451	0.051	0.059	0.054
NP_0011820571_LINE9852_Gm5294_I_N1	0.21525	0.273922	0.531913	0.056	0.058	0.061
NP_0320502_LINE9973_Foxl1_I_N1	0.21525	0.282899	0.537219	0.043	0.044	0.036
ENSMUSG00000024619_LINE1215_Cdx1_D	0.21525	0.245043	0.579344	0.07	0.069	0.056
ENSMUSG00000008496_LINE1474_Pou2f2_D_N1	0.21525	0.501775	0.815934	0.058	0.047	0.046
ENSMUSG00000045179_LINE1743_Sox3_D_N1	0.217869	0.145368	0.381107	0.053	0.05	0.045
ENSMUSG00000048756_LINE1085_Foxo3_D	0.217869	0.231236	0.452192	0.046	0.037	0.038
ENSMUSG00000048377_LINE1084_Foxi2_I	0.217869	0.275411	0.544281	0.059	0.039	0.051
NP_0320502_LINE10009_Foxl1_I_N7	0.217869	0.301261	0.565378	0.051	0.04	0.049
ENSMUSG00000037447_LINE18_Arid5a_D	0.217869	0.439882	0.78475	0.062	0.057	0.051
ENSMUSG00000050397_LINE4137_Foxl2_I_N1	0.220507	0.153696	0.434622	0.045	0.051	0.062
ENSMUSG00000000942_LINE1144_Hoxa4_D	0.220507	0.225836	0.523061	0.055	0.044	0.049
ENSMUSG00000031326_LINE1271_Cdx4_I	0.220507	0.285922	0.586292	0.043	0.038	0.045
ENSMUSG00000040891_LINE3440_Foxa3_I_N7	0.220507	0.310637	0.589755	0.042	0.056	0.047
ENSMUSG00000027168_LINE1468_Pax6_D	0.220507	0.466317	0.731984	0.05	0.043	0.048
ENSMUSG00000055197_LINE1037_Fev_I	0.221835	0.0745968	0.275411	0.04	0.063	0.052
ENSMUSG00000000782_LINE1703_Tcf7_D_N1	0.221835	0.132489	0.37772	0.054	0.05	0.052
NP_0011820571_LINE9884_Gm5294_I_N7	0.225836	0.304372	0.582821	0.041	0.062	0.048
ENSMUSG00000051490_LINE4278_Foxd4_I_N7	0.227181	0.301261	0.565378	0.054	0.052	0.053
ENSMUSG00000029646_LINE1259_Cdx2_D	0.229881	0.204955	0.446911	0.053	0.047	0.048
ENSMUSG00000024955_LINE1608_Esrra_D_N1	0.229881	0.420656	0.768764	0.045	0.053	0.052
ENSMUSG00000034041_LINE273_Lyl1_I_N4	0.231236	0.262174	0.603539	0.043	0.063	0.044
ENSMUSG00000022809_LINE1605_Nr1i2_I	0.231236	0.323328	0.64903	0.041	0.051	0.043
ENSMUSG00000001911_LINE1689_Nfix_I	0.231236	0.288961	0.673466	0.051	0.04	0.038
ENSMUSG00000020889_LINE6650_Nr1d1_I_N1	0.233963	0.197427	0.446911	0.056	0.046	0.045
ENSMUSG00000022484_LINE1204_Hoxc10_D_N1	0.233963	0.211357	0.508874	0.054	0.044	0.05
ENSMUSG00000028717_LINE236_Tal1_I_N4	0.233963	0.254965	0.600105	0.059	0.041	0.052
ENSMUSG00000017950_LINE1591_Hnf4a_D_N1	0.233963	0.650681	0.886635	0.043	0.058	0.061
ENSMUSG00000009471_LINE51_Myod1_D	0.236707	0.0838818	0.279891	0.043	0.056	0.051
ENSMUSG00000019878_LINE1489_Hsf2_I	0.236707	0.213949	0.431122	0.042	0.056	0.055
ENSMUSG00000041703_LINE493_Zic5_D	0.236707	0.260725	0.498225	0.046	0.035	0.037
ENSMUSG00000050240_LINE593_Hic2_I	0.236707	0.359257	0.630711	0.048	0.043	0.044
ENSMUSG00000037174_LINE1031_Elf2_D	0.239468	0.0962805	0.276899	0.047	0.048	0.052
ENSMUSG00000021775_LINE6675_Nr1d2_I_N1	0.239468	0.199918	0.457484	0.047	0.053	0.044
ENSMUSG00000042903_LINE1078_Foxo4_D	0.239468	0.298164	0.572372	0.047	0.051	0.042
ENSMUSG00000037984_LINE325_Neurod6_I_N2	0.240858	0.441637	0.692502	0.065	0.041	0.051
ENSMUSG00000035934_LINE1298_Pknox2_D_N1	0.240858	0.544281	0.830992	0.039	0.039	0.042
ENSMUSG00000024134_LINE1212_Six2_D	0.242247	0.125883	0.359257	0.035	0.058	0.041
ENSMUSG00000014303_LINE308_Glis2_D	0.242247	0.171272	0.365935	0.032	0.051	0.042
ENSMUSG00000051367_LINE1380_Six1_D	0.242247	0.169008	0.399895	0.05	0.047	0.049
ENSMUSG00000021743_LINE336_Fezf2_I	0.242247	0.288961	0.601822	0.047	0.051	0.044
NP_0322962_LINE6254_NP_0322962_I_N8	0.242247	0.320136	0.627346	0.054	0.044	0.038
ENSMUSG00000034701_LINE287_Neurod1_I_N2	0.242247	0.438127	0.714078	0.04	0.049	0.046
ENSMUSG00000000435_LINE110_Myf5_I_N1	0.243645	0.254965	0.530144	0.048	0.049	0.057
ENSMUSG00000044312_LINE135_Neurog3_I	0.245043	0.100166	0.268016	0.045	0.056	0.056
ENSMUSG00000001288_LINE1569_Rarg_D_N1	0.245043	0.282899	0.523061	0.05	0.061	0.055
ENSMUSG00000032998_LINE1056_Foxj3_D_N1	0.245043	0.262174	0.556606	0.053	0.04	0.048
ENSMUSG00000026610_LINE1613_Esrrg_D	0.245043	0.349319	0.678268	0.049	0.053	0.039
ENSMUSG00000027967_LINE90_Neurog2_I	0.247856	0.0970469	0.253533	0.049	0.037	0.047
ENSMUSG00000028639_LINE2096_Ybx1_I_N1	0.247856	0.275411	0.538985	0.054	0.052	0.047
ENSMUSG00000030189_LINE2100_Csda_I_N1	0.247856	0.285922	0.547808	0.043	0.052	0.045
ENSMUSG00000026751_LINE6719_Nr5a1_I_N5	0.247856	0.359257	0.673466	0.043	0.046	0.055
ENSMUSG00000048015_LINE417_Neurod4_I_N2	0.247856	0.44867	0.68621	0.053	0.044	0.055
ENSMUSG00000026398_LINE1611_Nr5a2_D_N1	0.253533	0.369289	0.676672	0.051	0.044	0.045
ENSMUSG00000028150_LINE1616_Rorc_I	0.253533	0.64738	0.902953	0.055	0.056	0.047
NP_0320502_LINE10036_Foxl1_I_N8	0.256397	0.184066	0.396461	0.045	0.028	0.055
ENSMUSG00000004359_LINE1005_Spic_D_N1	0.256397	0.307498	0.521288	0.05	0.066	0.05
ENSMUSG00000029697_LINE399_Fezf1_I	0.256397	0.273922	0.593212	0.051	0.053	0.038
ENSMUSG00000031870_LINE6812_Pgr_I_N1	0.256397	0.466317	0.743603	0.063	0.045	0.05
ENSMUSG00000009406_LINE1014_Elk1_D	0.259277	0.0925016	0.243645	0.047	0.064	0.053
ENSMUSG00000040891_LINE3467_Foxa3_I_N8	0.259277	0.185255	0.427628	0.06	0.05	0.059
ENSMUSG00000034041_LINE276_Lyl1_I_N1	0.259277	0.245043	0.501775	0.035	0.047	0.042
ENSMUSG00000018554_LINE2092_Ybx2_I_N1	0.259277	0.288961	0.530144	0.038	0.044	0.053
ENSMUSG00000019982_LINE1530_Myb_D_N1	0.259277	0.441637	0.709513	0.053	0.049	0.043
ENSMUSG00000032292_LINE1622_Nr2e3_D	0.262174	0.207501	0.427628	0.048	0.049	0.045
ENSMUSG00000039830_LINE130_Olig2_I	0.262174	0.242247	0.468087	0.038	0.048	0.036
ENSMUSG00000037025_LINE1067_Foxa2_D_N1	0.262174	0.259277	0.508874	0.043	0.044	0.059
ENSMUSG00000008193_LINE1008_Spib_I	0.262174	0.830992	0.951416	0.058	0.052	0.044
ENSMUSG00000031870_LINE6815_Pgr_I_N1	0.265087	0.151585	0.365935	0.056	0.052	0.056
ENSMUSG00000051490_LINE4309_Foxd4_I_N8	0.265087	0.169008	0.403338	0.053	0.039	0.044
ENSMUSG00000028717_LINE239_Tal1_I_N1	0.265087	0.242247	0.526603	0.045	0.036	0.044
ENSMUSG00000031870_LINE6833_Pgr_I_N2	0.266551	0.438127	0.712559	0.044	0.039	0.054
ENSMUSG00000022510_LINE6882_Trp63_I_N1	0.268016	0.0798026	0.265087	0.057	0.049	0.05
NP_0011820571_LINE9913_Gm5294_I_N7	0.268016	0.177017	0.396461	0.051	0.055	0.047
ENSMUSG00000050397_LINE4128_Foxl2_I_N3	0.268016	0.304372	0.530144	0.045	0.057	0.044
ENSMUSG00000040891_LINE3396_Foxa3_I_N1	0.268016	0.298164	0.531913	0.054	0.069	0.058
ENSMUSG00000024515_LINE7356_Smad4_I_N1	0.268016	0.262174	0.603539	0.048	0.045	0.066
ENSMUSG00000025225_LINE1658_Nfkb2_I	0.268016	0.568878	0.830992	0.054	0.056	0.05
ENSMUSG00000028417_LINE220_Tal2_I_N1	0.270961	0.247856	0.50355	0.053	0.063	0.053
ENSMUSG00000090020_LINE5187_ENSMUSG00000090020_I_N1	0.270961	0.298164	0.528374	0.046	0.051	0.052
ENSMUSG00000034998_LINE2808_Foxn2_I_N1	0.270961	0.299713	0.537219	0.042	0.05	0.059
ENSMUSG00000043013_LINE2134_Onecut1_I_N1	0.270961	0.427628	0.739275	0.045	0.055	0.047
ENSMUSG00000017491_LINE1585_Rarb_D_N1	0.273922	0.323328	0.596662	0.04	0.048	0.049
ENSMUSG00000021362_LINE5300_Gcm2_I_N1	0.273922	0.431122	0.68621	0.051	0.057	0.037
ENSMUSG00000023990_LINE80_Tcfeb_D	0.276899	0.0578604	0.148458	0.052	0.039	0.04
ENSMUSG00000040891_LINE3461_Foxa3_I_N1	0.276899	0.210066	0.420656	0.058	0.052	0.051
ENSMUSG00000050397_LINE4084_Foxl2_I_N1	0.276899	0.304372	0.544281	0.037	0.046	0.039
NP_0320502_LINE9965_Foxl1_I_N1	0.276899	0.295082	0.546044	0.056	0.049	0.051
ENSMUSG00000056749_LINE248_Nfil3_D	0.276899	0.329753	0.568878	0.045	0.041	0.061
ENSMUSG00000019768_LINE1592_Esr1_D	0.276899	0.565378	0.824143	0.05	0.038	0.051
ENSMUSG00000009739_LINE1170_Pou6f1_D_N2	0.279891	0.476939	0.650681	0.056	0.037	0.05
ENSMUSG00000027985_LINE1723_Lef1_D	0.282899	0.175857	0.355933	0.034	0.039	0.05
ENSMUSG00000034762_LINE442_Glis1_I	0.282899	0.21525	0.399895	0.051	0.056	0.059
ENSMUSG00000038415_LINE1071_Foxq1_I	0.282899	0.284411	0.478712	0.043	0.044	0.057
ENSMUSG00000045991_LINE2154_Onecut2_I_N1	0.282899	0.434622	0.729039	0.046	0.045	0.047
ENSMUSG00000051490_LINE4303_Foxd4_I_N1	0.285922	0.21656	0.396461	0.045	0.056	0.061
ENSMUSG00000051490_LINE4228_Foxd4_I_N1	0.285922	0.298164	0.547808	0.04	0.05	0.05
ENSMUSG00000033016_LINE1662_Nfatc1_I	0.285922	0.346028	0.652326	0.048	0.052	0.058
ENSMUSG00000037868_LINE463_Egr2_D_N2	0.285922	0.399895	0.700287	0.055	0.051	0.058
ENSMUSG00000074622_LINE260_Mafb_D_N2	0.285922	0.714078	0.917495	0.06	0.058	0.054
NP_0011820571_LINE9907_Gm5294_I_N1	0.288961	0.220507	0.420656	0.045	0.047	0.053
ENSMUSG00000036816_LINE120_Atoh7_I	0.288961	0.268016	0.420656	0.048	0.04	0.052
ENSMUSG00000031241_LINE7574_Tbx22_I_N1	0.288961	0.273922	0.523061	0.049	0.051	0.052
NP_0320502_LINE9969_Foxl1_I_N1	0.290487	0.164537	0.281395	0.063	0.056	0.047
ENSMUSG00000003051_LINE1001_Elf3_D_N2	0.292014	0.153696	0.332984	0.046	0.04	0.048
ENSMUSG00000050397_LINE4127_Foxl2_I_N1	0.292014	0.253533	0.438127	0.05	0.044	0.04
ENSMUSG00000001288_LINE1570_Rarg_D_N1	0.292014	0.250686	0.44867	0.052	0.052	0.058
ENSMUSG00000021010_LINE71_Npas3_I	0.292014	0.265087	0.508874	0.055	0.057	0.048
ENSMUSG00000027868_LINE7567_Tbx15_I_N1	0.292014	0.278395	0.526603	0.066	0.038	0.053
ENSMUSG00000021972_LINE1199_Hmbox1_D	0.292014	0.617196	0.839857	0.061	0.043	0.057
ENSMUSG00000004040_LINE1781_Stat3_D	0.292014	0.579344	0.842025	0.054	0.055	0.045
ENSMUSG00000009248_LINE50_Ascl2_D_N2	0.295082	0.220507	0.359257	0.051	0.05	0.042
ENSMUSG00000020052_LINE158_Ascl1_I_N2	0.295082	0.224499	0.362591	0.049	0.049	0.05
NP_0320502_LINE10030_Foxl1_I_N1	0.295082	0.194955	0.410245	0.059	0.046	0.041
ENSMUSG00000019913_LINE60_Sim1_I	0.295082	0.273922	0.489352	0.058	0.049	0.05
ENSMUSG00000062713_LINE160_Sim2_I	0.295082	0.265087	0.498225	0.061	0.039	0.059
ENSMUSG00000001988_LINE41_Npas1_I	0.295082	0.253533	0.507099	0.049	0.053	0.06
ENSMUSG00000037034_LINE6983_Pax1_I_N1	0.295082	0.431122	0.627346	0.042	0.048	0.043
ENSMUSG00000041730_LINE5870_Prrxl1_I_N13	0.295082	0.417179	0.706452	0.04	0.063	0.048
ENSMUSG00000049576_LINE578_Zfa_I	0.298164	0.113365	0.266551	0.06	0.047	0.05
ENSMUSG00000017688_LINE1589_Hnf4g_I	0.298164	0.332984	0.517743	0.049	0.05	0.065
ENSMUSG00000021779_LINE6683_Thrb_I_N2	0.298164	0.310637	0.521288	0.043	0.058	0.056
ENSMUSG00000032419_LINE7580_Tbx18_I_N1	0.298164	0.276899	0.523061	0.047	0.043	0.051
ENSMUSG00000021540_LINE17876_Smad5_I_N1	0.301261	0.228527	0.379411	0.043	0.048	0.066
ENSMUSG00000022484_LINE1205_Hoxc10_D_N1	0.301261	0.265087	0.473397	0.048	0.055	0.045
ENSMUSG00000003154_LINE1043_Foxj2_D_N2	0.301261	0.334605	0.508874	0.05	0.04	0.049
ENSMUSG00000058756_LINE6869_Thra_I_N2	0.301261	0.307498	0.526603	0.053	0.033	0.057
ENSMUSG00000039153_LINE1675_Runx2_I	0.301261	0.346028	0.554849	0.044	0.058	0.05
ENSMUSG00000009741_LINE5318_Ubp1_I_N2	0.301261	0.420656	0.653972	0.045	0.046	0.061
ENSMUSG00000014704_LINE1175_Hoxa2_D_N2	0.301261	0.523061	0.720109	0.038	0.052	0.04
ENSMUSG00000026380_LINE1133_Tcfcp2l1_D_N2	0.302817	0.431122	0.650681	0.062	0.056	0.057
ENSMUSG00000079509_LINE917_Zfx_D_N1	0.304372	0.115097	0.257837	0.054	0.047	0.054
ENSMUSG00000051490_LINE4232_Foxd4_I_N1	0.304372	0.182877	0.31379	0.055	0.055	0.043
ENSMUSG00000061517_LINE1757_Sox21_D	0.304372	0.310637	0.537219	0.052	0.058	0.05
ENSMUSG00000026976_LINE6955_Pax8_I_N1	0.304372	0.422397	0.634065	0.032	0.041	0.058
ENSMUSG00000053211_LINE623_Zfy1_I	0.307498	0.122213	0.26363	0.046	0.058	0.063
ENSMUSG00000031681_LINE7389_Smad1_I_N1	0.307498	0.228527	0.369289	0.047	0.055	0.042
ENSMUSG00000008575_LINE7350_Nfib_I_N4	0.307498	0.212649	0.382804	0.047	0.043	0.047
ENSMUSG00000020484_LINE180_Xbp1_D_N1	0.310637	0.0845786	0.184066	0.057	0.054	0.05
ENSMUSG00000050397_LINE4088_Foxl2_I_N1	0.310637	0.182877	0.292014	0.054	0.062	0.055
ENSMUSG00000020484_LINE179_Xbp1_D_N1	0.310637	0.221835	0.329753	0.057	0.056	0.058
ENSMUSG00000027796_LINE17905_Smad9_I_N1	0.310637	0.225836	0.365935	0.061	0.045	0.048
ENSMUSG00000029644_LINE1257_Pdx1_D_N2	0.310637	0.204955	0.367612	0.058	0.054	0.051
ENSMUSG00000028565_LINE7375_Nfia_I_N4	0.310637	0.211357	0.410245	0.055	0.048	0.058
NP_0011820571_LINE9848_Gm5294_I_N1	0.31379	0.178178	0.298164	0.051	0.054	0.047
ENSMUSG00000047643_LINE1036_Gm5454_D	0.315373	0.118618	0.221835	0.042	0.053	0.044
ENSMUSG00000027544_LINE1659_Nfatc2_I	0.315373	0.452192	0.723101	0.053	0.04	0.052
ENSMUSG00000040891_LINE3400_Foxa3_I_N1	0.316956	0.175857	0.316956	0.049	0.043	0.05
ENSMUSG00000022895_LINE2473_Ets2_I_N1	0.316956	0.565378	0.782131	0.039	0.049	0.052
ENSMUSG00000035277_LINE1295_Arx_D_N1	0.318546	0.178178	0.279891	0.057	0.044	0.043
ENSMUSG00000076431_LINE1772_Sox4_D	0.318546	0.362591	0.537219	0.041	0.042	0.045
ENSMUSG00000041309_LINE5799_Nkx62_I_N5	0.318546	0.603539	0.763293	0.043	0.045	0.047
ENSMUSG00000021359_LINE3_Tcfap2a_D_N1	0.320136	0.164537	0.346028	0.044	0.039	0.065
ENSMUSG00000024955_LINE1609_Esrra_D_N1	0.320136	0.431122	0.606966	0.052	0.06	0.049
ENSMUSG00000021366_LINE333_Hivep1_I	0.320136	0.842025	0.917495	0.049	0.052	0.065
ENSMUSG00000032411_LINE986_Tfdp2_I	0.321732	0.270961	0.434622	0.048	0.042	0.051
ENSMUSG00000037992_LINE1626_Rara_D_N1	0.321732	0.420656	0.596662	0.046	0.044	0.047
ENSMUSG00000026398_LINE1612_Nr5a2_D_N1	0.323328	0.145368	0.247856	0.05	0.051	0.038
ENSMUSG00000033249_LINE1491_Hsf4_I	0.323328	0.403338	0.671857	0.061	0.051	0.051
ENSMUSG00000015501_LINE829_Hivep2_I_N1	0.323328	0.846304	0.925403	0.044	0.052	0.061
NP_0320502_LINE10046_Foxl1_I_N3	0.324931	0.431122	0.598383	0.048	0.035	0.053
ENSMUSG00000005373_LINE126_Mlxipl_I_N1	0.326534	0.0684551	0.145368	0.058	0.054	0.039
ENSMUSG00000023333_LINE1127_Gcm1_D	0.326534	0.35262	0.547808	0.048	0.058	0.048
ENSMUSG00000023411_LINE7048_Nfatc4_I_N1	0.326534	0.480484	0.717101	0.055	0.054	0.039
BAE290471_LINE1211_Cebpd_I_N2	0.326534	0.554849	0.761913	0.049	0.048	0.054
ENSMUSG00000020889_LINE6649_Nr1d1_I_N1	0.326534	0.698739	0.791217	0.062	0.054	0.054
ENSMUSG00000033726_LINE1284_Emx1_I	0.328143	0.623972	0.787351	0.041	0.046	0.053
ENSMUSG00000045493_LINE137_Bhlhe23_I	0.329753	0.153696	0.357595	0.047	0.05	0.059
ENSMUSG00000033713_LINE2795_Foxn3_I_N1	0.329753	0.417179	0.600105	0.045	0.052	0.044
ENSMUSG00000003545_LINE172_Fosb_I	0.329753	0.613795	0.78475	0.047	0.044	0.053
ENSMUSG00000034968_LINE1292_Lbx2_D	0.329753	0.789934	0.869421	0.038	0.051	0.052
ENSMUSG00000028634_LINE1075_Hivep3_I_N1	0.329753	0.842025	0.90971	0.052	0.066	0.051
ENSMUSG00000038482_LINE987_Tfdp1_I	0.331368	0.270961	0.443394	0.036	0.055	0.054
ENSMUSG00000026751_LINE6721_Nr5a1_I_N2	0.332984	0.153696	0.238087	0.053	0.057	0.061
ENSMUSG00000031870_LINE6829_Pgr_I_N9	0.332984	0.120406	0.245043	0.051	0.056	0.055
ENSMUSG00000004151_LINE1004_Etv1_D	0.332984	0.127746	0.259277	0.054	0.052	0.041
ENSMUSG00000008496_LINE1472_Pou2f2_D_N1	0.332984	0.600105	0.727558	0.065	0.062	0.053
ENSMUSG00000014859_LINE988_E2f4_I	0.336227	0.0610591	0.125883	0.043	0.042	0.06
ENSMUSG00000037992_LINE1624_Rara_D_N1	0.336227	0.357595	0.51597	0.048	0.051	0.06
ENSMUSG00000040891_LINE3477_Foxa3_I_N3	0.336227	0.429375	0.567128	0.038	0.052	0.06
ENSMUSG00000032015_LINE1279_Pou2f3_D	0.336227	0.554849	0.730511	0.051	0.054	0.049
ENSMUSG00000021779_LINE6679_Thrb_I_N2	0.336227	0.476939	0.734913	0.053	0.06	0.059
ENSMUSG00000040489_LINE1733_Sox30_D	0.336227	0.64738	0.776838	0.061	0.041	0.047
ENSMUSG00000021775_LINE6674_Nr1d2_I_N1	0.337854	0.683044	0.805045	0.05	0.056	0.05
NP_0320502_LINE10052_Foxl1_I_N5	0.337854	0.68621	0.844174	0.048	0.05	0.042
ENSMUSG00000051490_LINE4319_Foxd4_I_N3	0.339482	0.406788	0.572372	0.046	0.041	0.058
ENSMUSG00000040891_LINE3410_Foxa3_I_N1	0.342749	0.365935	0.469856	0.046	0.046	0.057
ENSMUSG00000050397_LINE4101_Foxl2_I_N1	0.342749	0.359257	0.478712	0.048	0.046	0.051
ENSMUSG00000026976_LINE6971_Pax8_I_N1	0.342749	0.329753	0.530144	0.053	0.053	0.055
ENSMUSG00000051251_LINE151_Nhlh1_I	0.342749	0.424139	0.600105	0.043	0.049	0.043
ENSMUSG00000034998_LINE2823_Foxn2_I_N3	0.342749	0.396461	0.617196	0.046	0.051	0.042
ENSMUSG00000062939_LINE1786_Stat4_D	0.342749	0.508874	0.690933	0.043	0.047	0.039
ENSMUSG00000058756_LINE6865_Thra_I_N2	0.342749	0.49645	0.717101	0.051	0.038	0.047
ENSMUSG00000090020_LINE5205_ENSMUSG00000090020_I_N3	0.344389	0.413708	0.589755	0.054	0.046	0.056
ENSMUSG00000050397_LINE4171_Foxl2_I_N3	0.344389	0.417179	0.613795	0.039	0.054	0.067
NP_0320502_LINE10074_Foxl1_I_N1	0.346028	0.177017	0.320136	0.05	0.047	0.058
ENSMUSG00000038648_LINE218_Creb3l2_D_N1	0.346028	0.364263	0.540751	0.047	0.048	0.042
ENSMUSG00000050397_LINE4177_Foxl2_I_N5	0.346028	0.709513	0.833237	0.051	0.058	0.054
ENSMUSG00000045179_LINE1741_Sox3_D_N1	0.347674	0.586292	0.779493	0.052	0.05	0.056
ENSMUSG00000026815_LINE378_Gfi1b_D	0.349319	0.174706	0.247856	0.061	0.044	0.047
ENSMUSG00000050397_LINE4199_Foxl2_I_N1	0.349319	0.180518	0.334605	0.056	0.042	0.047
ENSMUSG00000032228_LINE110_Tcf12_D_N1	0.349319	0.231236	0.342749	0.06	0.05	0.046
ENSMUSG00000024985_LINE1715_Tcf7l2_D	0.349319	0.206228	0.355933	0.05	0.057	0.068
ENSMUSG00000048138_LINE985_Dmrt2_I	0.349319	0.247856	0.379411	0.05	0.049	0.051
NP_0011820571_LINE9858_Gm5294_I_N1	0.349319	0.355933	0.462781	0.025	0.038	0.051
ENSMUSG00000018750_LINE318_Zbtb4_I	0.349319	0.519516	0.711039	0.064	0.056	0.048
ENSMUSG00000040891_LINE3483_Foxa3_I_N5	0.349319	0.701836	0.833237	0.051	0.03	0.047
ENSMUSG00000032035_LINE1028_Ets1_D_N1	0.35262	0.171272	0.315373	0.041	0.05	0.048
NP_0011820571_LINE9940_Gm5294_I_N1	0.35262	0.173554	0.323328	0.055	0.037	0.046
ENSMUSG00000014767_LINE1805_Tbp_D	0.35262	0.292014	0.413708	0.066	0.043	0.05
ENSMUSG00000051490_LINE4287_Foxd4_I_N1	0.35262	0.382804	0.510648	0.041	0.039	0.055
ENSMUSG00000048763_LINE1367_Hoxb3_D	0.35262	0.473397	0.575861	0.053	0.049	0.038
ENSMUSG00000051490_LINE4347_Foxd4_I_N1	0.355933	0.180518	0.315373	0.049	0.065	0.05
ENSMUSG00000040891_LINE3505_Foxa3_I_N1	0.355933	0.180518	0.332984	0.053	0.056	0.042
ENSMUSG00000001517_LINE5830_Foxm1_I_N1	0.355933	0.233963	0.35262	0.049	0.038	0.049
ENSMUSG00000061809_LINE1806_Tbpl2_I	0.355933	0.307498	0.394747	0.059	0.049	0.044
ENSMUSG00000004842_LINE1469_Pou1f1_D_N3	0.355933	0.382804	0.491126	0.05	0.058	0.054
ENSMUSG00000037034_LINE6999_Pax1_I_N1	0.355933	0.344389	0.558363	0.044	0.053	0.049
ENSMUSG00000051490_LINE4325_Foxd4_I_N5	0.355933	0.711039	0.842025	0.049	0.061	0.038
ENSMUSG00000051910_LINE1751_Sox6_D_N1	0.359257	0.290487	0.455719	0.053	0.045	0.045
ENSMUSG00000026380_LINE1132_Tcfcp2l1_D_N1	0.359257	0.547808	0.711039	0.046	0.055	0.051
ENSMUSG00000006270_LINE1165_Vax1_D	0.360924	0.605253	0.737826	0.041	0.05	0.046
ENSMUSG00000051490_LINE4248_Foxd4_I_N1	0.362591	0.35262	0.469856	0.051	0.045	0.04
ENSMUSG00000021359_LINE1_Tcfap2a_D_N1	0.362591	0.382804	0.533683	0.047	0.037	0.052
ENSMUSG00000024215_LINE1021_Spdef_D_N2	0.362591	0.349319	0.561873	0.051	0.055	0.041
ENSMUSG00000038151_LINE465_Prdm1_I	0.362591	0.494676	0.663773	0.05	0.053	0.044
ENSMUSG00000038615_LINE215_Nfe2l1_I	0.362591	0.689363	0.837669	0.048	0.056	0.05
ENSMUSG00000027490_LINE993_E2f1_I	0.365935	0.0917616	0.192502	0.048	0.056	0.041
ENSMUSG00000016087_LINE1018_Fli1_D	0.365935	0.162331	0.270961	0.049	0.057	0.045
ENSMUSG00000045179_LINE1742_Sox3_D_N1	0.365935	0.370972	0.547808	0.056	0.048	0.056
ENSMUSG00000048540_LINE148_Nhlh2_D	0.365935	0.406788	0.565378	0.059	0.055	0.053
ENSMUSG00000001517_LINE5831_Foxm1_I_N1	0.369289	0.245043	0.360924	0.049	0.048	0.046
ENSMUSG00000003949_LINE173_Hlf_D	0.369289	0.276899	0.438127	0.048	0.055	0.05
ENSMUSG00000000435_LINE112_Myf5_I_N1	0.369289	0.372654	0.438127	0.06	0.048	0.049
ENSMUSG00000070691_LINE7309_Runx3_I_N2	0.369289	0.582821	0.727558	0.052	0.045	0.048
NP_0320502_LINE9979_Foxl1_I_N1	0.370972	0.364263	0.469856	0.046	0.047	0.051
ENSMUSG00000009741_LINE5314_Ubp1_I_N1	0.370972	0.55133	0.695628	0.047	0.058	0.048
ENSMUSG00000040732_LINE1032_Erg_D_N1	0.372654	0.156901	0.301261	0.052	0.05	0.045
ENSMUSG00000035529_LINE447_Prdm4_I	0.372654	0.48403	0.600105	0.052	0.057	0.05
ENSMUSG00000017724_LINE1019_Etv4_D	0.376028	0.174706	0.265087	0.043	0.057	0.061
ENSMUSG00000024497_LINE1213_Pou4f3_D	0.376028	0.339482	0.491126	0.046	0.048	0.051
ENSMUSG00000052942_LINE1545_Glis3_I_N3	0.376028	0.526603	0.720109	0.05	0.051	0.049
ENSMUSG00000029832_LINE1491_Nfe2l3_I_N2	0.376028	0.701836	0.854632	0.049	0.063	0.035
ENSMUSG00000042596_LINE8_Tcfap2d_I	0.379411	0.194955	0.292014	0.054	0.042	0.037
ENSMUSG00000017491_LINE1587_Rarb_D_N1	0.379411	0.243645	0.329753	0.054	0.039	0.059
ENSMUSG00000046518_LINE143_Ferd3l_I	0.379411	0.362591	0.466317	0.042	0.052	0.055
ENSMUSG00000040732_LINE1033_Erg_D_N1	0.379411	0.494676	0.61209	0.031	0.045	0.049
ENSMUSG00000026976_LINE6951_Pax8_I_N1	0.379411	0.462781	0.637409	0.041	0.058	0.049
ENSMUSG00000054160_LINE1387_Nkx24_D	0.379411	0.586292	0.726078	0.058	0.059	0.047
ENSMUSG00000036098_LINE1563_Gm98_D	0.381107	0.572372	0.770119	0.052	0.052	0.043
ENSMUSG00000035946_LINE1299_Gsx2_D	0.382804	0.593212	0.754957	0.051	0.055	0.053
ENSMUSG00000051176_LINE3217_Zfp42_I_N1	0.386205	0.149494	0.212649	0.049	0.051	0.048
ENSMUSG00000055799_LINE1755_Tcf7l1_D	0.386205	0.270961	0.307498	0.036	0.035	0.046
ENSMUSG00000005893_LINE1577_Nr2c2_I	0.386205	0.236707	0.329753	0.055	0.045	0.055
ENSMUSG00000046179_LINE995_E2f8_I	0.386205	0.262174	0.355933	0.045	0.047	0.049
ENSMUSG00000022389_LINE183_Tef_D	0.386205	0.48403	0.639076	0.054	0.051	0.046
ENSMUSG00000058756_LINE6862_Thra_I_N1	0.386205	0.676672	0.827587	0.052	0.042	0.048
ENSMUSG00000025930_LINE83_Msc_D	0.393034	0.332984	0.441637	0.053	0.055	0.05
ENSMUSG00000049691_LINE1369_Nkx32_D_N2	0.393034	0.406788	0.519516	0.056	0.055	0.053
ENSMUSG00000034777_LINE1291_Vax2_D	0.393034	0.629028	0.729039	0.048	0.052	0.053
ENSMUSG00000021779_LINE6676_Thrb_I_N1	0.394747	0.683044	0.821822	0.049	0.045	0.058
ENSMUSG00000021264_LINE330_Yy1_I	0.396461	0.197427	0.247856	0.056	0.05	0.043
ENSMUSG00000025128_LINE82_Bhlhe22_D	0.396461	0.424139	0.438127	0.057	0.041	0.059
ENSMUSG00000046873_LINE1362_Mbtps2_I_N1	0.399895	0.143334	0.217869	0.063	0.059	0.053
ENSMUSG00000006705_LINE1167_Pknox1_D	0.403338	0.202427	0.249271	0.062	0.047	0.06
ENSMUSG00000037992_LINE1625_Rara_D_N1	0.403338	0.446911	0.554849	0.046	0.048	0.053
ENSMUSG00000000861_LINE755_Bcl11a_I	0.403338	0.771473	0.885769	0.044	0.059	0.048
ENSMUSG00000026459_LINE85_Myog_D	0.406788	0.268016	0.323328	0.045	0.052	0.057
ENSMUSG00000028901_LINE1679_Gmeb1_D	0.406788	0.606966	0.743603	0.041	0.045	0.041
ENSMUSG00000061079_LINE713_Zfp143_I	0.408516	0.197427	0.332984	0.049	0.05	0.04
ENSMUSG00000023994_LINE941_Nfya_I	0.410245	0.316956	0.399895	0.053	0.046	0.041
ENSMUSG00000015839_LINE175_Nfe2l2_D	0.410245	0.613795	0.698739	0.039	0.045	0.049
ENSMUSG00000048251_LINE1408_Bcl11b_I	0.410245	0.779493	0.877787	0.047	0.045	0.05
ENSMUSG00000059552_LINE1640_Trp53_D_N1	0.413708	0.295082	0.413708	0.041	0.044	0.042
ENSMUSG00000037025_LINE1066_Foxa2_D_N1	0.413708	0.480484	0.554849	0.054	0.051	0.044
ENSMUSG00000043290_LINE508_Zfp784_I	0.413708	0.476939	0.572372	0.048	0.054	0.05
ENSMUSG00000047591_LINE638_Mafa_I_N1	0.417179	0.374341	0.491126	0.066	0.04	0.051
ENSMUSG00000055435_LINE663_Maf_I_N1	0.417179	0.376028	0.501775	0.055	0.058	0.05
ENSMUSG00000001819_LINE1156_Hoxd13_D_N3	0.417179	0.712559	0.797573	0.051	0.047	0.045
ENSMUSG00000051176_LINE3240_Zfp42_I_N14	0.420656	0.249271	0.298164	0.054	0.045	0.062
ENSMUSG00000055435_LINE667_Maf_I_N1	0.420656	0.21525	0.307498	0.056	0.058	0.044
ENSMUSG00000050397_LINE4141_Foxl2_I_N17	0.420656	0.424139	0.466317	0.049	0.047	0.051
ENSMUSG00000029771_LINE1501_Irf5_D	0.420656	0.660518	0.776838	0.039	0.05	0.044
ENSMUSG00000063889_LINE256_Crem_D	0.424139	0.262174	0.259277	0.057	0.051	0.056
ENSMUSG00000074622_LINE263_Mafb_D_N1	0.424139	0.21525	0.282899	0.054	0.052	0.045
ENSMUSG00000046873_LINE1387_Mbtps2_I_N16	0.424139	0.253533	0.295082	0.047	0.04	0.049
ENSMUSG00000048402_LINE1433_Gli2_I_N6	0.427628	0.711039	0.795045	0.048	0.048	0.057
ENSMUSG00000055435_LINE664_Maf_I_N4	0.427628	0.746467	0.844174	0.046	0.053	0.045
ENSMUSG00000047591_LINE642_Mafa_I_N1	0.431122	0.231236	0.304372	0.049	0.062	0.046
ENSMUSG00000038718_LINE1318_Pbx3_I	0.431122	0.270961	0.332984	0.039	0.036	0.053
ENSMUSG00000015053_LINE1112_Gata2_I	0.431122	0.369289	0.434622	0.052	0.052	0.048
NP_0010765961_LINE6215_NP_0010765961_I_N4	0.431122	0.476939	0.556606	0.056	0.04	0.037
ENSMUSG00000038705_LINE1680_Gmeb2_D	0.431122	0.589755	0.670247	0.058	0.05	0.049
ENSMUSG00000028201_LINE1244_Lhx8_D_N2	0.434622	0.187651	0.201172	0.042	0.038	0.037
ENSMUSG00000001419_LINE6399_Mef2d_I_N1	0.434622	0.225836	0.262174	0.047	0.046	0.047
ENSMUSG00000029546_LINE1252_Uncx_D_N1	0.434622	0.281395	0.269489	0.059	0.052	0.058
ENSMUSG00000039164_LINE1505_Naif1_I	0.434622	0.362591	0.51597	0.046	0.045	0.039
ENSMUSG00000025407_LINE1014_Gli1_I_N6	0.434622	0.704918	0.802573	0.042	0.054	0.063
ENSMUSG00000041730_LINE5832_Prrxl1_I_N1	0.436375	0.427628	0.512422	0.042	0.048	0.052
ENSMUSG00000079033_LINE16115_Mef2b_I_N1	0.438127	0.225836	0.260725	0.065	0.056	0.053
ENSMUSG00000029238_LINE96_Clock_D	0.438127	0.362591	0.382804	0.051	0.046	0.051
ENSMUSG00000070691_LINE7301_Runx3_I_N3	0.438127	0.676672	0.729039	0.038	0.056	0.039
ENSMUSG00000028466_LINE1468_Creb3_I_N1	0.439882	0.31379	0.360924	0.047	0.059	0.05
ENSMUSG00000038203_LINE1307_Hoxa13_D	0.439882	0.768764	0.774164	0.045	0.06	0.054
NP_0323002_LINE6274_NP_0323002_I_N9	0.441637	0.427628	0.50355	0.054	0.044	0.05
ENSMUSG00000047591_LINE639_Mafa_I_N4	0.441637	0.749314	0.842025	0.054	0.038	0.039
ENSMUSG00000041578_LINE1342_Crx_D_N1	0.443394	0.441637	0.48403	0.051	0.053	0.04
ENSMUSG00000040632_LINE223_Nrl_I	0.443394	0.746467	0.819482	0.04	0.055	0.046
ENSMUSG00000068154_LINE774_Insm1_I	0.445151	0.336227	0.360924	0.046	0.052	0.048
NP_0322962_LINE6263_NP_0322962_I_N4	0.44867	0.508874	0.519516	0.049	0.048	0.041
ENSMUSG00000022952_LINE1674_Runx1_D	0.44867	0.665395	0.703377	0.047	0.036	0.058
ENSMUSG00000025498_LINE1499_Irf7_D	0.44867	0.64903	0.750729	0.045	0.051	0.051
ENSMUSG00000026104_LINE1784_Stat1_I	0.44867	0.726078	0.763293	0.05	0.072	0.058
ENSMUSG00000042464_LINE1349_Hoxd4_I	0.44867	0.766037	0.848415	0.048	0.053	0.041
ENSMUSG00000022895_LINE2409_Ets2_I_N5	0.452192	0.403338	0.420656	0.045	0.057	0.05
ENSMUSG00000038418_LINE467_Egr1_D_N3	0.453956	0.329753	0.305935	0.051	0.049	0.049
ENSMUSG00000078236_LINE1487_Pou3f1_D_N2	0.453956	0.756355	0.771473	0.054	0.057	0.051
ENSMUSG00000071661_LINE810_Zbtb3_D	0.455719	0.359257	0.347674	0.054	0.039	0.039
XP_9117244_LINE5785_Gm4881_I_N4	0.455719	0.399895	0.417179	0.053	0.05	0.048
ENSMUSG00000015461_LINE174_Atf6b_I	0.455719	0.434622	0.445151	0.052	0.051	0.053
ENSMUSG00000026663_LINE196_Atf6_I	0.455719	0.438127	0.44867	0.045	0.036	0.045
ENSMUSG00000069036_LINE1764_Sry_D	0.455719	0.491126	0.561873	0.041	0.041	0.053
ENSMUSG00000050397_LINE4091_Foxl2_I_N2	0.455719	0.64738	0.746467	0.048	0.046	0.051
ENSMUSG00000021356_LINE1498_Irf4_D	0.455719	0.731984	0.795045	0.052	0.046	0.052
ENSMUSG00000022485_LINE1206_Hoxc5_D	0.457484	0.398178	0.512422	0.046	0.041	0.056
ENSMUSG00000049604_LINE1368_Hoxb13_D	0.461015	0.807498	0.865582	0.051	0.043	0.044
ENSMUSG00000045991_LINE2155_Onecut2_I_N1	0.462781	0.336227	0.379411	0.054	0.041	0.047
ENSMUSG00000028654_LINE92_Mycl1_I	0.462781	0.476939	0.48403	0.051	0.048	0.039
ENSMUSG00000044597_LINE136_Mycs_I	0.462781	0.480484	0.48403	0.056	0.053	0.05
ENSMUSG00000042406_LINE225_Atf4_D_N1	0.462781	0.598383	0.707986	0.051	0.044	0.054
NP_0320502_LINE9972_Foxl1_I_N2	0.462781	0.630711	0.743603	0.052	0.046	0.056
ENSMUSG00000037169_LINE121_Mycn_D	0.464549	0.487578	0.487578	0.036	0.056	0.049
ENSMUSG00000002393_LINE1575_Nr2f6_D_N1	0.464549	0.613795	0.729039	0.044	0.058	0.049
ENSMUSG00000026641_LINE86_Usf1_D	0.466317	0.228527	0.199918	0.04	0.049	0.051
ENSMUSG00000019900_LINE1664_Rfx6_I	0.466317	0.321732	0.305935	0.059	0.058	0.047
ENSMUSG00000022510_LINE6879_Trp63_I_N1	0.466317	0.346028	0.38791	0.048	0.052	0.048
ENSMUSG00000038932_LINE129_Tcfl5_D	0.466317	0.382804	0.466317	0.046	0.046	0.05
ENSMUSG00000040310_LINE1331_Alx4_D_N1	0.466317	0.55133	0.603539	0.056	0.049	0.045
ENSMUSG00000040891_LINE3403_Foxa3_I_N2	0.466317	0.660518	0.737826	0.052	0.049	0.047
ENSMUSG00000005583_LINE1508_Mef2c_I	0.468087	0.372654	0.37772	0.046	0.059	0.04
ENSMUSG00000027186_LINE1024_Elf5_D_N2	0.469856	0.220507	0.21525	0.052	0.054	0.045
ENSMUSG00000050397_LINE4200_Foxl2_I_N10	0.469856	0.265087	0.268016	0.048	0.04	0.069
ENSMUSG00000043099_LINE505_Hic1_D_N2	0.469856	0.629028	0.679864	0.053	0.042	0.045
ENSMUSG00000067261_LINE1101_Foxd3_I	0.469856	0.650681	0.734913	0.045	0.039	0.046
NP_0011820571_LINE9851_Gm5294_I_N2	0.469856	0.640743	0.749314	0.048	0.046	0.045
ENSMUSG00000040270_LINE222_Bach2_I	0.469856	0.689363	0.798828	0.056	0.052	0.057
ENSMUSG00000038539_LINE587_Atf5_I_N1	0.471626	0.586292	0.698739	0.048	0.059	0.055
ENSMUSG00000043013_LINE2135_Onecut1_I_N1	0.473397	0.336227	0.384505	0.047	0.043	0.045
ENSMUSG00000023411_LINE7049_Nfatc4_I_N1	0.473397	0.372654	0.44867	0.049	0.056	0.042
ENSMUSG00000037034_LINE7005_Pax1_I_N1	0.473397	0.673466	0.676672	0.048	0.041	0.05
ENSMUSG00000040891_LINE3476_Foxa3_I_N1	0.476939	0.323328	0.326534	0.056	0.059	0.05
XP_0027269251_LINE265_Nfil3_D_N4	0.476939	0.413708	0.445151	0.056	0.032	0.063
ENSMUSG00000026976_LINE6950_Pax8_I_N1	0.476939	0.480484	0.491126	0.046	0.062	0.043
ENSMUSG00000015501_LINE830_Hivep2_I_N1	0.476939	0.637409	0.695628	0.056	0.048	0.048
ENSMUSG00000070990_LINE1102_Foxe1_I	0.476939	0.650681	0.726078	0.042	0.056	0.045
ENSMUSG00000051490_LINE4235_Foxd4_I_N2	0.476939	0.640743	0.743603	0.048	0.044	0.053
NP_0320502_LINE10045_Foxl1_I_N1	0.478712	0.31379	0.31379	0.04	0.041	0.048
ENSMUSG00000051490_LINE4339_Foxd4_I_N8	0.480484	0.310637	0.270961	0.05	0.062	0.047
ENSMUSG00000090020_LINE5215_ENSMUSG00000090020_I_N2	0.480484	0.262174	0.273922	0.051	0.053	0.045
ENSMUSG00000051490_LINE4318_Foxd4_I_N1	0.480484	0.323328	0.316956	0.054	0.044	0.057
ENSMUSG00000053747_LINE1752_Sox14_D_N1	0.480484	0.302817	0.326534	0.064	0.039	0.053
ENSMUSG00000029026_LINE1639_Trp73_D	0.480484	0.334605	0.365935	0.045	0.061	0.059
ENSMUSG00000028634_LINE1076_Hivep3_I_N1	0.480484	0.650681	0.670247	0.05	0.057	0.059
ENSMUSG00000026976_LINE6977_Pax8_I_N1	0.480484	0.676672	0.689363	0.033	0.047	0.044
ENSMUSG00000024563_LINE7364_Smad2_I_N1	0.482257	0.850506	0.814745	0.05	0.042	0.049
ENSMUSG00000033713_LINE2798_Foxn3_I_N2	0.48403	0.250686	0.268016	0.06	0.05	0.043
NP_0011820571_LINE9932_Gm5294_I_N10	0.48403	0.326534	0.298164	0.044	0.052	0.052
ENSMUSG00000050397_LINE4170_Foxl2_I_N1	0.48403	0.301261	0.321732	0.047	0.05	0.047
ENSMUSG00000037034_LINE6979_Pax1_I_N1	0.48403	0.469856	0.473397	0.043	0.045	0.05
ENSMUSG00000031393_LINE1517_Mecp2_D	0.48403	0.760532	0.809933	0.036	0.049	0.049
ENSMUSG00000039191_LINE2108_Rbpj_I_N3	0.48403	0.967094	0.958279	0.046	0.048	0.047
ENSMUSG00000027210_LINE1237_Meis2_D_N2	0.485804	0.413708	0.427628	0.058	0.048	0.049
ENSMUSG00000034998_LINE2833_Foxn2_I_N2	0.487578	0.259277	0.26363	0.053	0.045	0.044
ENSMUSG00000052534_LINE1382_Pbx1_D	0.487578	0.519516	0.521288	0.054	0.055	0.054
ENSMUSG00000002250_LINE1572_Ppard_I	0.487578	0.749314	0.850506	0.043	0.046	0.052
ENSMUSG00000048528_LINE1366_Nkx12_D	0.487578	0.863633	0.890883	0.056	0.049	0.053
ENSMUSG00000038255_LINE127_Neurod2_I	0.489352	0.166763	0.204955	0.038	0.061	0.051
ENSMUSG00000031870_LINE6832_Pgr_I_N2	0.489352	0.413708	0.441637	0.052	0.053	0.045
NP_0320502_LINE10066_Foxl1_I_N10	0.491126	0.320136	0.262174	0.048	0.047	0.045
ENSMUSG00000040891_LINE3497_Foxa3_I_N10	0.491126	0.307498	0.281395	0.059	0.059	0.04
NP_0011820571_LINE9922_Gm5294_I_N1	0.491126	0.312213	0.326534	0.056	0.062	0.047
ENSMUSG00000061911_LINE940_Myt1l_I	0.492901	0.508874	0.48403	0.048	0.047	0.046
ENSMUSG00000017950_LINE1590_Hnf4a_D_N1	0.494676	0.307498	0.276899	0.053	0.058	0.044
ENSMUSG00000041420_LINE1338_Meis3_D_N2	0.494676	0.420656	0.410245	0.055	0.057	0.052
ENSMUSG00000024561_LINE973_Mbd1_D	0.494676	0.461015	0.462781	0.056	0.05	0.068
ENSMUSG00000021327_LINE332_Zkscan3_I	0.494676	0.565378	0.574117	0.049	0.047	0.044
ENSMUSG00000021239_LINE1192_Vsx2_I	0.494676	0.875962	0.886635	0.061	0.054	0.037
ENSMUSG00000022484_LINE1203_Hoxc10_D_N1	0.498225	0.478712	0.487578	0.052	0.045	0.039
ENSMUSG00000050397_LINE4124_Foxl2_I_N1	0.498225	0.429375	0.494676	0.049	0.044	0.042
ENSMUSG00000066772_LINE1408_Obox3_D	0.498225	0.617196	0.670247	0.053	0.055	0.046
ENSMUSG00000027796_LINE17908_Smad9_I_N1	0.498225	0.848415	0.826446	0.049	0.052	0.065
NP_0011820571_LINE9849_Gm5294_I_N1	0.505324	0.396461	0.365935	0.058	0.045	0.058
ENSMUSG00000054931_LINE639_Zkscan4_I	0.505324	0.565378	0.575861	0.051	0.05	0.066
ENSMUSG00000001815_LINE1155_Evx2_D	0.505324	0.574117	0.596662	0.049	0.04	0.053
NP_0323002_LINE6267_NP_0323002_I_N2	0.505324	0.763293	0.795045	0.053	0.066	0.055
ENSMUSG00000020679_LINE1186_Hnf1b_D	0.505324	0.812349	0.827587	0.051	0.035	0.062
ENSMUSG00000079575_LINE2113_Rbpsuhrs3_I_N3	0.505324	0.963983	0.961782	0.05	0.052	0.049
ENSMUSG00000040891_LINE3401_Foxa3_I_N1	0.508874	0.413708	0.35262	0.041	0.062	0.067
ENSMUSG00000035451_LINE1065_Foxa1_I	0.508874	0.508874	0.452192	0.05	0.053	0.058
ENSMUSG00000074369_LINE1429_Gm5889_I	0.508874	0.623972	0.653972	0.044	0.041	0.053
ENSMUSG00000002996_LINE1704_Hbp1_D	0.508874	0.660518	0.704918	0.049	0.055	0.047
ENSMUSG00000067860_LINE765_Zic3_D_N1	0.510648	0.704918	0.743603	0.055	0.056	0.045
NP_0320502_LINE9970_Foxl1_I_N1	0.512422	0.393034	0.355933	0.05	0.045	0.048
ENSMUSG00000051490_LINE4233_Foxd4_I_N1	0.512422	0.405063	0.359257	0.05	0.057	0.049
ENSMUSG00000047591_LINE643_Mafa_I_N1	0.512422	0.644067	0.588024	0.058	0.039	0.054
ENSMUSG00000055435_LINE668_Maf_I_N1	0.512422	0.640743	0.596662	0.056	0.039	0.039
ENSMUSG00000018143_LINE177_Mafk_D	0.512422	0.662146	0.711039	0.047	0.053	0.043
ENSMUSG00000050328_LINE1373_Hoxc12_D	0.514196	0.775501	0.803809	0.042	0.053	0.05
ENSMUSG00000028940_LINE94_Hes2_D	0.51597	0.125883	0.0784763	0.056	0.048	0.041
ENSMUSG00000022463_LINE76_Srebf2_D	0.51597	0.304372	0.296623	0.042	0.054	0.046
ENSMUSG00000033730_LINE430_Egr3_D_N1	0.51597	0.417179	0.336227	0.052	0.056	0.055
ENSMUSG00000033730_LINE431_Egr3_D_N1	0.519516	0.332984	0.268016	0.05	0.041	0.057
ENSMUSG00000050397_LINE4089_Foxl2_I_N1	0.519516	0.403338	0.35262	0.048	0.045	0.059
ENSMUSG00000024563_LINE7358_Smad2_I_N1	0.519516	0.469856	0.434622	0.056	0.046	0.059
ENSMUSG00000030543_LINE107_Mesp2_I	0.519516	0.582821	0.568878	0.051	0.046	0.05
ENSMUSG00000035011_LINE1188_Zbtb7a_I_N1	0.519516	0.690933	0.593212	0.033	0.044	0.047
ENSMUSG00000029844_LINE1268_Hoxa1_D	0.519516	0.721605	0.734913	0.045	0.057	0.052
ENSMUSG00000002249_LINE7610_Tead3_I_N1	0.521288	0.650681	0.64738	0.045	0.055	0.054
ENSMUSG00000014030_LINE1644_Pax5_I	0.523061	0.249271	0.254965	0.062	0.05	0.049
ENSMUSG00000006587_LINE298_Snai3_I	0.523061	0.381107	0.329753	0.044	0.042	0.052
ENSMUSG00000027796_LINE17891_Smad9_I_N1	0.523061	0.468087	0.432872	0.04	0.048	0.043
ENSMUSG00000044646_LINE1330_Zbtb7c_I_N1	0.524832	0.695628	0.600105	0.048	0.057	0.059
ENSMUSG00000037034_LINE7004_Pax1_I_N1	0.526603	0.295082	0.250686	0.041	0.065	0.044
ENSMUSG00000030544_LINE108_Mesp1_I	0.526603	0.579344	0.572372	0.036	0.053	0.049
ENSMUSG00000000078_LINE746_Klf6_I_N1	0.526603	0.797573	0.812349	0.051	0.048	0.042
ENSMUSG00000055148_LINE1596_Klf2_I_N1	0.528374	0.78475	0.812349	0.053	0.048	0.045
ENSMUSG00000042821_LINE502_Snai1_D	0.530144	0.396461	0.362591	0.051	0.041	0.043
ENSMUSG00000001823_LINE1159_Hoxd12_I	0.530144	0.634065	0.610385	0.048	0.056	0.059
ENSMUSG00000001419_LINE6419_Mef2d_I_N14	0.531913	0.505324	0.462781	0.061	0.048	0.051
ENSMUSG00000026976_LINE6976_Pax8_I_N1	0.533683	0.301261	0.272442	0.055	0.048	0.047
ENSMUSG00000020538_LINE66_Srebf1_D_N2	0.533683	0.393034	0.382804	0.06	0.055	0.049
ENSMUSG00000056854_LINE1392_Pou3f4_D	0.533683	0.476939	0.434622	0.044	0.044	0.06
ENSMUSG00000001661_LINE1154_Hoxc6_D	0.533683	0.797573	0.847359	0.053	0.059	0.053
ENSMUSG00000046873_LINE1383_Mbtps2_I_N3	0.537219	0.365935	0.278395	0.057	0.049	0.051
ENSMUSG00000079033_LINE16135_Mef2b_I_N14	0.537219	0.519516	0.505324	0.048	0.049	0.04
ENSMUSG00000001655_LINE1151_Hoxc13_D	0.537219	0.808716	0.798828	0.037	0.054	0.058
ENSMUSG00000020167_LINE64_Tcf3_D_N3	0.538985	0.239468	0.204955	0.046	0.042	0.049
ENSMUSG00000032402_LINE1698_Smad3_D	0.540751	0.455719	0.445151	0.044	0.054	0.056
ENSMUSG00000021359_LINE2_Tcfap2a_D_N1	0.540751	0.600105	0.519516	0.05	0.047	0.049
ENSMUSG00000021250_LINE181_Fos_I	0.540751	0.721605	0.676672	0.051	0.055	0.041
ENSMUSG00000060969_LINE1400_Irx1_I	0.540751	0.776838	0.766037	0.064	0.043	0.042
ENSMUSG00000051817_LINE1749_Sox12_D	0.542516	0.259277	0.228527	0.045	0.052	0.051
ENSMUSG00000035011_LINE1191_Zbtb7a_I_N1	0.544281	0.239468	0.145368	0.042	0.05	0.041
ENSMUSG00000031734_LINE1275_Irx3_D_N1	0.544281	0.770119	0.771473	0.044	0.061	0.05
ENSMUSG00000044646_LINE1333_Zbtb7c_I_N1	0.547808	0.239468	0.143334	0.063	0.057	0.046
ENSMUSG00000024837_LINE980_Dmrt1_I	0.547808	0.273922	0.228527	0.053	0.057	0.048
ENSMUSG00000031870_LINE6835_Pgr_I_N1	0.547808	0.326534	0.231236	0.056	0.058	0.062
ENSMUSG00000023781_LINE78_Hes7_D	0.547808	0.670247	0.639076	0.043	0.045	0.046
ENSMUSG00000034057_LINE1562_Gm239_I	0.547808	0.695628	0.670247	0.06	0.051	0.044
ENSMUSG00000029178_LINE1107_Klf3_I_N1	0.547808	0.798828	0.805045	0.055	0.043	0.04
ENSMUSG00000023932_LINE1532_Cdc5l_I	0.55133	0.457484	0.410245	0.055	0.048	0.062
ENSMUSG00000038692_LINE1316_Hoxb4_D	0.55133	0.510648	0.480484	0.035	0.044	0.043
ENSMUSG00000023411_LINE7050_Nfatc4_I_N1	0.55133	0.644067	0.673466	0.061	0.044	0.046
ENSMUSG00000051176_LINE3236_Zfp42_I_N3	0.553089	0.369289	0.276899	0.06	0.06	0.056
ENSMUSG00000048481_LINE1557_Mypop_D	0.553089	0.51597	0.466317	0.05	0.038	0.044
ENSMUSG00000025229_LINE1219_Pitx3_D	0.554849	0.575861	0.480484	0.06	0.04	0.042
ENSMUSG00000038805_LINE1321_Six3_D	0.558363	0.259277	0.227181	0.053	0.048	0.043
ENSMUSG00000038418_LINE470_Egr1_D_N1	0.558363	0.640743	0.617196	0.042	0.053	0.057
ENSMUSG00000043602_LINE511_Zfp3_D	0.561873	0.210066	0.154761	0.067	0.052	0.045
ENSMUSG00000030753_LINE1815_Prkrir_I	0.561873	0.848415	0.814745	0.045	0.045	0.053
ENSMUSG00000000078_LINE748_Klf6_I_N1	0.565378	0.0825052	0.0523343	0.043	0.047	0.041
ENSMUSG00000015579_LINE1177_Nkx25_D_N1	0.565378	0.429375	0.336227	0.042	0.044	0.05
ENSMUSG00000056493_LINE1094_Foxk1_D_N2	0.565378	0.547808	0.410245	0.053	0.062	0.046
ENSMUSG00000002249_LINE7611_Tead3_I_N1	0.565378	0.64738	0.620589	0.043	0.047	0.049
ENSMUSG00000029178_LINE1109_Klf3_I_N1	0.568878	0.0874001	0.0417214	0.053	0.046	0.051
ENSMUSG00000058794_LINE251_Nfe2_I	0.568878	0.653972	0.608675	0.043	0.05	0.056
ENSMUSG00000015846_LINE1583_Rxra_D_N1	0.568878	0.742163	0.698739	0.051	0.048	0.05
ENSMUSG00000068048_LINE1412_Rhox9_I	0.568878	0.939485	0.906001	0.041	0.056	0.045
ENSMUSG00000052684_LINE240_Jun_D	0.570625	0.399895	0.342749	0.052	0.045	0.044
ENSMUSG00000039275_LINE1072_Foxk2_I	0.572372	0.565378	0.379411	0.044	0.051	0.05
ENSMUSG00000031738_LINE1277_Irx6_D	0.572372	0.512422	0.445151	0.042	0.06	0.055
ENSMUSG00000004661_LINE10_Arid3b_D	0.572372	0.533683	0.455719	0.052	0.049	0.055
ENSMUSG00000053747_LINE1753_Sox14_D_N1	0.572372	0.630711	0.487578	0.051	0.053	0.055
ENSMUSG00000046873_LINE1363_Mbtps2_I_N1	0.572372	0.558363	0.510648	0.06	0.05	0.051
ENSMUSG00000023411_LINE7035_Nfatc4_I_N10	0.572372	0.605253	0.561873	0.056	0.048	0.051
ENSMUSG00000049295_LINE1480_Zfp219_I	0.572372	0.726078	0.673466	0.051	0.045	0.049
ENSMUSG00000055148_LINE1598_Klf2_I_N1	0.575861	0.088114	0.0528205	0.056	0.058	0.044
ENSMUSG00000000435_LINE113_Myf5_I_N8	0.575861	0.336227	0.185255	0.053	0.054	0.044
ENSMUSG00000029135_LINE202_Fosl2_D	0.575861	0.568878	0.431122	0.049	0.052	0.044
ENSMUSG00000041730_LINE5835_Prrxl1_I_N1	0.575861	0.703377	0.637409	0.045	0.043	0.045
ENSMUSG00000038765_LINE1320_Lmx1b_D	0.575861	0.884903	0.844174	0.054	0.053	0.035
ENSMUSG00000041730_LINE5853_Prrxl1_I_N1	0.575861	0.866551	0.850506	0.037	0.048	0.048
ENSMUSG00000006200_LINE1164_Rhox6_D	0.575861	0.93504	0.896643	0.05	0.039	0.053
XP_0027269251_LINE1938_Nfil3_I_N4	0.579344	0.206228	0.132489	0.04	0.042	0.049
ENSMUSG00000078249_LINE90_Hmga1rs1_I_N1	0.579344	0.292014	0.145368	0.05	0.049	0.054
ENSMUSG00000003382_LINE1003_Etv3_D	0.579344	0.342749	0.272442	0.051	0.035	0.061
ENSMUSG00000079033_LINE16132_Mef2b_I_N1	0.579344	0.438127	0.321732	0.041	0.039	0.045
ENSMUSG00000042477_LINE7_Tcfap2e_D	0.579344	0.48403	0.341116	0.059	0.055	0.048
ENSMUSG00000024927_LINE1656_Rela_D_N1	0.579344	0.462781	0.37772	0.044	0.058	0.053
ENSMUSG00000031902_LINE1661_Nfatc3_I	0.579344	0.603539	0.572372	0.041	0.047	0.047
ENSMUSG00000053129_LINE1384_Gsx1_I	0.579344	0.752144	0.707986	0.046	0.051	0.046
ENSMUSG00000021099_LINE1191_Six6_D_N1	0.581083	0.461015	0.329753	0.043	0.045	0.045
ENSMUSG00000001103_LINE1145_Sebox_D	0.581083	0.907498	0.866551	0.054	0.049	0.055
ENSMUSG00000025469_LINE1222_Msx3_D_N2	0.582821	0.505324	0.476939	0.057	0.047	0.049
ENSMUSG00000009734_LINE1475_Pou6f2_I	0.582821	0.64738	0.568878	0.054	0.055	0.041
ENSMUSG00000051910_LINE1750_Sox6_D_N1	0.582821	0.704918	0.623972	0.045	0.056	0.056
ENSMUSG00000046711_LINE78_Hmga1_I_N1	0.586292	0.298164	0.151585	0.055	0.058	0.058
ENSMUSG00000030199_LINE1026_Etv6_D	0.586292	0.466317	0.382804	0.04	0.048	0.046
ENSMUSG00000037335_LINE123_Hand1_I	0.586292	0.833237	0.805045	0.052	0.056	0.049
ENSMUSG00000079277_LINE1439_Hoxd3_D_N2	0.589755	0.452192	0.301261	0.05	0.042	0.054
ENSMUSG00000024406_LINE1476_Pou5f1_D_N4	0.589755	0.574117	0.445151	0.039	0.051	0.048
ENSMUSG00000063060_LINE1759_Sox7_D	0.589755	0.579344	0.453956	0.058	0.038	0.061
NP_0322962_LINE6261_NP_0322962_I_N2	0.589755	0.789934	0.766037	0.042	0.047	0.053
ENSMUSG00000051176_LINE3218_Zfp42_I_N1	0.591484	0.577603	0.514196	0.049	0.053	0.054
ENSMUSG00000001419_LINE6416_Mef2d_I_N1	0.593212	0.44867	0.346028	0.053	0.057	0.053
ENSMUSG00000038193_LINE126_Hand2_I	0.593212	0.817123	0.824143	0.064	0.041	0.048
ENSMUSG00000002111_LINE997_Sfpi1_D_N2	0.596662	0.617196	0.526603	0.054	0.05	0.043
ENSMUSG00000046873_LINE1378_Mbtps2_I_N1	0.596662	0.673466	0.540751	0.038	0.04	0.054
ENSMUSG00000051038_LINE1376_Rhox11_D_N4	0.600105	0.658884	0.491126	0.046	0.058	0.05
ENSMUSG00000032481_LINE6526_Smarcc1_I_N2	0.601822	0.743603	0.660518	0.06	0.045	0.062
ENSMUSG00000021362_LINE5293_Gcm2_I_N14	0.603539	0.650681	0.475168	0.051	0.056	0.054
ENSMUSG00000031627_LINE1502_Irf2_D	0.603539	0.620589	0.507099	0.041	0.05	0.048
ENSMUSG00000070495_LINE1841_Ctcfl_I	0.605253	0.491126	0.386205	0.055	0.07	0.042
ENSMUSG00000050397_LINE4167_Foxl2_I_N2	0.606966	0.31379	0.171272	0.049	0.056	0.055
NP_0011820571_LINE9919_Gm5294_I_N2	0.606966	0.295082	0.187651	0.045	0.053	0.046
ENSMUSG00000046470_LINE1746_Sox18_D	0.606966	0.600105	0.445151	0.059	0.042	0.044
ENSMUSG00000034486_LINE1288_Gbx2_D_N2	0.606966	0.832115	0.793772	0.061	0.06	0.051
ENSMUSG00000026686_LINE1227_Lmx1a_D	0.606966	0.884903	0.850506	0.059	0.049	0.045
ENSMUSG00000040891_LINE3473_Foxa3_I_N2	0.610385	0.316956	0.160143	0.043	0.052	0.05
ENSMUSG00000051490_LINE4315_Foxd4_I_N2	0.610385	0.316956	0.187651	0.053	0.051	0.055
ENSMUSG00000024176_LINE1713_Sox8_D	0.610385	0.589755	0.438127	0.047	0.049	0.047
ENSMUSG00000034266_LINE573_Batf_I_N1	0.610385	0.606966	0.526603	0.054	0.059	0.047
ENSMUSG00000059436_LINE156_Max_D_N3	0.61209	0.427628	0.273922	0.052	0.052	0.037
ENSMUSG00000022383_LINE1603_Ppara_I	0.61209	0.844174	0.830992	0.053	0.059	0.042
ENSMUSG00000033454_LINE428_Zbtb1_D	0.613795	0.459249	0.418917	0.049	0.049	0.041
ENSMUSG00000051176_LINE3233_Zfp42_I_N1	0.613795	0.655611	0.530144	0.048	0.05	0.046
ENSMUSG00000020167_LINE65_Tcf3_D_N1	0.613795	0.634065	0.558363	0.054	0.051	0.054
ENSMUSG00000000440_LINE1566_Pparg_I	0.613795	0.714078	0.617196	0.049	0.046	0.043
ENSMUSG00000017801_LINE55_Mlx_D_N3	0.617196	0.420656	0.231236	0.053	0.056	0.057
ENSMUSG00000050295_LINE1087_Foxc1_D_N1	0.617196	0.567128	0.427628	0.051	0.048	0.041
ENSMUSG00000026630_LINE553_Batf3_I_N1	0.617196	0.617196	0.491126	0.058	0.041	0.046
ENSMUSG00000038648_LINE216_Creb3l2_D_N1	0.618893	0.316956	0.239468	0.046	0.058	0.043
NP_0320502_LINE10042_Foxl1_I_N2	0.620589	0.312213	0.156901	0.059	0.046	0.045
ENSMUSG00000057156_LINE1393_Homez_D	0.620589	0.561873	0.436375	0.037	0.052	0.049
ENSMUSG00000000435_LINE114_Myf5_I_N1	0.623972	0.521288	0.360924	0.053	0.046	0.049
NP_0320502_LINE9964_Foxl1_I_N1	0.623972	0.673466	0.540751	0.033	0.06	0.047
ENSMUSG00000008496_LINE1473_Pou2f2_D_N1	0.623972	0.640743	0.55133	0.038	0.059	0.048
ENSMUSG00000079994_LINE1776_ENSMUSG00000079994_D_N1	0.623972	0.752144	0.692502	0.05	0.043	0.045
ENSMUSG00000031706_LINE1668_Rfx1_D	0.625659	0.605253	0.473397	0.061	0.045	0.044
ENSMUSG00000021779_LINE6681_Thrb_I_N1	0.625659	0.746467	0.627346	0.053	0.052	0.055
ENSMUSG00000019947_LINE15_Arid5b_D	0.627346	0.519516	0.381107	0.054	0.049	0.05
NP_0011820571_LINE9844_Gm5294_I_N1	0.627346	0.676672	0.570625	0.057	0.048	0.061
ENSMUSG00000034998_LINE2829_Foxn2_I_N1	0.627346	0.800082	0.740723	0.045	0.047	0.055
BAE290471_LINE1221_Cebpd_I_N1	0.629028	0.676672	0.572372	0.052	0.056	0.058
ENSMUSG00000002393_LINE1573_Nr2f6_D_N1	0.630711	0.540751	0.399895	0.05	0.052	0.052
ENSMUSG00000023027_LINE186_Atf1_D_N1	0.630711	0.637409	0.505324	0.051	0.052	0.054
ENSMUSG00000040891_LINE3395_Foxa3_I_N1	0.630711	0.670247	0.574117	0.039	0.055	0.044
ENSMUSG00000019803_LINE1594_Nr2e1_D_N1	0.630711	0.749314	0.606966	0.059	0.046	0.046
ENSMUSG00000031870_LINE6834_Pgr_I_N1	0.632388	0.424139	0.287441	0.053	0.064	0.039
ENSMUSG00000051490_LINE4227_Foxd4_I_N1	0.632388	0.670247	0.55133	0.055	0.048	0.067
ENSMUSG00000022738_LINE1207_Gsc2_I	0.632388	0.757753	0.637409	0.049	0.035	0.054
ENSMUSG00000019817_LINE320_Plagl1_D	0.634065	0.553089	0.307498	0.046	0.051	0.051
ENSMUSG00000050397_LINE4083_Foxl2_I_N1	0.634065	0.667016	0.593212	0.044	0.042	0.06
ENSMUSG00000090020_LINE5211_ENSMUSG00000090020_I_N1	0.634065	0.791217	0.740723	0.045	0.044	0.043
ENSMUSG00000051510_LINE237_Mafg_D	0.634065	0.821822	0.760532	0.059	0.055	0.043
ENSMUSG00000005442_LINE1706_Cic_D	0.635737	0.815934	0.698739	0.056	0.049	0.05
ENSMUSG00000043099_LINE506_Hic1_D_N1	0.637409	0.431122	0.250686	0.047	0.038	0.046
ENSMUSG00000034460_LINE1286_Six4_D	0.637409	0.501775	0.301261	0.049	0.051	0.045
ENSMUSG00000041730_LINE5895_Prrxl1_I_N1	0.637409	0.606966	0.480484	0.056	0.058	0.049
ENSMUSG00000058756_LINE6867_Thra_I_N1	0.637409	0.746467	0.640743	0.052	0.036	0.042
NP_0322962_LINE6255_NP_0322962_I_N2	0.637409	0.809933	0.767401	0.048	0.064	0.057
ENSMUSG00000034998_LINE2835_Foxn2_I_N1	0.640743	0.434622	0.253533	0.055	0.051	0.05
ENSMUSG00000032998_LINE1055_Foxj3_D_N1	0.642405	0.787351	0.731984	0.04	0.051	0.053
ENSMUSG00000023902_LINE352_Zscan10_D_N1	0.644067	0.299713	0.190067	0.057	0.046	0.046
ENSMUSG00000040841_LINE5782_Six5_I_N1	0.644067	0.512422	0.298164	0.048	0.05	0.052
ENSMUSG00000052271_LINE152_Bhlha15_D	0.644067	0.561873	0.393034	0.044	0.049	0.05
ENSMUSG00000032238_LINE1621_Rora_D	0.644067	0.617196	0.462781	0.051	0.047	0.053
ENSMUSG00000060257_LINE703_Scrt2_I	0.644067	0.653972	0.480484	0.053	0.058	0.048
ENSMUSG00000029556_LINE1254_Hnf1a_D_N2	0.644067	0.786051	0.662146	0.051	0.054	0.05
ENSMUSG00000049672_LINE583_Zfp161_D	0.645723	0.349319	0.266551	0.05	0.047	0.047
ENSMUSG00000051490_LINE4350_Foxd4_I_N1	0.64738	0.438127	0.276899	0.046	0.057	0.048
ENSMUSG00000058669_LINE1397_Nkx29_D_N2	0.64738	0.757753	0.675069	0.045	0.045	0.047
ENSMUSG00000023034_LINE6706_Nr4a1_I_N1	0.64903	0.914725	0.860677	0.052	0.059	0.064
ENSMUSG00000050397_LINE4150_Foxl2_I_N3	0.650681	0.480484	0.290487	0.044	0.053	0.05
ENSMUSG00000034227_LINE1061_Foxj1_D	0.650681	0.568878	0.37772	0.032	0.047	0.058
NP_0011820571_LINE9832_Gm5294_I_N1	0.650681	0.572372	0.410245	0.048	0.048	0.062
ENSMUSG00000022479_LINE1604_Vdr_D	0.650681	0.792499	0.653972	0.06	0.049	0.051
ENSMUSG00000040891_LINE3382_Foxa3_I_N1	0.653972	0.565378	0.379411	0.046	0.055	0.05
ENSMUSG00000000317_LINE277_Bcl6b_D	0.655611	0.594937	0.410245	0.047	0.048	0.053
ENSMUSG00000024518_LINE1214_Rax_D	0.655611	0.96967	0.947666	0.048	0.053	0.049
ENSMUSG00000050397_LINE4202_Foxl2_I_N1	0.657251	0.427628	0.253533	0.059	0.054	0.056
ENSMUSG00000090020_LINE5217_ENSMUSG00000090020_I_N1	0.657251	0.420656	0.265087	0.05	0.044	0.044
ENSMUSG00000040891_LINE3508_Foxa3_I_N1	0.657251	0.427628	0.273922	0.043	0.052	0.042
NP_0320502_LINE10077_Foxl1_I_N1	0.657251	0.431122	0.273922	0.045	0.045	0.045
NP_0320502_LINE9950_Foxl1_I_N1	0.657251	0.55133	0.396461	0.052	0.047	0.053
ENSMUSG00000024513_LINE1513_Mbd2_I	0.657251	0.637409	0.466317	0.054	0.051	0.054
ENSMUSG00000027434_LINE1240_Nkx22_D	0.657251	0.740723	0.606966	0.046	0.06	0.049
ENSMUSG00000033713_LINE2797_Foxn3_I_N1	0.660518	0.505324	0.307498	0.063	0.054	0.044
ENSMUSG00000071262_LINE33_Zfp957_I	0.660518	0.570625	0.443394	0.051	0.042	0.039
ENSMUSG00000021055_LINE1597_Esr2_I	0.660518	0.68621	0.48403	0.055	0.036	0.057
ENSMUSG00000053007_LINE242_9430076C15Rik_D	0.663773	0.342749	0.156901	0.048	0.057	0.046
ENSMUSG00000028890_LINE392_Mtf1_D	0.663773	0.469856	0.336227	0.056	0.051	0.05
ENSMUSG00000042499_LINE1350_Hoxd11_D	0.663773	0.635737	0.462781	0.053	0.059	0.053
ENSMUSG00000035799_LINE299_Twist1_I_N1	0.663773	0.623972	0.476939	0.044	0.045	0.044
ENSMUSG00000031681_LINE7390_Smad1_I_N1	0.663773	0.864612	0.731984	0.046	0.04	0.049
ENSMUSG00000061524_LINE716_Zic2_D	0.663773	0.844174	0.752144	0.053	0.042	0.044
ENSMUSG00000033863_LINE432_Klf9_D	0.667016	0.512422	0.240858	0.047	0.052	0.044
ENSMUSG00000051490_LINE4212_Foxd4_I_N1	0.667016	0.575861	0.389615	0.046	0.063	0.041
ENSMUSG00000002325_LINE1495_Irf9_D	0.667016	0.880488	0.752144	0.049	0.064	0.052
ENSMUSG00000019803_LINE1593_Nr2e1_D_N1	0.667016	0.870372	0.780812	0.044	0.053	0.053
ENSMUSG00000040726_LINE1334_Hesx1_I	0.667016	0.898248	0.835463	0.038	0.049	0.054
XP_0014735742_LINE1685_IRC900814_D_N3	0.670247	0.434622	0.259277	0.054	0.054	0.04
ENSMUSG00000035397_LINE2767_Klf16_I_N1	0.670247	0.508874	0.265087	0.052	0.047	0.049
ENSMUSG00000052040_LINE1528_Klf13_I_N1	0.670247	0.501775	0.275411	0.048	0.05	0.05
ENSMUSG00000047407_LINE1362_Tgif1_D	0.670247	0.528374	0.301261	0.047	0.054	0.054
ENSMUSG00000052435_LINE239_Cebpe_D	0.670247	0.752144	0.596662	0.044	0.048	0.052
ENSMUSG00000028640_LINE6_Tcfap2c_D	0.670247	0.720109	0.62228	0.048	0.047	0.057
ENSMUSG00000024922_LINE366_Ovol1_I	0.670247	0.766037	0.632388	0.046	0.054	0.038
ENSMUSG00000041730_LINE5814_Prrxl1_I_N11	0.671857	0.763293	0.650681	0.06	0.058	0.051
ENSMUSG00000034701_LINE292_Neurod1_I_N7	0.673466	0.579344	0.344389	0.05	0.055	0.049
ENSMUSG00000024137_LINE2393_E4f1_I	0.673466	0.568878	0.381107	0.042	0.038	0.053
ENSMUSG00000033006_LINE1725_Sox10_D_N1	0.673466	0.623972	0.420656	0.047	0.051	0.054
ENSMUSG00000032318_LINE1281_Isl2_D	0.673466	0.644067	0.438127	0.049	0.053	0.051
ENSMUSG00000028707_LINE1248_Dmbx1_D	0.673466	0.757753	0.640743	0.044	0.056	0.04
ENSMUSG00000034271_LINE208_Jdp2_D_N2	0.676672	0.572372	0.256397	0.042	0.054	0.054
ENSMUSG00000036144_LINE1302_Meox2_D	0.676672	0.830992	0.743603	0.056	0.036	0.04
ENSMUSG00000020656_LINE1130_Grhl1_I	0.678268	0.452192	0.236707	0.052	0.047	0.059
ENSMUSG00000037034_LINE6978_Pax1_I_N1	0.679864	0.663773	0.473397	0.04	0.052	0.056
ENSMUSG00000004359_LINE1006_Spic_D_N1	0.679864	0.694065	0.51597	0.069	0.044	0.054
ENSMUSG00000060601_LINE1635_Nr1h2_I	0.679864	0.660518	0.526603	0.048	0.057	0.044
ENSMUSG00000032035_LINE1029_Ets1_D_N1	0.679864	0.792499	0.683044	0.052	0.051	0.041
ENSMUSG00000021540_LINE17877_Smad5_I_N1	0.679864	0.858681	0.740723	0.06	0.049	0.045
ENSMUSG00000002108_LINE1571_Nr1h3_I	0.681454	0.673466	0.542516	0.05	0.044	0.044
ENSMUSG00000070031_LINE1682_Sp140_I	0.683044	0.445151	0.262174	0.047	0.036	0.05
ENSMUSG00000042258_LINE1347_Isl1_I	0.683044	0.645723	0.441637	0.042	0.045	0.039
ENSMUSG00000026976_LINE6948_Pax8_I_N1	0.683044	0.653972	0.491126	0.044	0.057	0.049
ENSMUSG00000027796_LINE17907_Smad9_I_N1	0.683044	0.853605	0.742163	0.049	0.052	0.056
ENSMUSG00000062175_LINE1403_Tgif2_D	0.68621	0.558363	0.355933	0.061	0.033	0.062
ENSMUSG00000073043_LINE166_Atoh1_D_N2	0.68621	0.575861	0.355933	0.043	0.056	0.046
ENSMUSG00000048015_LINE422_Neurod4_I_N7	0.68621	0.575861	0.360924	0.039	0.043	0.044
NP_0323002_LINE6275_NP_0323002_I_N8	0.68621	0.678268	0.523061	0.039	0.054	0.054
ENSMUSG00000031688_LINE6328_Pou4f2_I_N4	0.68621	0.695628	0.55133	0.053	0.049	0.051
ENSMUSG00000021514_LINE335_Zfp369_I	0.68621	0.78475	0.617196	0.053	0.059	0.05
ENSMUSG00000079560_LINE1441_Hoxa3_D_N2	0.687787	0.568878	0.357595	0.043	0.044	0.049
ENSMUSG00000025958_LINE192_Creb1_D	0.689363	0.434622	0.233963	0.048	0.05	0.055
ENSMUSG00000034271_LINE211_Jdp2_D_N1	0.689363	0.512422	0.275411	0.047	0.048	0.051
ENSMUSG00000045680_LINE139_Tcf21_D_N1	0.689363	0.639076	0.38791	0.053	0.053	0.054
ENSMUSG00000027210_LINE1239_Meis2_D_N1	0.689363	0.774164	0.615495	0.053	0.054	0.057
ENSMUSG00000037984_LINE330_Neurod6_I_N7	0.690933	0.561873	0.346028	0.061	0.054	0.04
ENSMUSG00000048349_LINE6338_Pou4f1_I_N4	0.694065	0.694065	0.531913	0.044	0.055	0.048
ENSMUSG00000045591_LINE138_Olig3_D	0.695628	0.544281	0.257837	0.047	0.046	0.045
ENSMUSG00000035310_LINE968_Lin54_I	0.695628	0.746467	0.561873	0.054	0.049	0.045
ENSMUSG00000020919_LINE1783_Stat5b_I	0.695628	0.951416	0.907498	0.053	0.045	0.035
ENSMUSG00000035934_LINE1297_Pknox2_D_N1	0.698739	0.393034	0.182877	0.041	0.051	0.047
ENSMUSG00000055053_LINE1700_Nfic_I	0.698739	0.533683	0.310637	0.06	0.047	0.049
ENSMUSG00000040033_LINE1785_Stat2_I	0.700287	0.670247	0.434622	0.061	0.052	0.052
ENSMUSG00000063632_LINE1760_Sox11_D_N1	0.701836	0.613795	0.369289	0.06	0.037	0.055
ENSMUSG00000051490_LINE4285_Foxd4_I_N1	0.701836	0.644067	0.369289	0.045	0.053	0.049
ENSMUSG00000038346_LINE1233_Zfp384_I	0.701836	0.679864	0.434622	0.045	0.055	0.046
ENSMUSG00000061894_LINE719_Zscan20_D	0.701836	0.737826	0.466317	0.039	0.043	0.056
ENSMUSG00000020950_LINE1046_Foxg1_D_N1	0.701836	0.746467	0.572372	0.041	0.056	0.058
ENSMUSG00000031870_LINE6800_Pgr_I_N1	0.701836	0.78475	0.667016	0.038	0.055	0.058
ENSMUSG00000041730_LINE5888_Prrxl1_I_N3	0.704918	0.462781	0.220507	0.06	0.042	0.043
NP_0011820571_LINE9891_Gm5294_I_N1	0.704918	0.634065	0.403338	0.055	0.038	0.039
ENSMUSG00000074637_LINE1770_Sox2_D_N2	0.704918	0.644067	0.413708	0.06	0.052	0.036
ENSMUSG00000043342_LINE1353_Hoxd9_D_N1	0.704918	0.746467	0.568878	0.057	0.051	0.046
ENSMUSG00000026805_LINE1228_Barhl1_D_N3	0.704918	0.776838	0.608675	0.043	0.054	0.043
ENSMUSG00000045515_LINE1360_Pou3f3_D	0.704918	0.795045	0.613795	0.033	0.054	0.048
ENSMUSG00000075394_LINE1433_Hoxc4_D	0.704918	0.833237	0.657251	0.04	0.049	0.04
ENSMUSG00000058638_LINE686_Zfp110_I	0.707986	0.779493	0.589755	0.045	0.043	0.045
ENSMUSG00000058665_LINE1394_En1_D_N1	0.707986	0.793772	0.620589	0.059	0.042	0.057
ENSMUSG00000031618_LINE1619_Nr3c2_I	0.707986	0.789934	0.644067	0.044	0.052	0.039
ENSMUSG00000050368_LINE1374_Hoxd10_D	0.709513	0.627346	0.374341	0.045	0.045	0.036
ENSMUSG00000025612_LINE191_Bach1_I	0.709513	0.828728	0.676672	0.048	0.04	0.051
ENSMUSG00000052414_LINE238_Atf7_D	0.711039	0.476939	0.196191	0.05	0.051	0.047
ENSMUSG00000000435_LINE104_Myf5_I_N1	0.711039	0.505324	0.202427	0.049	0.05	0.051
ENSMUSG00000071341_LINE808_Egr4_I	0.711039	0.830992	0.68621	0.046	0.039	0.04
ENSMUSG00000026976_LINE6954_Pax8_I_N1	0.714078	0.726078	0.491126	0.043	0.052	0.05
ENSMUSG00000033006_LINE1728_Sox10_D_N1	0.714078	0.714078	0.494676	0.061	0.068	0.047
ENSMUSG00000009733_LINE1128_Tcfcp2_I	0.714078	0.828728	0.610385	0.06	0.061	0.053
ENSMUSG00000005917_LINE1162_Otx1_D_N1	0.717101	0.455719	0.223162	0.049	0.046	0.057
ENSMUSG00000015709_LINE54_Arnt2_D	0.717101	0.51597	0.265087	0.047	0.042	0.041
ENSMUSG00000040891_LINE3447_Foxa3_I_N1	0.717101	0.652326	0.362591	0.051	0.041	0.041
ENSMUSG00000059824_LINE252_Dbp_D_N2	0.717101	0.598383	0.384505	0.062	0.052	0.059
ENSMUSG00000027109_LINE1030_Sp3_I_N1	0.717101	0.617196	0.403338	0.048	0.049	0.052
ENSMUSG00000001656_LINE1152_Hoxc11_D	0.717101	0.711039	0.464549	0.047	0.035	0.037
ENSMUSG00000037034_LINE6982_Pax1_I_N1	0.717101	0.729039	0.512422	0.05	0.051	0.05
ENSMUSG00000029546_LINE1251_Uncx_D_N2	0.717101	0.884903	0.743603	0.052	0.057	0.069
ENSMUSG00000001419_LINE6418_Mef2d_I_N1	0.718605	0.692502	0.469856	0.044	0.054	0.052
ENSMUSG00000022346_LINE75_Myc_D	0.720109	0.48403	0.236707	0.051	0.048	0.044
NP_0320502_LINE10016_Foxl1_I_N1	0.720109	0.655611	0.359257	0.046	0.055	0.057
ENSMUSG00000009741_LINE5313_Ubp1_I_N1	0.720109	0.814745	0.608675	0.052	0.051	0.04
ENSMUSG00000040841_LINE5790_Six5_I_N4	0.723101	0.247856	0.0583824	0.06	0.046	0.065
ENSMUSG00000022556_LINE1490_Hsf1_I	0.723101	0.701836	0.393034	0.051	0.059	0.041
ENSMUSG00000019803_LINE1595_Nr2e1_D_N1	0.724589	0.494676	0.192502	0.041	0.055	0.044
ENSMUSG00000090020_LINE5216_ENSMUSG00000090020_I_N1	0.726078	0.519516	0.235335	0.051	0.039	0.06
ENSMUSG00000050397_LINE4138_Foxl2_I_N1	0.726078	0.640743	0.384505	0.048	0.061	0.056
ENSMUSG00000018698_LINE1181_Lhx1_D	0.727558	0.729039	0.521288	0.055	0.053	0.052
ENSMUSG00000029249_LINE1131_Rest_I_N10	0.729039	0.547808	0.279891	0.062	0.07	0.038
ENSMUSG00000005774_LINE1663_Rfx5_I	0.729039	0.670247	0.427628	0.042	0.048	0.066
ENSMUSG00000034701_LINE293_Neurod1_I_N1	0.729039	0.68621	0.431122	0.046	0.062	0.065
ENSMUSG00000079033_LINE16134_Mef2b_I_N1	0.729039	0.703377	0.466317	0.043	0.045	0.05
ENSMUSG00000027833_LINE1241_Shox2_D_N2	0.729039	0.782131	0.540751	0.034	0.054	0.04
ENSMUSG00000052837_LINE241_Junb_D	0.729039	0.788643	0.544281	0.049	0.063	0.039
ENSMUSG00000051490_LINE4349_Foxd4_I_N1	0.731984	0.512422	0.21656	0.056	0.036	0.044
ENSMUSG00000038648_LINE217_Creb3l2_D_N1	0.731984	0.512422	0.239468	0.052	0.052	0.042
ENSMUSG00000044538_LINE1358_Gm4830_D	0.731984	0.760532	0.501775	0.041	0.059	0.055
ENSMUSG00000021506_LINE1195_Pitx1_D	0.731984	0.756355	0.505324	0.045	0.05	0.055
ENSMUSG00000015579_LINE1178_Nkx25_D_N1	0.731984	0.807498	0.617196	0.05	0.061	0.048
ENSMUSG00000034998_LINE2834_Foxn2_I_N1	0.734913	0.51597	0.221835	0.058	0.046	0.043
ENSMUSG00000032228_LINE109_Tcf12_D_N1	0.734913	0.498225	0.231236	0.049	0.039	0.044
NP_0322962_LINE6262_NP_0322962_I_N2	0.734913	0.610385	0.391325	0.059	0.048	0.055
ENSMUSG00000034701_LINE283_Neurod1_I_N1	0.734913	0.752144	0.505324	0.051	0.052	0.061
ENSMUSG00000024912_LINE189_Fosl1_D	0.737826	0.554849	0.262174	0.043	0.056	0.037
ENSMUSG00000066224_LINE24_Arid3c_I	0.737826	0.617196	0.342749	0.058	0.049	0.039
ENSMUSG00000048015_LINE423_Neurod4_I_N1	0.737826	0.676672	0.413708	0.051	0.046	0.049
ENSMUSG00000024206_LINE1667_Rfx2_D_N1	0.737826	0.763293	0.459249	0.049	0.059	0.056
ENSMUSG00000004872_LINE1467_Pax3_I	0.737826	0.683044	0.464549	0.038	0.05	0.042
ENSMUSG00000005677_LINE1576_Nr1i3_I	0.737826	0.698739	0.491126	0.056	0.047	0.049
ENSMUSG00000021944_LINE1117_Gata4_D_N1	0.739275	0.603539	0.362591	0.052	0.05	0.038
ENSMUSG00000020037_LINE1665_Rfx4_D	0.740723	0.212649	0.0568236	0.043	0.048	0.041
ENSMUSG00000007805_LINE47_Twist2_D	0.740723	0.427628	0.178178	0.04	0.069	0.051
ENSMUSG00000040891_LINE3507_Foxa3_I_N1	0.740723	0.505324	0.231236	0.051	0.049	0.062
ENSMUSG00000037984_LINE331_Neurod6_I_N1	0.740723	0.676672	0.427628	0.056	0.053	0.049
ENSMUSG00000073043_LINE165_Atoh1_D_N1	0.740723	0.749314	0.526603	0.042	0.05	0.04
ENSMUSG00000021095_LINE1189_Gsc_D	0.740723	0.766037	0.600105	0.045	0.048	0.052
ENSMUSG00000050397_LINE4201_Foxl2_I_N1	0.743603	0.508874	0.228527	0.054	0.047	0.052
NP_0320502_LINE10076_Foxl1_I_N1	0.743603	0.505324	0.231236	0.041	0.049	0.052
NP_0322833_LINE6229_NP_0322833_I_N18	0.743603	0.797573	0.505324	0.044	0.041	0.042
ENSMUSG00000037984_LINE321_Neurod6_I_N1	0.743603	0.760532	0.508874	0.048	0.056	0.059
ENSMUSG00000048015_LINE413_Neurod4_I_N1	0.743603	0.75355	0.542516	0.047	0.046	0.056
ENSMUSG00000029249_LINE1130_Rest_I_N1	0.743603	0.812349	0.603539	0.048	0.05	0.048
ENSMUSG00000000093_LINE1787_Tbx2_D_N1	0.746467	0.606966	0.386205	0.054	0.054	0.041
ENSMUSG00000033080_LINE1282_Vsx1_D_N2	0.74789	0.986545	0.937293	0.048	0.053	0.044
ENSMUSG00000030103_LINE100_Bhlhe40_D_N5	0.749314	0.329753	0.0661094	0.039	0.059	0.048
ENSMUSG00000001288_LINE1568_Rarg_D_N1	0.752144	0.866551	0.68621	0.047	0.058	0.05
ENSMUSG00000068327_LINE1414_Tlx2_D	0.75355	0.800082	0.537219	0.05	0.039	0.067
ENSMUSG00000042589_LINE963_Cux2_I	0.754957	0.533683	0.250686	0.039	0.052	0.056
ENSMUSG00000022676_LINE952_Snai2_I_N5	0.754957	0.683044	0.324931	0.047	0.056	0.06
NP_0322962_LINE6265_NP_0322962_I_N2	0.754957	0.846304	0.610385	0.048	0.057	0.044
ENSMUSG00000043969_LINE1355_Emx2_D	0.754957	0.922833	0.726078	0.049	0.053	0.048
ENSMUSG00000040841_LINE5788_Six5_I_N1	0.757753	0.196191	0.0329064	0.04	0.041	0.057
ENSMUSG00000040841_LINE5787_Six5_I_N1	0.757753	0.295082	0.0838818	0.052	0.046	0.065
ENSMUSG00000079994_LINE1779_ENSMUSG00000079994_D_N1	0.757753	0.270961	0.104979	0.053	0.051	0.044
ENSMUSG00000035799_LINE295_Twist1_I_N1	0.757753	0.424139	0.173554	0.04	0.046	0.064
ENSMUSG00000026976_LINE6949_Pax8_I_N1	0.757753	0.533683	0.220507	0.054	0.038	0.05
ENSMUSG00000000078_LINE740_Klf6_I_N15	0.757753	0.560118	0.265087	0.037	0.054	0.052
ENSMUSG00000068267_LINE946_Cenpb_I	0.757753	0.835463	0.653966	0.049	0.051	0.052
ENSMUSG00000021318_LINE331_Gli3_D	0.759142	0.910441	0.763293	0.058	0.048	0.04
ENSMUSG00000025469_LINE1221_Msx3_D_N1	0.760532	0.359257	0.151585	0.05	0.046	0.058
ENSMUSG00000005373_LINE127_Mlxipl_I_N1	0.760532	0.772819	0.457484	0.055	0.041	0.046
ENSMUSG00000002249_LINE7609_Tead3_I_N1	0.760532	0.922179	0.828728	0.053	0.057	0.06
ENSMUSG00000042745_LINE133_Id1_I	0.763293	0.247856	0.0605149	0.048	0.065	0.047
ENSMUSG00000027684_LINE385_Mecom_D	0.763293	0.840941	0.586292	0.051	0.057	0.049
ENSMUSG00000035277_LINE1294_Arx_D_N1	0.763293	0.966422	0.883152	0.044	0.053	0.056
ENSMUSG00000002111_LINE1000_Sfpi1_D_N2	0.764665	0.917495	0.740723	0.043	0.042	0.046
ENSMUSG00000020644_LINE69_Id2_D	0.766037	0.259277	0.0708638	0.056	0.05	0.056
ENSMUSG00000028417_LINE214_Tal2_I_N1	0.766037	0.403338	0.190067	0.045	0.048	0.05
ENSMUSG00000025959_LINE374_Klf7_D	0.766037	0.51597	0.213949	0.043	0.036	0.048
ENSMUSG00000020871_LINE1187_Dlx4_D	0.766037	0.561873	0.262174	0.043	0.048	0.051
ENSMUSG00000015846_LINE1584_Rxra_D_N1	0.767401	0.620589	0.316956	0.053	0.044	0.058
ENSMUSG00000025912_LINE1535_Mybl1_D	0.767401	0.68621	0.462781	0.043	0.041	0.051
ENSMUSG00000029178_LINE1101_Klf3_I_N15	0.768764	0.554849	0.233963	0.057	0.052	0.044
ENSMUSG00000039476_LINE1328_Prrx2_D_N4	0.768764	0.967094	0.881382	0.047	0.056	0.051
ENSMUSG00000037279_LINE1220_Ovol2_I	0.771473	0.316956	0.0745968	0.063	0.061	0.044
ENSMUSG00000033237_LINE27_Arid2_I	0.771473	0.582821	0.194955	0.049	0.041	0.04
ENSMUSG00000041578_LINE1341_Crx_D_N1	0.771473	0.768764	0.471626	0.05	0.038	0.062
ENSMUSG00000022061_LINE1201_Nkx31_D_N2	0.771473	0.812349	0.55133	0.055	0.058	0.052
ENSMUSG00000019256_LINE58_Ahr_I	0.774164	0.5	0.169008	0.062	0.057	0.043
ENSMUSG00000051176_LINE3239_Zfp42_I_N1	0.774164	0.512422	0.188859	0.069	0.048	0.041
ENSMUSG00000046957_LINE1822_Spz1_D	0.774164	0.491126	0.199918	0.055	0.044	0.045
ENSMUSG00000020160_LINE1184_Meis1_D_N2	0.774164	0.653972	0.346028	0.045	0.051	0.051
ENSMUSG00000026077_LINE84_Npas2_D	0.774164	0.752144	0.44867	0.06	0.039	0.058
ENSMUSG00000021469_LINE1194_Msx2_D	0.774164	0.757753	0.480484	0.047	0.05	0.069
ENSMUSG00000000247_LINE1140_Lhx2_D	0.774164	0.966422	0.887492	0.051	0.053	0.046
ENSMUSG00000019230_LINE1183_Lhx9_D	0.774164	0.96574	0.89338	0.054	0.047	0.042
ENSMUSG00000023391_LINE1210_Dlx2_D_N2	0.775501	0.55133	0.265087	0.051	0.05	0.046
ENSMUSG00000024431_LINE1607_Nr3c1_D	0.776838	0.517743	0.242247	0.056	0.056	0.047
ENSMUSG00000031860_LINE1278_Pbx4_I	0.778165	0.676672	0.275411	0.047	0.049	0.042
ENSMUSG00000053477_LINE153_Tcf4_D	0.779493	0.441637	0.139323	0.045	0.054	0.039
ENSMUSG00000021575_LINE74_Ahrr_I	0.779493	0.498225	0.175857	0.052	0.049	0.049
ENSMUSG00000046873_LINE1386_Mbtps2_I_N1	0.779493	0.51597	0.182877	0.062	0.037	0.066
ENSMUSG00000075028_LINE1561_Prdm11_D	0.779493	0.739275	0.359257	0.043	0.038	0.054
ENSMUSG00000019982_LINE1529_Myb_D_N1	0.779493	0.711039	0.413708	0.046	0.048	0.064
ENSMUSG00000005503_LINE1160_Evx1_D	0.779493	0.890044	0.512422	0.048	0.05	0.057
ENSMUSG00000029755_LINE1267_Dlx5_D	0.780812	0.596662	0.256397	0.051	0.057	0.048
ENSMUSG00000026751_LINE6729_Nr5a1_I_N1	0.782131	0.431122	0.164537	0.056	0.059	0.047
ENSMUSG00000055148_LINE1590_Klf2_I_N14	0.782131	0.575861	0.250686	0.046	0.046	0.04
ENSMUSG00000045608_LINE1361_Dbx2_D	0.782131	0.586292	0.265087	0.039	0.057	0.059
ENSMUSG00000041730_LINE5890_Prrxl1_I_N48	0.782131	0.968403	0.89338	0.052	0.052	0.037
ENSMUSG00000023027_LINE185_Atf1_D_N1	0.78344	0.494676	0.175857	0.067	0.056	0.056
ENSMUSG00000036602_LINE1303_Alx1_D_N3	0.78475	0.968403	0.884903	0.045	0.052	0.047
ENSMUSG00000001496_LINE1147_Nkx21_D	0.787351	0.824143	0.538985	0.053	0.046	0.047
NP_0328751_LINE15940_Pit1_I_N1	0.789934	0.729039	0.320136	0.039	0.037	0.042
ENSMUSG00000025529_LINE371_Zfp711_D	0.791217	0.519516	0.219188	0.049	0.051	0.043
ENSMUSG00000025927_LINE5_Tcfap2b_D	0.791217	0.800082	0.507099	0.051	0.049	0.058
ENSMUSG00000034673_LINE1290_Pbx2_I	0.792499	0.650681	0.270961	0.037	0.046	0.04
NP_0322962_LINE6234_NP_0322962_I_N2	0.792499	0.838763	0.526603	0.055	0.041	0.047
ENSMUSG00000038539_LINE594_Atf5_I_N1	0.792499	0.866551	0.627346	0.04	0.044	0.044
ENSMUSG00000037465_LINE1224_Klf10_I	0.795045	0.537219	0.156901	0.05	0.054	0.061
ENSMUSG00000020232_LINE1710_Hmg20b_D	0.795045	0.501775	0.208783	0.054	0.042	0.053
ENSMUSG00000029729_LINE400_Zkscan1_D	0.795045	0.586292	0.238087	0.058	0.057	0.05
ENSMUSG00000018604_LINE1794_Tbx3_D	0.795045	0.692502	0.399895	0.052	0.042	0.037
ENSMUSG00000001444_LINE1790_Tbx21_I	0.796309	0.505324	0.204955	0.057	0.054	0.052
ENSMUSG00000044807_LINE521_Zfp354c_I	0.797573	0.434622	0.113365	0.043	0.047	0.058
ENSMUSG00000035799_LINE296_Twist1_I_N2	0.800082	0.582821	0.239468	0.06	0.053	0.052
ENSMUSG00000026934_LINE1233_Lhx3_D_N1	0.800082	0.962897	0.82986	0.055	0.047	0.049
ENSMUSG00000043219_LINE1351_Hoxa6_D	0.802573	0.540751	0.212649	0.05	0.043	0.05
ENSMUSG00000036139_LINE1300_Hoxc9_D_N1	0.802573	0.821822	0.501775	0.042	0.044	0.056
ENSMUSG00000043342_LINE1354_Hoxd9_D_N1	0.805045	0.839857	0.526603	0.05	0.045	0.048
ENSMUSG00000058665_LINE1395_En1_D_N1	0.805045	0.930348	0.720109	0.053	0.045	0.048
ENSMUSG00000026497_LINE12141_Mixl1_I	0.805045	0.944706	0.82986	0.055	0.047	0.057
ENSMUSG00000067724_LINE1410_Gbx1_D_N2	0.805045	0.980192	0.899834	0.054	0.052	0.055
ENSMUSG00000043342_LINE1352_Hoxd9_D_N1	0.806272	0.888349	0.579344	0.045	0.04	0.072
ENSMUSG00000015627_LINE1114_Gata5_D	0.807498	0.692502	0.359257	0.046	0.051	0.051
ENSMUSG00000078249_LINE91_Hmga1rs1_I_N1	0.807498	0.766037	0.403338	0.042	0.052	0.039
ENSMUSG00000038210_LINE1309_Hoxa11_D_N1	0.807498	0.771473	0.480484	0.055	0.052	0.037
ENSMUSG00000036139_LINE1301_Hoxc9_D_N1	0.809933	0.417179	0.115097	0.051	0.047	0.045
ENSMUSG00000028163_LINE1660_Nfkb1_I	0.809933	0.757753	0.44867	0.041	0.046	0.051
ENSMUSG00000058318_LINE32_Phf21a_D	0.812349	0.667016	0.310637	0.044	0.056	0.051
ENSMUSG00000054310_LINE1388_Obox1_D	0.812349	0.757753	0.431122	0.051	0.059	0.048
ENSMUSG00000050397_LINE4195_Foxl2_I_N1	0.812349	0.890044	0.61209	0.058	0.05	0.048
ENSMUSG00000032368_LINE426_Zic1_D	0.812349	0.941618	0.689363	0.045	0.05	0.048
ENSMUSG00000020950_LINE1045_Foxg1_D_N1	0.817123	0.630711	0.250686	0.046	0.044	0.054
ENSMUSG00000021944_LINE1116_Gata4_D_N1	0.817123	0.824143	0.505324	0.05	0.058	0.061
ENSMUSG00000040891_LINE3501_Foxa3_I_N1	0.817123	0.881382	0.606966	0.038	0.046	0.039
ENSMUSG00000015522_LINE52_Arnt_D_N2	0.819482	0.620589	0.236707	0.036	0.049	0.041
ENSMUSG00000045991_LINE2163_Onecut2_I_N1	0.819482	0.695628	0.282899	0.044	0.058	0.051
ENSMUSG00000075595_LINE855_Zfp652_D	0.819482	0.711039	0.332984	0.054	0.044	0.055
ENSMUSG00000046711_LINE79_Hmga1_I_N1	0.819482	0.767401	0.417179	0.047	0.044	0.042
ENSMUSG00000039656_LINE1629_Rxrb_D_N1	0.819482	0.850506	0.523061	0.043	0.048	0.059
ENSMUSG00000029112_LINE1250_Nkx11_I	0.819482	0.861666	0.575861	0.037	0.038	0.041
ENSMUSG00000029595_LINE1256_Lhx5_D	0.819482	0.873186	0.586292	0.042	0.051	0.043
ENSMUSG00000052942_LINE1547_Glis3_I_N1	0.819482	0.895021	0.603539	0.045	0.06	0.048
ENSMUSG00000064137_LINE1407_Rhox8_I	0.819482	0.896643	0.642405	0.049	0.045	0.052
ENSMUSG00000016458_LINE2218_Wt1_I	0.820652	0.627346	0.25211	0.046	0.045	0.043
ENSMUSG00000072294_LINE812_Klf12_D_N1	0.821822	0.441637	0.111651	0.046	0.053	0.059
ENSMUSG00000027109_LINE1034_Sp3_I_N1	0.821822	0.663773	0.250686	0.062	0.045	0.053
ENSMUSG00000021848_LINE1198_Otx2_D	0.821822	0.817123	0.455719	0.039	0.046	0.048
ENSMUSG00000043013_LINE2143_Onecut1_I_N1	0.824143	0.698739	0.288961	0.048	0.05	0.057
ENSMUSG00000034271_LINE210_Jdp2_D_N1	0.824143	0.901402	0.683044	0.053	0.034	0.055
ENSMUSG00000024238_LINE266_Zeb1_I	0.825294	0.610385	0.242247	0.049	0.049	0.034
ENSMUSG00000021604_LINE1196_Irx4_D	0.826446	0.476939	0.115097	0.05	0.045	0.048
ENSMUSG00000025019_LINE1648_Lcor_I	0.826446	0.521288	0.127746	0.063	0.055	0.057
ENSMUSG00000078249_LINE85_Hmga1rs1_I_N2	0.826446	0.833237	0.48403	0.046	0.052	0.059
NP_0320502_LINE10070_Foxl1_I_N1	0.826446	0.891721	0.598383	0.052	0.052	0.053
ENSMUSG00000027104_LINE197_Atf2_D	0.828728	0.617196	0.194955	0.061	0.052	0.045
ENSMUSG00000009097_LINE1791_Tbx1_D	0.828728	0.642405	0.31379	0.052	0.045	0.047
ENSMUSG00000058756_LINE6868_Thra_I_N1	0.828728	0.717101	0.328143	0.044	0.054	0.039
ENSMUSG00000021779_LINE6682_Thrb_I_N1	0.828728	0.711039	0.352626	0.056	0.041	0.043
XP_0014736851_LINE1464_Nkx11_D_N7	0.828728	0.866551	0.582821	0.054	0.047	0.054
NP_0011820571_LINE9936_Gm5294_I_N1	0.828728	0.888349	0.593212	0.065	0.057	0.055
ENSMUSG00000028023_LINE1243_Pitx2_D	0.830992	0.714078	0.288961	0.055	0.046	0.041
ENSMUSG00000036972_LINE452_Zic4_I	0.830992	0.904486	0.667016	0.055	0.055	0.046
ENSMUSG00000005718_LINE44_Tcfap4_D	0.832115	0.743603	0.386205	0.052	0.047	0.045
ENSMUSG00000029705_LINE1260_Cux1_D	0.833237	0.634065	0.256397	0.039	0.046	0.061
ENSMUSG00000056758_LINE31_Hmga2_D	0.833237	0.830992	0.476939	0.05	0.059	0.037
ENSMUSG00000020653_LINE897_Klf11_I_N3	0.83435	0.379411	0.0583824	0.047	0.056	0.046
ENSMUSG00000001497_LINE1643_Pax9_I	0.83435	0.547808	0.191284	0.063	0.043	0.057
ENSMUSG00000073209_LINE821_Klf14_I	0.835463	0.374341	0.0563089	0.048	0.054	0.047
ENSMUSG00000052040_LINE1535_Klf13_I_N3	0.835463	0.379411	0.0589118	0.057	0.047	0.049
ENSMUSG00000037477_LINE1803_Tbx10_I	0.835463	0.640743	0.312213	0.043	0.052	0.034
ENSMUSG00000005917_LINE1161_Otx1_D_N2	0.835463	0.817123	0.406788	0.062	0.05	0.05
ENSMUSG00000046711_LINE73_Hmga1_I_N2	0.835463	0.833237	0.492901	0.059	0.041	0.053
ENSMUSG00000025902_LINE1717_Sox17_D_N1	0.835463	0.896643	0.537219	0.052	0.056	0.049
ENSMUSG00000051490_LINE4343_Foxd4_I_N1	0.835463	0.892551	0.606966	0.054	0.043	0.053
ENSMUSG00000005836_LINE1110_Gata6_D	0.837669	0.660518	0.223162	0.05	0.049	0.058
ENSMUSG00000040929_LINE1671_Rfx3_D_N1	0.837669	0.667016	0.25211	0.053	0.053	0.048
ENSMUSG00000007872_LINE48_Id3_I	0.837669	0.812349	0.438127	0.043	0.05	0.037
ENSMUSG00000048450_LINE1363_Msx1_D	0.837669	0.885769	0.589755	0.044	0.052	0.049
ENSMUSG00000035397_LINE2773_Klf16_I_N3	0.839857	0.379411	0.0573384	0.047	0.048	0.05
ENSMUSG00000037034_LINE6992_Pax1_I_N8	0.839857	0.663773	0.268016	0.052	0.06	0.051
ENSMUSG00000021379_LINE72_Id4_I	0.839857	0.826446	0.427628	0.058	0.048	0.04
ENSMUSG00000011349_LINE979_Dmrtc2_D	0.839857	0.883152	0.540751	0.06	0.046	0.049
ENSMUSG00000038253_LINE1315_Hoxa5_D	0.840941	0.800082	0.394747	0.037	0.047	0.039
ENSMUSG00000026976_LINE6964_Pax8_I_N8	0.842025	0.663773	0.256397	0.039	0.054	0.045
ENSMUSG00000045268_LINE526_Zfp691_D	0.844174	0.660518	0.285922	0.043	0.043	0.061
ENSMUSG00000070643_LINE1766_Sox13_D	0.844174	0.896643	0.554849	0.055	0.039	0.056
ENSMUSG00000026735_LINE87_Ptf1a_I	0.844174	0.963983	0.819482	0.054	0.047	0.05
ENSMUSG00000033943_LINE169_Mga_I	0.847359	0.757753	0.323328	0.045	0.048	0.051
ENSMUSG00000024563_LINE7362_Smad2_I_N1	0.847359	0.846304	0.540751	0.038	0.065	0.046
ENSMUSG00000035799_LINE301_Twist1_I_N1	0.847359	0.904486	0.627346	0.045	0.05	0.048
ENSMUSG00000030256_LINE106_Bhlhe41_D	0.848415	0.596662	0.139323	0.065	0.046	0.061
ENSMUSG00000032419_LINE7581_Tbx18_I_N1	0.848415	0.776838	0.310637	0.039	0.057	0.054
ENSMUSG00000024206_LINE1666_Rfx2_D_N1	0.848415	0.701836	0.359257	0.042	0.049	0.044
ENSMUSG00000068302_LINE1413_Noto_D	0.848415	0.960642	0.78475	0.044	0.057	0.06
ENSMUSG00000029706_LINE1262_Pax4_D_N1	0.848415	0.960255	0.787351	0.04	0.041	0.061
ENSMUSG00000026934_LINE1234_Lhx3_D_N1	0.84946	0.663773	0.238087	0.054	0.047	0.054
ENSMUSG00000046160_LINE142_Olig1_I	0.850506	0.660518	0.219188	0.047	0.043	0.058
ENSMUSG00000031241_LINE7575_Tbx22_I_N1	0.850506	0.779493	0.337854	0.058	0.044	0.058
BAE290471_LINE1212_Cebpd_I_N1	0.852579	0.446911	0.0939991	0.049	0.047	0.064
ENSMUSG00000034998_LINE2828_Foxn2_I_N3	0.852579	0.746467	0.310637	0.05	0.046	0.041
ENSMUSG00000026630_LINE554_Batf3_I_N1	0.852579	0.752144	0.320136	0.07	0.049	0.046
ENSMUSG00000057173_LINE1673_Rfx8_I	0.852579	0.689363	0.369289	0.048	0.059	0.053
ENSMUSG00000027796_LINE17906_Smad9_I_N1	0.852579	0.854632	0.526603	0.045	0.059	0.063
ENSMUSG00000035033_LINE1802_Tbr1_D	0.852579	0.850506	0.537219	0.042	0.055	0.049
ENSMUSG00000028736_LINE1249_Pax7_D	0.852579	0.969979	0.833237	0.056	0.046	0.049
ENSMUSG00000036461_LINE1030_Elf1_I	0.854632	0.714078	0.231245	0.062	0.056	0.053
ENSMUSG00000090020_LINE5210_ENSMUSG00000090020_I_N3	0.854632	0.734913	0.295082	0.057	0.051	0.041
ENSMUSG00000051490_LINE4324_Foxd4_I_N3	0.854632	0.743603	0.304372	0.048	0.049	0.057
ENSMUSG00000038227_LINE1312_Hoxa9_D_N1	0.854632	0.805045	0.438127	0.053	0.035	0.043
ENSMUSG00000044186_LINE1356_Nkx26_D	0.854632	0.869421	0.455719	0.051	0.046	0.054
ENSMUSG00000022528_LINE77_Hes1_D	0.854632	0.866551	0.480484	0.06	0.046	0.067
ENSMUSG00000035011_LINE1189_Zbtb7a_I_N2	0.854632	0.943691	0.717101	0.049	0.053	0.049
ENSMUSG00000031621_LINE1272_Isx_D	0.854632	0.99129	0.921524	0.048	0.054	0.054
ENSMUSG00000041649_LINE492_Klf8_D	0.856666	0.489352	0.104979	0.056	0.048	0.045
ENSMUSG00000027868_LINE7568_Tbx15_I_N1	0.856666	0.768764	0.342749	0.053	0.057	0.057
ENSMUSG00000041483_LINE489_Zfp281_D_N1	0.857674	0.940559	0.670247	0.049	0.059	0.043
ENSMUSG00000044646_LINE1331_Zbtb7c_I_N2	0.857674	0.947666	0.701836	0.063	0.052	0.063
ENSMUSG00000038227_LINE1311_Hoxa9_D_N1	0.858681	0.667016	0.194955	0.045	0.052	0.051
ENSMUSG00000034266_LINE574_Batf_I_N1	0.858681	0.763293	0.339482	0.048	0.05	0.048
ENSMUSG00000002393_LINE1574_Nr2f6_D_N1	0.858681	0.933891	0.657251	0.051	0.049	0.045
ENSMUSG00000050397_LINE4176_Foxl2_I_N3	0.860677	0.743603	0.287441	0.062	0.033	0.044
ENSMUSG00000040891_LINE3482_Foxa3_I_N3	0.860677	0.740723	0.288961	0.061	0.053	0.051
ENSMUSG00000037034_LINE6998_Pax1_I_N1	0.860677	0.754957	0.295082	0.038	0.041	0.046
NP_0322962_LINE6241_NP_0322962_I_N4	0.860677	0.817123	0.441637	0.056	0.061	0.041
NP_0322962_LINE6266_NP_0322962_I_N2	0.861666	0.376028	0.0866861	0.062	0.041	0.053
ENSMUSG00000000093_LINE1788_Tbx2_D_N1	0.861666	0.670247	0.188859	0.047	0.047	0.061
ENSMUSG00000070034_LINE1683_Sp110_D	0.862654	0.739275	0.239468	0.04	0.054	0.044
ENSMUSG00000004043_LINE1782_Stat5a_I	0.862654	0.95232	0.752144	0.051	0.049	0.049
ENSMUSG00000001566_LINE1150_Mnx1_D	0.863633	0.887492	0.445151	0.048	0.045	0.041
ENSMUSG00000079808_LINE1684_AC1689771_I	0.864612	0.74789	0.260725	0.044	0.057	0.058
ENSMUSG00000001510_LINE1149_Dlx3_D	0.864612	0.707986	0.276899	0.057	0.054	0.048
NP_0320502_LINE10051_Foxl1_I_N3	0.865582	0.749314	0.295082	0.046	0.052	0.044
ENSMUSG00000026491_LINE29_Ahctf1_D	0.866551	0.301261	0.0371027	0.052	0.051	0.048
ENSMUSG00000025369_LINE1534_Smarcc2_I	0.866551	0.644067	0.131529	0.052	0.046	0.044
ENSMUSG00000026976_LINE6970_Pax8_I_N1	0.866551	0.757753	0.31379	0.049	0.055	0.054
ENSMUSG00000063972_LINE1636_Nr6a1_I	0.866551	0.95321	0.707986	0.054	0.052	0.036
ENSMUSG00000032481_LINE6527_Smarcc1_I_N1	0.868471	0.637409	0.133449	0.049	0.047	0.052
ENSMUSG00000029754_LINE1266_Dlx6_I	0.868471	0.828728	0.365935	0.051	0.053	0.039
ENSMUSG00000031162_LINE1118_Gata1_D	0.870372	0.795045	0.295082	0.04	0.045	0.053
ENSMUSG00000040310_LINE1330_Alx4_D_N1	0.870372	0.972367	0.792499	0.053	0.05	0.051
ENSMUSG00000022529_LINE344_Zfp263_D	0.872254	0.623972	0.135388	0.039	0.053	0.059
ENSMUSG00000001517_LINE5838_Foxm1_I_N1	0.872254	0.695628	0.180518	0.043	0.069	0.047
ENSMUSG00000026826_LINE1615_Nr4a2_D	0.872254	0.824143	0.365935	0.059	0.044	0.05
ENSMUSG00000022811_LINE957_Zfp148_I_N1	0.872254	0.932726	0.692502	0.052	0.06	0.05
Q8VHG7_MOUSE_LINE1463_Q8VHG7_MOUSE_I	0.874117	0.752144	0.292014	0.045	0.038	0.047
ENSMUSG00000020875_LINE1188_Hoxb9_I	0.875039	0.821822	0.411976	0.049	0.057	0.047
ENSMUSG00000030678_LINE1154_Maz_I	0.875962	0.966758	0.772819	0.053	0.039	0.055
ENSMUSG00000012520_LINE1173_Phox2b_D	0.875962	0.994213	0.914725	0.041	0.051	0.039
ENSMUSG00000072294_LINE811_Klf12_D_N1	0.877787	0.561873	0.119512	0.054	0.061	0.045
ENSMUSG00000042448_LINE1348_Hoxd1_D	0.877787	0.760532	0.276899	0.036	0.045	0.048
ENSMUSG00000017861_LINE1526_Mybl2_D	0.877787	0.757753	0.355933	0.058	0.044	0.058
ENSMUSG00000054360_LINE1389_Bsx_D	0.877787	0.835463	0.376028	0.046	0.045	0.05
Q8K439_MOUSE_LINE3877_Zfp263_I_N1	0.879594	0.613795	0.127746	0.046	0.047	0.038
ENSMUSG00000071076_LINE258_Jund_D	0.879594	0.884903	0.492901	0.047	0.062	0.048
ENSMUSG00000050100_LINE1371_Hmx2_D	0.879594	0.910441	0.547808	0.052	0.042	0.037
ENSMUSG00000074368_LINE1428_AC1890281_D	0.881382	0.752144	0.298164	0.048	0.059	0.05
ENSMUSG00000029127_LINE394_Zbtb49_I	0.881382	0.959867	0.698739	0.058	0.06	0.044
ENSMUSG00000041730_LINE5807_Prrxl1_I_N1	0.881382	0.994653	0.907498	0.05	0.051	0.043
ENSMUSG00000007946_LINE1168_Phox2a_D	0.881382	0.994363	0.917495	0.046	0.046	0.041
ENSMUSG00000079033_LINE16118_Mef2b_I_N1	0.883152	0.640743	0.175857	0.05	0.057	0.05
ENSMUSG00000022508_LINE341_Bcl6_D_N1	0.883152	0.937293	0.61209	0.039	0.058	0.052
ENSMUSG00000039377_LINE1324_Hlx_D	0.883152	0.927286	0.644067	0.052	0.045	0.042
ENSMUSG00000057098_LINE155_Ebf1_D	0.883152	0.978843	0.800082	0.041	0.049	0.053
ENSMUSG00000027109_LINE1055_Sp3_I_N13	0.884903	0.606966	0.171272	0.06	0.047	0.049
ENSMUSG00000026572_LINE1795_Tbx19_I	0.885769	0.868471	0.461015	0.047	0.051	0.044
ENSMUSG00000028417_LINE219_Tal2_I_N1	0.885769	0.957872	0.615495	0.053	0.04	0.047
ENSMUSG00000026976_LINE6969_Pax8_I_N1	0.886635	0.582821	0.115973	0.052	0.053	0.052
NP_0322962_LINE1459_NP_0322962_I_N31	0.886635	0.814745	0.399895	0.045	0.048	0.046
ENSMUSG00000033837_LINE1060_Foxh1_I	0.886635	0.939485	0.476939	0.049	0.04	0.054
ENSMUSG00000039095_LINE1322_En2_D_N2	0.886635	0.95321	0.594937	0.061	0.058	0.059
ENSMUSG00000030507_LINE1269_Dbx1_D	0.886635	0.925403	0.634065	0.055	0.053	0.052
ENSMUSG00000037034_LINE6997_Pax1_I_N1	0.888349	0.575861	0.129628	0.062	0.049	0.046
ENSMUSG00000001419_LINE6402_Mef2d_I_N1	0.888349	0.64738	0.164537	0.052	0.044	0.052
ENSMUSG00000025821_LINE373_Zfp282_I	0.888349	0.885769	0.498225	0.049	0.048	0.047
ENSMUSG00000021381_LINE1193_Barx1_D	0.888349	0.943691	0.650681	0.049	0.039	0.053
ENSMUSG00000032744_LINE111_Heyl_I	0.889197	0.494676	0.103357	0.059	0.059	0.046
ENSMUSG00000029736_LINE1264_Nobox_D_N2	0.890044	0.837669	0.323328	0.039	0.033	0.044
ENSMUSG00000000094_LINE1789_Tbx4_D	0.890044	0.907498	0.544281	0.046	0.042	0.042
ENSMUSG00000030557_LINE1510_Mef2a_I	0.891721	0.650681	0.139323	0.051	0.045	0.054
ENSMUSG00000079994_LINE1775_ENSMUSG00000079994_D_N1	0.891721	0.947666	0.665395	0.059	0.041	0.041
ENSMUSG00000022641_LINE1712_Bbx_D	0.89338	0.786051	0.270969	0.059	0.039	0.047
ENSMUSG00000015846_LINE1582_Rxra_D_N1	0.89338	0.898248	0.329753	0.055	0.049	0.047
XP_0036894501_LINE1465_Dobox4_D_N3	0.89338	0.933891	0.558363	0.055	0.053	0.053
ENSMUSG00000034041_LINE275_Lyl1_I_N1	0.89338	0.959867	0.606966	0.054	0.05	0.047
ENSMUSG00000019789_LINE59_Hey2_D	0.895021	0.494676	0.0895592	0.04	0.038	0.055
ENSMUSG00000022330_LINE339_Osr2_D	0.895021	0.821822	0.342749	0.041	0.044	0.05
ENSMUSG00000028717_LINE238_Tal1_I_N1	0.895021	0.960255	0.627346	0.048	0.043	0.055
ENSMUSG00000009741_LINE5320_Ubp1_I_N1	0.895832	0.826446	0.270961	0.05	0.055	0.05
ENSMUSG00000040289_LINE132_Hey1_I	0.896643	0.480484	0.0910216	0.041	0.04	0.047
ENSMUSG00000067860_LINE764_Zic3_D_N1	0.898248	0.962158	0.579344	0.045	0.041	0.049
ENSMUSG00000026630_LINE555_Batf3_I_N1	0.899041	0.908238	0.568878	0.046	0.046	0.054
NP_0328751_LINE15942_Pit1_I_N1	0.899834	0.835463	0.374341	0.045	0.057	0.043
ENSMUSG00000002578_LINE767_Ikzf4_I_N2	0.899834	0.888349	0.413708	0.05	0.044	0.045
ENSMUSG00000054272_LINE629_Zscan4c_D	0.899834	0.962158	0.630711	0.044	0.05	0.033
ENSMUSG00000015605_LINE1509_Srf_D	0.901402	0.771473	0.217869	0.049	0.053	0.055
ENSMUSG00000002983_LINE7015_Relb_I	0.901402	0.966422	0.718605	0.042	0.053	0.063
ENSMUSG00000034384_LINE1285_Barhl2_D	0.902953	0.888349	0.480484	0.048	0.037	0.05
ENSMUSG00000041540_LINE1737_Sox5_D_N2	0.902953	0.936734	0.547808	0.06	0.058	0.054
ENSMUSG00000034266_LINE575_Batf_I_N1	0.902953	0.911886	0.620589	0.042	0.046	0.045
ENSMUSG00000018678_LINE317_Sp2_I	0.904486	0.729039	0.192502	0.052	0.059	0.05
ENSMUSG00000041583_LINE1343_Obox6_D	0.904486	0.962158	0.676672	0.039	0.045	0.035
ENSMUSG00000070826_LINE795_Zscan4ps2_I	0.905243	0.965047	0.623972	0.053	0.055	0.048
ENSMUSG00000041911_LINE1345_Dlx1_D_N2	0.906001	0.782131	0.262174	0.047	0.054	0.042
ENSMUSG00000040953_LINE1336_ENSMUSG00000040953_I	0.906001	0.959867	0.671857	0.045	0.046	0.058
ENSMUSG00000018654_LINE316_Ikzf1_I	0.906001	0.972367	0.767401	0.047	0.059	0.039
NP_0832781_LINE6279_NP_0832781_I_N2	0.90675	0.883152	0.420656	0.041	0.04	0.052
ENSMUSG00000029178_LINE1110_Klf3_I_N1	0.907498	0.771473	0.224499	0.054	0.051	0.039
ENSMUSG00000000938_LINE1142_Hoxa10_D	0.907498	0.89338	0.469856	0.04	0.064	0.051
ENSMUSG00000000078_LINE749_Klf6_I_N1	0.908978	0.780812	0.228527	0.037	0.048	0.062
ENSMUSG00000068079_LINE162_Tcf15_I	0.908978	0.976926	0.701836	0.04	0.054	0.047
ENSMUSG00000025216_LINE1218_Lbx1_I	0.908978	0.981468	0.763293	0.033	0.032	0.048
ENSMUSG00000002578_LINE762_Ikzf4_I_N3	0.908978	0.971785	0.779493	0.069	0.049	0.064
XP_9117244_LINE5798_Gm4881_I_N2	0.910441	0.788643	0.151585	0.042	0.059	0.042
ENSMUSG00000045991_LINE2158_Onecut2_I_N5	0.910441	0.726078	0.175857	0.036	0.041	0.05
ENSMUSG00000043013_LINE2138_Onecut1_I_N5	0.910441	0.731984	0.207501	0.041	0.045	0.054
ENSMUSG00000003032_LINE286_Klf4_D_N2	0.910441	0.766037	0.225836	0.05	0.057	0.058
ENSMUSG00000028201_LINE1245_Lhx8_D_N1	0.910441	0.840941	0.328143	0.059	0.042	0.052
ENSMUSG00000034161_LINE113_Scx_I	0.910441	0.977902	0.683044	0.044	0.045	0.056
ENSMUSG00000070828_LINE796_Zscan4f_I	0.911163	0.965047	0.627346	0.047	0.051	0.051
ENSMUSG00000022895_LINE2430_Ets2_I_N2	0.911886	0.797573	0.143334	0.049	0.051	0.045
ENSMUSG00000037674_LINE1669_Rfx7_D_N2	0.911886	0.768764	0.21525	0.043	0.05	0.053
ENSMUSG00000051184_LINE606_Zfp524_I	0.911886	0.822983	0.262174	0.045	0.056	0.049
ENSMUSG00000041309_LINE5796_Nkx62_I_N1	0.911886	0.884027	0.434622	0.045	0.053	0.043
ENSMUSG00000029178_LINE1106_Klf3_I_N1	0.911886	0.911163	0.445151	0.054	0.038	0.049
ENSMUSG00000055148_LINE1595_Klf2_I_N1	0.9126	0.921524	0.44867	0.048	0.038	0.061
ENSMUSG00000000078_LINE745_Klf6_I_N1	0.913314	0.90971	0.450431	0.062	0.047	0.051
ENSMUSG00000018263_LINE1793_Tbx5_D	0.913314	0.926664	0.579344	0.059	0.057	0.052
ENSMUSG00000003184_LINE1496_Irf3_D	0.913314	0.958279	0.637409	0.057	0.057	0.049
ENSMUSG00000062327_LINE1804_T_D	0.913314	0.976424	0.789934	0.047	0.046	0.046
ENSMUSG00000005698_LINE295_Ctcf_D	0.914725	0.679864	0.139323	0.05	0.049	0.046
ENSMUSG00000015619_LINE1113_Gata3_D	0.914725	0.776838	0.198672	0.053	0.047	0.058
NP_0322962_LINE6242_NP_0322962_I_N2	0.914725	0.872254	0.304372	0.044	0.033	0.05
NP_6637552_LINE1462_NP_6637552_I_N11	0.917495	0.862654	0.332984	0.06	0.048	0.047
ENSMUSG00000074366_LINE1427_Obox5_D	0.920197	0.872254	0.341116	0.043	0.05	0.055
ENSMUSG00000027102_LINE1236_Hoxd8_D	0.920861	0.93504	0.575861	0.052	0.043	0.044
ENSMUSG00000025323_LINE369_Sp4_D_N2	0.921524	0.512422	0.0393576	0.046	0.047	0.043
ENSMUSG00000046711_LINE74_Hmga1_I_N1	0.922833	0.846304	0.35262	0.037	0.058	0.05
ENSMUSG00000078249_LINE86_Hmga1rs1_I_N1	0.92348	0.844174	0.323328	0.038	0.039	0.036
ENSMUSG00000040929_LINE1672_Rfx3_D_N1	0.924126	0.819482	0.279891	0.048	0.057	0.053
ENSMUSG00000054191_LINE628_Klf1_D	0.924126	0.888349	0.396461	0.05	0.051	0.055
ENSMUSG00000026805_LINE1231_Barhl1_D_N1	0.924126	0.924126	0.473397	0.051	0.053	0.047
ENSMUSG00000057469_LINE996_E2f6_I	0.925403	0.862654	0.278395	0.044	0.042	0.053
ENSMUSG00000005148_LINE292_Klf5_I	0.925403	0.864612	0.354277	0.05	0.046	0.049
ENSMUSG00000055148_LINE1577_Klf2_I_N1	0.925403	0.856666	0.379411	0.048	0.05	0.057
ENSMUSG00000047638_LINE6853_Nr1h4_I_N1	0.925403	0.939485	0.533683	0.053	0.054	0.04
ENSMUSG00000000078_LINE727_Klf6_I_N1	0.926664	0.860677	0.389615	0.058	0.047	0.038
ENSMUSG00000023034_LINE6707_Nr4a1_I_N1	0.927286	0.899834	0.365935	0.057	0.049	0.06
ENSMUSG00000029178_LINE1088_Klf3_I_N1	0.927908	0.858681	0.38791	0.048	0.054	0.043
ENSMUSG00000039087_LINE476_Rreb1_I	0.927908	0.995567	0.882267	0.063	0.045	0.039
ENSMUSG00000048938_LINE6860_Nr1h5_I_N1	0.928522	0.943691	0.551328	0.053	0.051	0.053
ENSMUSG00000024220_LINE358_Zfp523_I	0.929136	0.679864	0.159059	0.046	0.048	0.048
ENSMUSG00000045518_LINE965_Onecut3_I	0.930348	0.800082	0.223162	0.049	0.051	0.052
ENSMUSG00000001280_LINE281_Sp1_D	0.931545	0.482257	0.0238309	0.038	0.055	0.044
ENSMUSG00000000282_LINE38_Mnt_D	0.933891	0.389615	0.0262202	0.048	0.042	0.057
ENSMUSG00000046897_LINE544_Zfp740_D_N3	0.933891	0.975394	0.589755	0.055	0.038	0.062
ENSMUSG00000075304_LINE853_Sp5_I	0.93504	0.720109	0.127746	0.042	0.044	0.046
ENSMUSG00000038560_LINE471_Sp6_I	0.936174	0.723101	0.145368	0.044	0.04	0.043
ENSMUSG00000038342_LINE128_Mlxip_D	0.937293	0.884027	0.369289	0.055	0.052	0.054
ENSMUSG00000063659_LINE743_Zfp238_I	0.937293	0.922833	0.438127	0.058	0.045	0.05
ENSMUSG00000025407_LINE1011_Gli1_I_N1	0.938397	0.859679	0.260725	0.059	0.04	0.05
ENSMUSG00000041483_LINE491_Zfp281_D_N1	0.939485	0.944199	0.519516	0.052	0.05	0.057
ENSMUSG00000015579_LINE1179_Nkx25_D_N1	0.940022	0.870372	0.285922	0.051	0.054	0.044
ENSMUSG00000038721_LINE1319_Hoxb7_D	0.940022	0.93504	0.424139	0.042	0.056	0.044
ENSMUSG00000055991_LINE656_Zkscan5_D	0.941618	0.908978	0.349319	0.047	0.052	0.048
ENSMUSG00000000782_LINE1702_Tcf7_D_N1	0.942662	0.726078	0.148458	0.034	0.045	0.046
ENSMUSG00000048402_LINE1430_Gli2_I_N1	0.942662	0.858681	0.259277	0.048	0.053	0.041
ENSMUSG00000059689_LINE696_Zfp637_D	0.943691	0.948624	0.523061	0.052	0.041	0.048
ENSMUSG00000044220_LINE1357_Nkx23_D	0.944706	0.980625	0.635737	0.049	0.04	0.049
ENSMUSG00000020453_LINE325_Patz1_I	0.945707	0.960642	0.432872	0.042	0.047	0.058
ENSMUSG00000000690_LINE1141_Hoxb6_D	0.946693	0.891721	0.298164	0.055	0.047	0.058
ENSMUSG00000030380_LINE406_Mzf1_D_N2	0.948624	0.895021	0.217869	0.05	0.053	0.056
ENSMUSG00000030087_LINE1139_Klf15_I	0.948624	0.96574	0.51597	0.049	0.044	0.051
ENSMUSG00000032033_LINE1280_Barx2_D	0.950958	0.826446	0.217869	0.044	0.053	0.048
ENSMUSG00000032446_LINE1801_Eomes_D	0.950958	0.92348	0.365935	0.048	0.053	0.045
ENSMUSG00000035041_LINE213_Creb3l3_I	0.951416	0.858681	0.157975	0.035	0.055	0.059
ENSMUSG00000028466_LINE1467_Creb3_I_N1	0.951416	0.868471	0.184066	0.049	0.039	0.041
ENSMUSG00000027109_LINE1060_Sp3_I_N5	0.95232	0.806272	0.203691	0.051	0.057	0.04
ENSMUSG00000048001_LINE146_Hes5_D	0.95232	0.805045	0.236707	0.057	0.054	0.044
ENSMUSG00000027109_LINE1029_Sp3_I_N1	0.954951	0.965047	0.579344	0.055	0.048	0.049
ENSMUSG00000048562_LINE568_Sp8_I	0.955802	0.821822	0.217869	0.044	0.044	0.05
ENSMUSG00000004231_LINE1466_Pax2_D	0.955802	0.898248	0.253533	0.05	0.049	0.045
ENSMUSG00000068859_LINE776_Sp9_I	0.958279	0.812349	0.21525	0.045	0.052	0.044
ENSMUSG00000031965_LINE1799_Tbx20_D	0.958279	0.945707	0.376028	0.046	0.058	0.055
ENSMUSG00000060284_LINE704_Sp7_I	0.959079	0.814745	0.21656	0.043	0.052	0.058
ENSMUSG00000038210_LINE1310_Hoxa11_D_N2	0.959867	0.907498	0.349319	0.046	0.039	0.048
ENSMUSG00000004328_LINE324_Hif3a_I_N1	0.960642	0.973223	0.617196	0.043	0.04	0.062
ENSMUSG00000052040_LINE1529_Klf13_I_N1	0.961406	0.707986	0.051376	0.051	0.047	0.056
ENSMUSG00000040891_LINE3459_Foxa3_I_N1	0.963625	0.929136	0.304372	0.047	0.045	0.045
NP_0010765961_LINE6214_NP_0010765961_I_N2	0.963625	0.977172	0.533683	0.05	0.058	0.044
ENSMUSG00000056493_LINE1097_Foxk1_D_N1	0.965047	0.822983	0.149503	0.046	0.037	0.053
ENSMUSG00000051490_LINE4301_Foxd4_I_N1	0.965047	0.929136	0.316956	0.044	0.069	0.058
NP_0011820571_LINE9930_Gm5294_I_N3	0.96574	0.826446	0.156901	0.049	0.064	0.04
ENSMUSG00000050397_LINE4153_Foxl2_I_N1	0.96574	0.930348	0.304372	0.042	0.049	0.067
NP_0011820571_LINE9905_Gm5294_I_N1	0.96574	0.926664	0.309067	0.05	0.054	0.056
NP_0320502_LINE10028_Foxl1_I_N1	0.966422	0.927908	0.331368	0.057	0.059	0.05
ENSMUSG00000067438_LINE1409_Hmx1_D	0.966422	0.916118	0.339482	0.053	0.055	0.048
ENSMUSG00000026468_LINE1223_Lhx4_D_N2	0.967094	0.99451	0.776838	0.039	0.049	0.053
ENSMUSG00000044542_LINE1359_Prop1_D	0.967094	0.99406	0.796309	0.062	0.05	0.042
ENSMUSG00000038700_LINE1317_Hoxb5_D	0.968403	0.856666	0.182877	0.049	0.033	0.048
ENSMUSG00000017491_LINE1586_Rarb_D_N1	0.968403	0.947666	0.381107	0.045	0.044	0.049
ENSMUSG00000014603_LINE1174_Alx3_D	0.968403	0.994136	0.800082	0.045	0.042	0.045
ENSMUSG00000031688_LINE6320_Pou4f2_I_N1	0.96967	0.960255	0.405063	0.04	0.045	0.056
ENSMUSG00000048349_LINE6330_Pou4f1_I_N1	0.970288	0.95232	0.384505	0.065	0.045	0.047
ENSMUSG00000023902_LINE353_Zscan10_D_N2	0.970288	0.965047	0.530144	0.048	0.068	0.046
ENSMUSG00000021685_LINE1197_Otp_D	0.970591	0.990847	0.745035	0.047	0.051	0.044
ENSMUSG00000040148_LINE1329_Hmx3_D	0.972079	0.974054	0.399895	0.046	0.059	0.045
NP_0322833_LINE1458_NP_0322833_I_N3	0.972656	0.97378	0.415444	0.045	0.044	0.048
ENSMUSG00000030353_LINE7614_Tead4_I_N1	0.972656	0.978377	0.565378	0.047	0.045	0.053
ENSMUSG00000023443_LINE1211_Esx1_D	0.973223	0.980625	0.586292	0.047	0.051	0.05
ENSMUSG00000026586_LINE1226_Prrx1_D	0.97378	0.970288	0.376028	0.05	0.052	0.063
ENSMUSG00000022811_LINE962_Zfp148_I_N2	0.97378	0.986386	0.613795	0.048	0.035	0.043
ENSMUSG00000026890_LINE1232_Lhx6_D	0.974327	0.964342	0.357595	0.049	0.059	0.036
NP_0010765961_LINE6211_NP_0010765961_I_N11	0.975394	0.961406	0.376028	0.051	0.06	0.047
ENSMUSG00000027109_LINE1062_Sp3_I_N1	0.976926	0.886635	0.199918	0.043	0.055	0.057
ENSMUSG00000030001_LINE99_Figla_D	0.977418	0.980625	0.438127	0.042	0.043	0.06
EDL381201_LINE274_Zscan4_D_N3	0.978139	0.924126	0.229881	0.055	0.05	0.043
NP_0322962_LINE6237_NP_0322962_I_N2	0.978377	0.877787	0.166763	0.056	0.044	0.046
ENSMUSG00000025902_LINE1716_Sox17_D_N1	0.978377	0.961406	0.382804	0.054	0.055	0.059
ENSMUSG00000056648_LINE1391_Hoxb8_D	0.979301	0.884027	0.172413	0.056	0.041	0.045
ENSMUSG00000012396_LINE1172_Nanog_D	0.979751	0.944199	0.219188	0.057	0.065	0.054
ENSMUSG00000001657_LINE1153_Hoxc8_D	0.980409	0.930947	0.270961	0.051	0.054	0.048
ENSMUSG00000028639_LINE2093_Ybx1_I_N1	0.981468	0.979751	0.403338	0.049	0.046	0.04
ENSMUSG00000003282_LINE289_Plag1_I	0.981878	0.971492	0.359257	0.055	0.041	0.051
ENSMUSG00000030189_LINE2097_Csda_I_N1	0.982674	0.977418	0.413708	0.054	0.04	0.049
ENSMUSG00000050397_LINE4147_Foxl2_I_N1	0.983251	0.99118	0.498225	0.056	0.054	0.055
ENSMUSG00000018554_LINE2089_Ybx2_I_N1	0.983441	0.977902	0.370972	0.055	0.049	0.048
NP_0011820571_LINE9899_Gm5294_I_N1	0.984179	0.991919	0.44867	0.05	0.046	0.05
ENSMUSG00000051490_LINE4295_Foxd4_I_N1	0.984537	0.991504	0.494676	0.057	0.045	0.051
ENSMUSG00000059824_LINE253_Dbp_D_N1	0.984713	0.888349	0.0771667	0.048	0.048	0.051
ENSMUSG00000037034_LINE7000_Pax1_I_N2	0.985233	0.824143	0.0852754	0.046	0.056	0.059
ENSMUSG00000026976_LINE6972_Pax8_I_N2	0.985233	0.82986	0.0866861	0.049	0.052	0.051
Q8K439_MOUSE_LINE3878_Zfp263_I_N1	0.986857	0.989653	0.510648	0.054	0.045	0.054
ENSMUSG00000032998_LINE1058_Foxj3_D_N1	0.988045	0.939485	0.185255	0.051	0.054	0.054
ENSMUSG00000044224_LINE513_Dnajc21_D	0.988327	0.990847	0.533683	0.044	0.056	0.045
ENSMUSG00000038236_LINE1314_Hoxa7_D_N2	0.988603	0.891721	0.104979	0.05	0.054	0.039
ENSMUSG00000024548_LINE28_Setbp1_D	0.989398	0.968403	0.191284	0.053	0.043	0.055
ENSMUSG00000028042_LINE386_Zbtb7b_D	0.992317	0.954087	0.145368	0.055	0.045	0.046
ENSMUSG00000042472_LINE500_Zfp410_D	0.993061	0.995915	0.432872	0.058	0.045	0.052
ENSMUSG00000027109_LINE1064_Sp3_I_N1	0.993409	0.911886	0.0947566	0.049	0.05	0.059
Q8K439_MOUSE_LINE3883_Zfp263_I_N2	0.993903	0.992697	0.396461	0.054	0.034	0.056
ENSMUSG00000037992_LINE1627_Rara_D_N1	0.99451	0.993577	0.519516	0.058	0.048	0.047
ENSMUSG00000022508_LINE342_Bcl6_D_N1	0.995063	0.999563	0.637409	0.051	0.044	0.052
ENSMUSG00000026222_LINE1678_Sp100_D	0.995567	0.984713	0.323328	0.053	0.049	0.058
NP_0328751_LINE1488_Pit1_D_N4	0.995915	0.975914	0.137346	0.052	0.047	0.048
ENSMUSG00000037621_LINE124_Atoh8_I	0.99808	0.996025	0.396461	0.051	0.05	0.048
ENSMUSG00000025602_LINE372_Zfp202_D	0.99827	0.998643	0.48403	0.049	0.039	0.045
ENSMUSG00000024927_LINE1657_Rela_D_N1	0.998873	0.997743	0.349319	0.046	0.05	0.051
ENSMUSG00000016477_LINE990_E2f3_D_N1	0.999347	0.993409	0.161237	0.04	0.044	0.047

## Sheet: specificly_depleted_in_HIF_low
MOTIF_ID	p.value_high<low	p.value_high<nega	p.value_low<nega	FDR_high<low	FDR_high<nega	FDR_low<nega
ENSMUSG00000037621_LINE124_Atoh8_I	0.000202104	0.00392125	0.617196	0.048	0.062	0.043
NP_0011820571_LINE9905_Gm5294_I_N1	0.0074907	0.072092	0.701836	0.047	0.055	0.043
ENSMUSG00000050397_LINE4153_Foxl2_I_N1	0.0074907	0.0684551	0.704918	0.052	0.047	0.058
NP_0320502_LINE10028_Foxl1_I_N1	0.007683	0.0733363	0.689363	0.041	0.054	0.055
ENSMUSG00000051490_LINE4301_Foxd4_I_N1	0.00808053	0.0684551	0.689363	0.041	0.045	0.037
ENSMUSG00000040891_LINE3459_Foxa3_I_N1	0.00808053	0.0758735	0.698739	0.044	0.043	0.052
ENSMUSG00000038560_LINE471_Sp6_I	0.0111265	0.279891	0.861666	0.051	0.044	0.051
ENSMUSG00000075304_LINE853_Sp5_I	0.0116734	0.279891	0.870372	0.041	0.038	0.059
NP_0328751_LINE1488_Pit1_D_N4	0.0122433	0.0235757	0.864612	0.052	0.071	0.05
ENSMUSG00000028042_LINE386_Zbtb7b_D	0.012537	0.0450486	0.827587	0.045	0.06	0.06
ENSMUSG00000012396_LINE1172_Nanog_D	0.0134547	0.062707	0.779493	0.029	0.042	0.054
ENSMUSG00000022508_LINE342_Bcl6_D_N1	0.0139355	0.000553663	0.339482	0.044	0.054	0.043
ENSMUSG00000025602_LINE372_Zfp202_D	0.0140979	0.00148717	0.542516	0.042	0.044	0.055
ENSMUSG00000048562_LINE568_Sp8_I	0.0140979	0.187651	0.805045	0.045	0.038	0.046
ENSMUSG00000068859_LINE776_Sp9_I	0.0154631	0.185255	0.807498	0.042	0.056	0.045
ENSMUSG00000060284_LINE704_Sp7_I	0.0161867	0.178178	0.797573	0.04	0.046	0.044
ENSMUSG00000037465_LINE1224_Klf10_I	0.0161867	0.476939	0.844174	0.054	0.042	0.059
ENSMUSG00000079994_LINE1775_ENSMUSG00000079994_D_N1	0.0187407	0.0563089	0.326534	0.061	0.042	0.042
ENSMUSG00000025902_LINE1716_Sox17_D_N1	0.0189494	0.0401332	0.615495	0.044	0.049	0.039
ENSMUSG00000027109_LINE1062_Sp3_I_N1	0.019162	0.113365	0.802573	0.038	0.053	0.069
ENSMUSG00000030001_LINE99_Figla_D	0.019808	0.0187407	0.554849	0.041	0.037	0.055
ENSMUSG00000042472_LINE500_Zfp410_D	0.019808	0.00431429	0.603539	0.054	0.048	0.06
ENSMUSG00000001280_LINE281_Sp1_D	0.019808	0.510648	0.978139	0.049	0.039	0.062
ENSMUSG00000025216_LINE1218_Lbx1_I	0.0202494	0.0220983	0.243645	0.052	0.049	0.042
ENSMUSG00000024927_LINE1657_Rela_D_N1	0.0202494	0.00246273	0.640743	0.046	0.056	0.049
NP_0328751_LINE15940_Pit1_I_N1	0.020699	0.269489	0.670247	0.051	0.052	0.045
ENSMUSG00000015579_LINE1179_Nkx25_D_N1	0.0216234	0.135388	0.731984	0.055	0.045	0.048
ENSMUSG00000044224_LINE513_Dnajc21_D	0.022582	0.0093822	0.462781	0.037	0.037	0.054
ENSMUSG00000035397_LINE2773_Klf16_I_N3	0.022582	0.620589	0.942662	0.042	0.048	0.046
ENSMUSG00000025323_LINE369_Sp4_D_N2	0.022582	0.48403	0.968079	0.053	0.039	0.035
ENSMUSG00000020653_LINE897_Klf11_I_N3	0.0230744	0.64738	0.948145	0.046	0.059	0.043
ENSMUSG00000052040_LINE1535_Klf13_I_N3	0.0235757	0.623972	0.938389	0.031	0.049	0.055
ENSMUSG00000073209_LINE821_Klf14_I	0.0246056	0.644067	0.948145	0.059	0.042	0.044
ENSMUSG00000030557_LINE1510_Mef2a_I	0.0256725	0.360924	0.856666	0.046	0.052	0.048
ENSMUSG00000003032_LINE286_Klf4_D_N2	0.0264988	0.231236	0.761913	0.047	0.054	0.053
NP_6637552_LINE1462_NP_6637552_I_N11	0.0267775	0.131529	0.64738	0.047	0.043	0.046
ENSMUSG00000079994_LINE1779_ENSMUSG00000079994_D_N1	0.0267775	0.718605	0.906001	0.042	0.046	0.066
ENSMUSG00000072294_LINE812_Klf12_D_N1	0.0273445	0.577603	0.907498	0.059	0.038	0.046
ENSMUSG00000021604_LINE1196_Irx4_D	0.0279214	0.537219	0.890044	0.05	0.055	0.05
ENSMUSG00000029754_LINE1266_Dlx6_I	0.0291052	0.187651	0.634065	0.056	0.043	0.043
ENSMUSG00000020656_LINE1130_Grhl1_I	0.0297125	0.554849	0.740723	0.052	0.056	0.054
ENSMUSG00000074366_LINE1427_Obox5_D	0.03033	0.143334	0.673466	0.054	0.051	0.057
ENSMUSG00000025821_LINE373_Zfp282_I	0.0306441	0.121309	0.505324	0.044	0.054	0.046
ENSMUSG00000025469_LINE1221_Msx3_D_N1	0.0306441	0.645723	0.844174	0.037	0.043	0.054
ENSMUSG00000027109_LINE1055_Sp3_I_N13	0.0309581	0.386205	0.833237	0.052	0.063	0.048
ENSMUSG00000026976_LINE6969_Pax8_I_N1	0.0315968	0.420656	0.874117	0.044	0.054	0.036
ENSMUSG00000037034_LINE6997_Pax1_I_N1	0.0322461	0.403338	0.881382	0.055	0.044	0.049
ENSMUSG00000052040_LINE1529_Klf13_I_N1	0.0329064	0.276899	0.942662	0.05	0.051	0.06
ENSMUSG00000023034_LINE6707_Nr4a1_I_N1	0.0360166	0.0962805	0.650681	0.058	0.041	0.047
ENSMUSG00000048349_LINE6330_Pou4f1_I_N1	0.0371027	0.0450486	0.605253	0.05	0.052	0.041
ENSMUSG00000032998_LINE1058_Foxj3_D_N1	0.0389758	0.0583824	0.807498	0.054	0.048	0.051
ENSMUSG00000031688_LINE6320_Pou4f2_I_N1	0.0397454	0.0459125	0.600105	0.058	0.052	0.037
ENSMUSG00000024220_LINE358_Zfp523_I	0.0401332	0.310637	0.846304	0.043	0.067	0.05
ENSMUSG00000021848_LINE1198_Otx2_D	0.0409211	0.178178	0.584556	0.054	0.041	0.035
NP_0011820571_LINE9930_Gm5294_I_N3	0.0413213	0.167885	0.838763	0.045	0.049	0.044
ENSMUSG00000003282_LINE289_Plag1_I	0.0417214	0.0322461	0.64738	0.041	0.055	0.054
ENSMUSG00000074637_LINE1770_Sox2_D_N2	0.0425341	0.360924	0.554849	0.049	0.057	0.046
ENSMUSG00000004328_LINE324_Hif3a_I_N1	0.0433363	0.0256725	0.408516	0.051	0.053	0.06
ENSMUSG00000030256_LINE106_Bhlhe41_D	0.0446231	0.406788	0.845239	0.053	0.045	0.046
ENSMUSG00000003184_LINE1496_Irf3_D	0.0450486	0.0433595	0.355933	0.054	0.049	0.045
ENSMUSG00000039656_LINE1629_Rxrb_D_N1	0.0450486	0.149494	0.438127	0.058	0.042	0.042
ENSMUSG00000016477_LINE990_E2f3_D_N1	0.0450486	0.00659077	0.842025	0.057	0.039	0.055
ENSMUSG00000007946_LINE1168_Phox2a_D	0.0459125	0.00609745	0.0902904	0.054	0.041	0.046
ENSMUSG00000047591_LINE638_Mafa_I_N1	0.0459125	0.632388	0.526603	0.06	0.052	0.064
ENSMUSG00000034271_LINE208_Jdp2_D_N2	0.0459125	0.427628	0.743603	0.053	0.036	0.05
ENSMUSG00000056493_LINE1097_Foxk1_D_N1	0.0459125	0.180518	0.837669	0.057	0.047	0.059
ENSMUSG00000012520_LINE1173_Phox2b_D	0.0467896	0.00578682	0.0932503	0.038	0.054	0.057
ENSMUSG00000055435_LINE663_Maf_I_N1	0.0467896	0.625659	0.523061	0.052	0.052	0.05
ENSMUSG00000033837_LINE1060_Foxh1_I	0.0467896	0.0605149	0.528374	0.05	0.047	0.048
ENSMUSG00000031870_LINE6829_Pgr_I_N9	0.0467896	0.885769	0.761913	0.051	0.041	0.067
ENSMUSG00000041730_LINE5807_Prrxl1_I_N1	0.0481317	0.00642259	0.0852754	0.042	0.048	0.044
ENSMUSG00000071341_LINE808_Egr4_I	0.0485835	0.178178	0.329753	0.058	0.045	0.048
ENSMUSG00000038700_LINE1317_Hoxb5_D	0.0495007	0.139323	0.807498	0.053	0.051	0.038
ENSMUSG00000000690_LINE1141_Hoxb6_D	0.0504315	0.104168	0.689363	0.04	0.055	0.042
ENSMUSG00000054191_LINE628_Klf1_D	0.051376	0.116848	0.634065	0.049	0.049	0.058
ENSMUSG00000004231_LINE1466_Pax2_D	0.051376	0.100166	0.737826	0.047	0.059	0.036
ENSMUSG00000032033_LINE1280_Barx2_D	0.051376	0.166763	0.800082	0.062	0.051	0.043
ENSMUSG00000005698_LINE295_Ctcf_D	0.051376	0.316956	0.867511	0.048	0.057	0.055
ENSMUSG00000043342_LINE1352_Hoxd9_D_N1	0.0552938	0.122213	0.382804	0.036	0.044	0.059
Q8K439_MOUSE_LINE3883_Zfp263_I_N2	0.0552938	0.00712066	0.606966	0.056	0.044	0.054
ENSMUSG00000027109_LINE1064_Sp3_I_N1	0.0563089	0.0758735	0.911886	0.047	0.04	0.052
ENSMUSG00000048349_LINE6338_Pou4f1_I_N4	0.0573384	0.301261	0.469856	0.044	0.04	0.054
ENSMUSG00000027109_LINE1060_Sp3_I_N5	0.0573384	0.190067	0.792499	0.049	0.04	0.053
ENSMUSG00000040953_LINE1336_ENSMUSG00000040953_I	0.0583824	0.0429468	0.305935	0.049	0.044	0.041
ENSMUSG00000031627_LINE1502_Irf2_D	0.0583824	0.376028	0.473397	0.062	0.044	0.055
ENSMUSG00000041583_LINE1343_Obox6_D	0.0594412	0.0433595	0.359257	0.055	0.053	0.04
ENSMUSG00000026976_LINE6972_Pax8_I_N2	0.0594412	0.175857	0.917495	0.05	0.045	0.055
ENSMUSG00000037034_LINE7000_Pax1_I_N2	0.0594412	0.173554	0.922833	0.056	0.059	0.046
ENSMUSG00000063972_LINE1636_Nr6a1_I	0.0605149	0.046351	0.298164	0.053	0.063	0.052
ENSMUSG00000037992_LINE1627_Rara_D_N1	0.0605149	0.00659077	0.531913	0.048	0.039	0.062
ENSMUSG00000067438_LINE1409_Hmx1_D	0.0605149	0.0866861	0.645723	0.047	0.045	0.057
ENSMUSG00000030189_LINE2097_Csda_I_N1	0.0610591	0.0216234	0.632388	0.046	0.048	0.038
ENSMUSG00000072294_LINE811_Klf12_D_N1	0.0616034	0.459249	0.892551	0.042	0.057	0.043
ENSMUSG00000028639_LINE2093_Ybx1_I_N1	0.0621552	0.0220983	0.584556	0.051	0.048	0.052
ENSMUSG00000061894_LINE719_Zscan20_D	0.062707	0.265087	0.526603	0.045	0.046	0.049
ENSMUSG00000018554_LINE2089_Ybx2_I_N1	0.0632664	0.0235757	0.613795	0.045	0.053	0.04
ENSMUSG00000031688_LINE6328_Pou4f2_I_N4	0.0638258	0.292014	0.445151	0.047	0.054	0.054
ENSMUSG00000024406_LINE1476_Pou5f1_D_N4	0.0643929	0.452192	0.533683	0.045	0.062	0.044
ENSMUSG00000075595_LINE855_Zfp652_D	0.0649599	0.284411	0.653972	0.051	0.049	0.045
ENSMUSG00000030353_LINE7614_Tead4_I_N1	0.0661094	0.0216234	0.468087	0.065	0.053	0.057
ENSMUSG00000051910_LINE1751_Sox6_D_N1	0.0661094	0.704918	0.531913	0.051	0.069	0.049
ENSMUSG00000079033_LINE16118_Mef2b_I_N1	0.0661094	0.359257	0.842025	0.061	0.047	0.048
ENSMUSG00000027210_LINE1239_Meis2_D_N1	0.0672745	0.221835	0.370972	0.046	0.05	0.047
ENSMUSG00000027109_LINE1034_Sp3_I_N1	0.0690533	0.349319	0.743603	0.057	0.044	0.043
ENSMUSG00000016458_LINE2218_Wt1_I	0.0696515	0.376028	0.787351	0.049	0.044	0.048
ENSMUSG00000048450_LINE1363_Msx1_D	0.072092	0.122213	0.424139	0.041	0.052	0.059
ENSMUSG00000029705_LINE1260_Cux1_D	0.072092	0.372654	0.771473	0.057	0.049	0.056
ENSMUSG00000035934_LINE1297_Pknox2_D_N1	0.072092	0.615495	0.809933	0.045	0.043	0.057
ENSMUSG00000001419_LINE6402_Mef2d_I_N1	0.072092	0.362591	0.833237	0.062	0.048	0.046
Q8K439_MOUSE_LINE3878_Zfp263_I_N1	0.0745968	0.0113971	0.507099	0.05	0.044	0.055
ENSMUSG00000038721_LINE1319_Hoxb7_D	0.0745968	0.0690533	0.582821	0.058	0.055	0.048
ENSMUSG00000021540_LINE17877_Smad5_I_N1	0.0771667	0.147421	0.270961	0.048	0.034	0.045
ENSMUSG00000022485_LINE1206_Hoxc5_D	0.0771667	0.596662	0.521288	0.047	0.05	0.051
ENSMUSG00000027796_LINE17907_Smad9_I_N1	0.0811455	0.144351	0.268016	0.04	0.05	0.057
ENSMUSG00000040289_LINE132_Hey1_I	0.0811455	0.519516	0.906001	0.07	0.05	0.052
ENSMUSG00000005917_LINE1161_Otx1_D_N2	0.0825052	0.180518	0.601822	0.063	0.042	0.057
ENSMUSG00000032744_LINE111_Heyl_I	0.0825052	0.5	0.910441	0.048	0.057	0.054
ENSMUSG00000005442_LINE1706_Cic_D	0.0838818	0.180518	0.298164	0.041	0.05	0.039
ENSMUSG00000022809_LINE1605_Nr1i2_I	0.0838818	0.683044	0.355933	0.057	0.039	0.057
ENSMUSG00000046897_LINE544_Zfp740_D_N3	0.0838818	0.0251344	0.37772	0.064	0.042	0.05
ENSMUSG00000031681_LINE7390_Smad1_I_N1	0.0852754	0.143334	0.257837	0.043	0.049	0.045
ENSMUSG00000019789_LINE59_Hey2_D	0.0852754	0.537219	0.916118	0.035	0.044	0.062
EDL381201_LINE274_Zscan4_D_N3	0.0859808	0.0784763	0.774164	0.042	0.063	0.047
ENSMUSG00000044807_LINE521_Zfp354c_I	0.0866861	0.565378	0.879594	0.057	0.052	0.045
ENSMUSG00000038151_LINE465_Prdm1_I	0.088114	0.487578	0.394747	0.042	0.044	0.054
ENSMUSG00000070828_LINE796_Zscan4f_I	0.0888366	0.0393576	0.355933	0.053	0.053	0.047
ENSMUSG00000063659_LINE743_Zfp238_I	0.0910216	0.0672745	0.579344	0.057	0.055	0.038
ENSMUSG00000000078_LINE748_Klf6_I_N1	0.0925016	0.90675	0.954951	0.047	0.043	0.052
ENSMUSG00000054272_LINE629_Zscan4c_D	0.0939991	0.038594	0.362591	0.048	0.039	0.058
ENSMUSG00000022641_LINE1712_Bbx_D	0.0939991	0.21525	0.726078	0.046	0.052	0.058
ENSMUSG00000029178_LINE1109_Klf3_I_N1	0.0939991	0.914725	0.95232	0.051	0.046	0.062
ENSMUSG00000055148_LINE1598_Klf2_I_N1	0.0939991	0.913314	0.954951	0.052	0.045	0.056
ENSMUSG00000058665_LINE1395_En1_D_N1	0.0955141	0.0684551	0.282899	0.062	0.052	0.059
ENSMUSG00000070826_LINE795_Zscan4ps2_I	0.0955141	0.0363748	0.364263	0.05	0.051	0.049
ENSMUSG00000022479_LINE1604_Vdr_D	0.0970469	0.197427	0.349319	0.043	0.041	0.049
BAE290471_LINE1212_Cebpd_I_N1	0.0978222	0.55133	0.911163	0.063	0.05	0.059
ENSMUSG00000051510_LINE237_Mafg_D	0.0993817	0.163434	0.247856	0.056	0.04	0.052
ENSMUSG00000059689_LINE696_Zfp637_D	0.101752	0.0533067	0.466317	0.058	0.044	0.041
ENSMUSG00000041578_LINE1341_Crx_D_N1	0.101752	0.21525	0.531913	0.068	0.048	0.049
ENSMUSG00000000317_LINE277_Bcl6b_D	0.103357	0.389615	0.575861	0.052	0.062	0.051
ENSMUSG00000033730_LINE430_Egr3_D_N1	0.104168	0.589755	0.630711	0.039	0.053	0.049
ENSMUSG00000067724_LINE1410_Gbx1_D_N2	0.104979	0.0173258	0.101752	0.051	0.054	0.044
ENSMUSG00000025407_LINE1011_Gli1_I_N1	0.104979	0.139323	0.731984	0.053	0.048	0.049
ENSMUSG00000046160_LINE142_Olig1_I	0.104979	0.355933	0.770119	0.039	0.055	0.049
ENSMUSG00000028023_LINE1243_Pitx2_D	0.105799	0.279891	0.734913	0.038	0.058	0.048
ENSMUSG00000071661_LINE810_Zbtb3_D	0.10662	0.657251	0.653972	0.046	0.046	0.052
ENSMUSG00000048402_LINE1430_Gli2_I_N1	0.10662	0.146395	0.724589	0.061	0.056	0.045
ENSMUSG00000021055_LINE1597_Esr2_I	0.108279	0.304372	0.526603	0.059	0.045	0.045
ENSMUSG00000020160_LINE1184_Meis1_D_N2	0.109956	0.349319	0.623972	0.051	0.049	0.063
XP_0014736851_LINE1464_Nkx11_D_N7	0.111651	0.127746	0.413708	0.053	0.038	0.044
ENSMUSG00000036139_LINE1301_Hoxc9_D_N1	0.111651	0.593212	0.883152	0.057	0.067	0.042
ENSMUSG00000029112_LINE1250_Nkx11_I	0.113365	0.135388	0.446911	0.054	0.049	0.052
ENSMUSG00000005677_LINE1576_Nr1i3_I	0.113365	0.299713	0.528374	0.069	0.036	0.05
ENSMUSG00000033730_LINE431_Egr3_D_N1	0.113365	0.660518	0.721605	0.047	0.053	0.042
ENSMUSG00000002578_LINE762_Ikzf4_I_N3	0.115097	0.0267775	0.219188	0.046	0.05	0.044
ENSMUSG00000029127_LINE394_Zbtb49_I	0.115097	0.038594	0.309067	0.061	0.055	0.038
ENSMUSG00000070643_LINE1766_Sox13_D	0.115097	0.107449	0.476939	0.056	0.048	0.049
ENSMUSG00000058756_LINE6868_Thra_I_N1	0.115097	0.292014	0.657251	0.048	0.062	0.052
ENSMUSG00000018654_LINE316_Ikzf1_I	0.116848	0.0273445	0.233963	0.046	0.038	0.04
ENSMUSG00000029546_LINE1251_Uncx_D_N2	0.116848	0.121309	0.239468	0.042	0.043	0.044
ENSMUSG00000035011_LINE1191_Zbtb7a_I_N1	0.116848	0.771473	0.848415	0.064	0.04	0.046
ENSMUSG00000044646_LINE1333_Zbtb7c_I_N1	0.116848	0.766037	0.860677	0.043	0.055	0.039
ENSMUSG00000021362_LINE5293_Gcm2_I_N14	0.118618	0.362591	0.51597	0.043	0.045	0.053
ENSMUSG00000026222_LINE1678_Sp100_D	0.118618	0.0154631	0.68621	0.065	0.048	0.06
ENSMUSG00000046957_LINE1822_Spz1_D	0.120406	0.512422	0.805045	0.043	0.043	0.054
ENSMUSG00000021779_LINE6682_Thrb_I_N1	0.122213	0.293548	0.667016	0.068	0.044	0.043
ENSMUSG00000024238_LINE266_Zeb1_I	0.122213	0.399895	0.749314	0.052	0.038	0.066
NP_0322962_LINE6237_NP_0322962_I_N2	0.122213	0.121309	0.838763	0.054	0.056	0.055
ENSMUSG00000033237_LINE27_Arid2_I	0.123126	0.432872	0.800082	0.039	0.047	0.062
ENSMUSG00000038342_LINE128_Mlxip_D	0.124038	0.115973	0.64738	0.067	0.049	0.052
ENSMUSG00000029178_LINE1101_Klf3_I_N15	0.125883	0.455719	0.746467	0.051	0.05	0.062
ENSMUSG00000030380_LINE406_Mzf1_D_N2	0.125883	0.108279	0.791217	0.059	0.05	0.048
ENSMUSG00000056648_LINE1391_Hoxb8_D	0.125883	0.129628	0.835463	0.049	0.05	0.057
ENSMUSG00000050100_LINE1371_Hmx2_D	0.127746	0.0939991	0.464549	0.048	0.039	0.042
ENSMUSG00000000078_LINE740_Klf6_I_N15	0.127746	0.427628	0.746467	0.051	0.045	0.057
ENSMUSG00000051184_LINE606_Zfp524_I	0.127746	0.173554	0.75355	0.063	0.049	0.06
ENSMUSG00000021575_LINE74_Ahrr_I	0.127746	0.498225	0.832115	0.058	0.05	0.047
ENSMUSG00000001657_LINE1153_Hoxc8_D	0.129628	0.0696515	0.754957	0.042	0.043	0.047
ENSMUSG00000031621_LINE1272_Isx_D	0.131529	0.00828591	0.088114	0.053	0.044	0.048
ENSMUSG00000034161_LINE113_Scx_I	0.131529	0.022582	0.295082	0.043	0.051	0.059
ENSMUSG00000041483_LINE491_Zfp281_D_N1	0.131529	0.0605149	0.469856	0.048	0.053	0.052
ENSMUSG00000041540_LINE1737_Sox5_D_N2	0.131529	0.0649599	0.494676	0.057	0.048	0.044
ENSMUSG00000055148_LINE1590_Klf2_I_N14	0.131529	0.432872	0.743603	0.045	0.053	0.056
ENSMUSG00000017861_LINE1526_Mybl2_D	0.133449	0.235335	0.668632	0.052	0.038	0.048
ENSMUSG00000024548_LINE28_Setbp1_D	0.133449	0.0339188	0.826446	0.047	0.071	0.048
ENSMUSG00000001444_LINE1790_Tbx21_I	0.135388	0.487578	0.802573	0.038	0.061	0.045
ENSMUSG00000019256_LINE58_Ahr_I	0.135388	0.491126	0.838763	0.04	0.044	0.051
ENSMUSG00000068079_LINE162_Tcf15_I	0.136367	0.0202494	0.290487	0.048	0.054	0.046
ENSMUSG00000041309_LINE5796_Nkx62_I_N1	0.136367	0.115097	0.586292	0.036	0.051	0.042
ENSMUSG00000006587_LINE298_Snai3_I	0.137346	0.634065	0.660518	0.042	0.055	0.047
ENSMUSG00000030678_LINE1154_Maz_I	0.139323	0.0329064	0.242247	0.066	0.041	0.041
ENSMUSG00000015579_LINE1178_Nkx25_D_N1	0.139323	0.184066	0.381107	0.058	0.037	0.049
ENSMUSG00000027109_LINE1029_Sp3_I_N1	0.139323	0.0342599	0.431122	0.042	0.045	0.048
ENSMUSG00000045518_LINE965_Onecut3_I	0.143334	0.202427	0.774164	0.049	0.048	0.048
ENSMUSG00000030087_LINE1139_Klf15_I	0.144351	0.0342599	0.473397	0.044	0.046	0.064
ENSMUSG00000019803_LINE1593_Nr2e1_D_N1	0.145368	0.133449	0.233963	0.039	0.059	0.039
ENSMUSG00000075394_LINE1433_Hoxc4_D	0.145368	0.173554	0.35097	0.044	0.044	0.041
ENSMUSG00000044538_LINE1358_Gm4830_D	0.145368	0.245043	0.51597	0.053	0.046	0.054
ENSMUSG00000029135_LINE202_Fosl2_D	0.145368	0.431122	0.593212	0.05	0.04	0.04
NP_0832781_LINE6279_NP_0832781_I_N2	0.146395	0.118618	0.575861	0.039	0.041	0.047
ENSMUSG00000042821_LINE502_Snai1_D	0.147421	0.610385	0.653972	0.049	0.05	0.065
ENSMUSG00000037034_LINE7005_Pax1_I_N1	0.149494	0.332984	0.354277	0.05	0.052	0.051
ENSMUSG00000009741_LINE5313_Ubp1_I_N1	0.149494	0.194955	0.379411	0.04	0.037	0.041
ENSMUSG00000079033_LINE16134_Mef2b_I_N1	0.149494	0.326534	0.554849	0.052	0.038	0.038
ENSMUSG00000038648_LINE216_Creb3l2_D_N1	0.149494	0.681454	0.740723	0.049	0.053	0.043
ENSMUSG00000039377_LINE1324_Hlx_D	0.151585	0.0733363	0.355933	0.043	0.041	0.06
ENSMUSG00000038210_LINE1310_Hoxa11_D_N2	0.151585	0.0866861	0.667016	0.046	0.048	0.035
ENSMUSG00000000078_LINE749_Klf6_I_N1	0.151585	0.204955	0.776838	0.056	0.047	0.039
ENSMUSG00000001419_LINE6418_Mef2d_I_N1	0.152641	0.316956	0.55133	0.052	0.053	0.039
ENSMUSG00000044220_LINE1357_Nkx23_D	0.153696	0.019808	0.354277	0.05	0.049	0.043
ENSMUSG00000055991_LINE656_Zkscan5_D	0.153696	0.0939991	0.640743	0.043	0.045	0.07
ENSMUSG00000021381_LINE1193_Barx1_D	0.155826	0.0523343	0.337854	0.046	0.056	0.06
ENSMUSG00000023902_LINE353_Zscan10_D_N2	0.155826	0.0329064	0.482257	0.035	0.051	0.046
ENSMUSG00000041649_LINE492_Klf8_D	0.155826	0.505324	0.886635	0.038	0.044	0.049
ENSMUSG00000026976_LINE6977_Pax8_I_N1	0.156901	0.307498	0.320136	0.057	0.052	0.044
ENSMUSG00000031870_LINE6812_Pgr_I_N1	0.157975	0.544281	0.262174	0.048	0.038	0.051
ENSMUSG00000038418_LINE470_Egr1_D_N1	0.157975	0.365935	0.372654	0.05	0.054	0.056
ENSMUSG00000021506_LINE1195_Pitx1_D	0.157975	0.247856	0.526603	0.053	0.053	0.06
ENSMUSG00000001419_LINE6416_Mef2d_I_N1	0.157975	0.568878	0.660518	0.054	0.057	0.045
ENSMUSG00000029178_LINE1110_Klf3_I_N1	0.157975	0.225836	0.800082	0.043	0.051	0.038
ENSMUSG00000020453_LINE325_Patz1_I	0.160143	0.0371027	0.526603	0.053	0.04	0.052
ENSMUSG00000026735_LINE87_Ptf1a_I	0.162331	0.0349535	0.190067	0.05	0.045	0.041
ENSMUSG00000035934_LINE1298_Pknox2_D_N1	0.164537	0.452192	0.160143	0.053	0.051	0.056
ENSMUSG00000070495_LINE1841_Ctcfl_I	0.164537	0.455719	0.593212	0.052	0.044	0.046
ENSMUSG00000079033_LINE16132_Mef2b_I_N1	0.164537	0.565378	0.663773	0.05	0.05	0.051
ENSMUSG00000021685_LINE1197_Otp_D	0.166763	0.00892948	0.259277	0.056	0.037	0.054
ENSMUSG00000009733_LINE1128_Tcfcp2_I	0.166763	0.180518	0.365935	0.045	0.053	0.049
ENSMUSG00000046873_LINE1363_Mbtps2_I_N1	0.166763	0.431122	0.512422	0.054	0.056	0.049
ENSMUSG00000040726_LINE1334_Hesx1_I	0.169008	0.100166	0.160143	0.045	0.056	0.049
ENSMUSG00000057098_LINE155_Ebf1_D	0.169008	0.0230744	0.194955	0.048	0.041	0.061
ENSMUSG00000034057_LINE1562_Gm239_I	0.169008	0.304372	0.304372	0.048	0.057	0.063
ENSMUSG00000051176_LINE3218_Zfp42_I_N1	0.169008	0.434622	0.507099	0.049	0.043	0.041
ENSMUSG00000004872_LINE1467_Pax3_I	0.169008	0.323328	0.526603	0.05	0.05	0.044
ENSMUSG00000017491_LINE1586_Rarb_D_N1	0.169008	0.0573384	0.61209	0.054	0.053	0.052
ENSMUSG00000015605_LINE1509_Srf_D	0.169008	0.236707	0.754957	0.046	0.051	0.053
ENSMUSG00000038236_LINE1314_Hoxa7_D_N2	0.171272	0.0939991	0.886635	0.062	0.04	0.037
ENSMUSG00000029249_LINE1130_Rest_I_N1	0.173554	0.171272	0.386205	0.052	0.05	0.057
ENSMUSG00000038227_LINE1312_Hoxa9_D_N1	0.173554	0.193728	0.558363	0.056	0.054	0.042
ENSMUSG00000057469_LINE996_E2f6_I	0.173554	0.135388	0.745035	0.038	0.059	0.05
ENSMUSG00000040929_LINE1671_Rfx3_D_N1	0.173554	0.332984	0.746467	0.044	0.048	0.05
ENSMUSG00000040033_LINE1785_Stat2_I	0.174706	0.35262	0.589755	0.051	0.059	0.045
ENSMUSG00000025902_LINE1717_Sox17_D_N1	0.175857	0.103357	0.469856	0.036	0.053	0.045
ENSMUSG00000028201_LINE1245_Lhx8_D_N1	0.175857	0.153696	0.670247	0.046	0.052	0.06
ENSMUSG00000025959_LINE374_Klf7_D	0.175857	0.501775	0.779493	0.048	0.049	0.043
ENSMUSG00000045179_LINE1742_Sox3_D_N1	0.178178	0.629028	0.468087	0.058	0.051	0.039
ENSMUSG00000025229_LINE1219_Pitx3_D	0.180518	0.410245	0.514196	0.055	0.056	0.047
NP_0322962_LINE6241_NP_0322962_I_N4	0.182877	0.190067	0.568878	0.048	0.039	0.047
ENSMUSG00000055148_LINE1577_Klf2_I_N1	0.182877	0.149494	0.642405	0.038	0.051	0.048
ENSMUSG00000024431_LINE1607_Nr3c1_D	0.184066	0.473397	0.778165	0.037	0.049	0.063
ENSMUSG00000039087_LINE476_Rreb1_I	0.185255	0.00480621	0.114231	0.044	0.046	0.047
ENSMUSG00000001419_LINE6419_Mef2d_I_N14	0.185255	0.476939	0.498225	0.047	0.043	0.037
ENSMUSG00000053747_LINE1753_Sox14_D_N1	0.185255	0.359257	0.554849	0.047	0.047	0.052
ENSMUSG00000029178_LINE1088_Klf3_I_N1	0.185255	0.145368	0.608675	0.056	0.05	0.053
ENSMUSG00000035011_LINE1188_Zbtb7a_I_N1	0.187651	0.315373	0.393034	0.059	0.061	0.055
ENSMUSG00000046711_LINE74_Hmga1_I_N1	0.187651	0.155826	0.68621	0.037	0.045	0.045
ENSMUSG00000078249_LINE86_Hmga1rs1_I_N1	0.187651	0.15054	0.689363	0.051	0.054	0.054
ENSMUSG00000029249_LINE1131_Rest_I_N10	0.187651	0.473397	0.718605	0.055	0.054	0.053
ENSMUSG00000048001_LINE146_Hes5_D	0.187651	0.194955	0.797573	0.045	0.038	0.052
ENSMUSG00000044646_LINE1330_Zbtb7c_I_N1	0.190067	0.310637	0.410245	0.05	0.052	0.052
ENSMUSG00000027102_LINE1236_Hoxd8_D	0.190067	0.0616034	0.420656	0.048	0.043	0.046
ENSMUSG00000079033_LINE16135_Mef2b_I_N14	0.190067	0.491126	0.491126	0.051	0.047	0.043
ENSMUSG00000027210_LINE1237_Meis2_D_N2	0.190067	0.589755	0.579344	0.053	0.052	0.056
ENSMUSG00000041420_LINE1338_Meis3_D_N2	0.191284	0.593212	0.577603	0.055	0.054	0.042
ENSMUSG00000054310_LINE1388_Obox1_D	0.192502	0.259277	0.577603	0.05	0.051	0.038
ENSMUSG00000046470_LINE1746_Sox18_D	0.192502	0.406788	0.582821	0.049	0.046	0.051
ENSMUSG00000000078_LINE727_Klf6_I_N1	0.192502	0.148458	0.620589	0.06	0.064	0.046
ENSMUSG00000005148_LINE292_Klf5_I	0.192502	0.146395	0.642405	0.055	0.049	0.047
ENSMUSG00000046518_LINE143_Ferd3l_I	0.193728	0.657251	0.568878	0.053	0.057	0.043
ENSMUSG00000040632_LINE223_Nrl_I	0.194955	0.253533	0.157975	0.05	0.054	0.054
ENSMUSG00000041483_LINE489_Zfp281_D_N1	0.194955	0.0616034	0.349319	0.046	0.042	0.048
ENSMUSG00000048938_LINE6860_Nr1h5_I_N1	0.194955	0.0552938	0.469856	0.052	0.05	0.05
ENSMUSG00000047143_LINE4022_Dmrta2_I_N1	0.197427	0.926033	0.346028	0.049	0.056	0.043
ENSMUSG00000047638_LINE6853_Nr1h4_I_N1	0.197427	0.0528205	0.459249	0.057	0.041	0.045
ENSMUSG00000076431_LINE1772_Sox4_D	0.197427	0.667016	0.462781	0.049	0.058	0.054
XP_0036894501_LINE1465_Dobox4_D_N3	0.198672	0.0649599	0.429375	0.048	0.049	0.044
ENSMUSG00000055435_LINE664_Maf_I_N4	0.199918	0.24645	0.151585	0.052	0.05	0.034
ENSMUSG00000038615_LINE215_Nfe2l1_I	0.199918	0.307498	0.162331	0.051	0.051	0.062
ENSMUSG00000047591_LINE639_Mafa_I_N4	0.199918	0.247856	0.179348	0.047	0.045	0.052
ENSMUSG00000022811_LINE957_Zfp148_I_N1	0.199918	0.0638258	0.31379	0.04	0.054	0.053
ENSMUSG00000018678_LINE317_Sp2_I	0.199918	0.273922	0.802573	0.047	0.049	0.054
ENSMUSG00000022811_LINE962_Zfp148_I_N2	0.202427	0.0158214	0.406788	0.056	0.05	0.051
ENSMUSG00000063060_LINE1759_Sox7_D	0.202427	0.410245	0.55133	0.045	0.055	0.063
ENSMUSG00000024176_LINE1713_Sox8_D	0.202427	0.424139	0.55133	0.047	0.06	0.043
ENSMUSG00000026805_LINE1231_Barhl1_D_N1	0.202427	0.0733363	0.589755	0.042	0.054	0.044
ENSMUSG00000037984_LINE331_Neurod6_I_N1	0.202427	0.298164	0.596662	0.044	0.062	0.043
ENSMUSG00000022330_LINE339_Osr2_D	0.202427	0.185255	0.657251	0.05	0.044	0.042
ENSMUSG00000026976_LINE6976_Pax8_I_N1	0.202427	0.697183	0.701836	0.05	0.038	0.048
ENSMUSG00000037034_LINE7004_Pax1_I_N1	0.203691	0.707986	0.740723	0.058	0.047	0.052
ENSMUSG00000029832_LINE1491_Nfe2l3_I_N2	0.204955	0.31379	0.171281	0.06	0.056	0.051
ENSMUSG00000034384_LINE1285_Barhl2_D	0.204955	0.114231	0.530144	0.045	0.046	0.053
ENSMUSG00000034701_LINE293_Neurod1_I_N1	0.204955	0.31379	0.561873	0.049	0.054	0.043
ENSMUSG00000048015_LINE423_Neurod4_I_N1	0.204955	0.304372	0.575861	0.06	0.051	0.049
ENSMUSG00000032481_LINE6527_Smarcc1_I_N1	0.204955	0.379411	0.856666	0.056	0.052	0.049
ENSMUSG00000025369_LINE1534_Smarcc2_I	0.204955	0.372654	0.858681	0.05	0.052	0.041
ENSMUSG00000040841_LINE5788_Six5_I_N1	0.204955	0.812349	0.968403	0.043	0.052	0.063
ENSMUSG00000042464_LINE1349_Hoxd4_I	0.206228	0.228527	0.155826	0.049	0.039	0.05
ENSMUSG00000025498_LINE1499_Irf7_D	0.207501	0.349319	0.292014	0.05	0.048	0.048
ENSMUSG00000050397_LINE4088_Foxl2_I_N1	0.207501	0.835463	0.68621	0.046	0.045	0.058
ENSMUSG00000043753_LINE983_Dmrta1_I	0.210066	0.924126	0.334605	0.056	0.046	0.056
ENSMUSG00000051490_LINE4232_Foxd4_I_N1	0.210066	0.824143	0.704918	0.068	0.047	0.058
NP_0320502_LINE9969_Foxl1_I_N1	0.210066	0.824143	0.714078	0.058	0.046	0.044
ENSMUSG00000040891_LINE3400_Foxa3_I_N1	0.213949	0.833237	0.718605	0.056	0.057	0.045
ENSMUSG00000043013_LINE2138_Onecut1_I_N5	0.21525	0.275411	0.817123	0.048	0.044	0.049
ENSMUSG00000040310_LINE1330_Alx4_D_N1	0.21656	0.0262202	0.224499	0.041	0.04	0.055
ENSMUSG00000038253_LINE1315_Hoxa5_D	0.21656	0.188859	0.617196	0.037	0.049	0.057
ENSMUSG00000043219_LINE1351_Hoxa6_D	0.21656	0.5	0.796309	0.05	0.046	0.049
ENSMUSG00000026805_LINE1228_Barhl1_D_N3	0.217869	0.223162	0.386205	0.062	0.042	0.061
ENSMUSG00000001510_LINE1149_Dlx3_D	0.217869	0.316956	0.734913	0.045	0.047	0.054
ENSMUSG00000043342_LINE1354_Hoxd9_D_N1	0.220507	0.175857	0.473397	0.043	0.04	0.052
ENSMUSG00000045991_LINE2158_Onecut2_I_N5	0.220507	0.279891	0.821822	0.048	0.036	0.055
ENSMUSG00000022952_LINE1674_Runx1_D	0.223162	0.304372	0.282899	0.035	0.055	0.042
ENSMUSG00000033006_LINE1728_Sox10_D_N1	0.223162	0.256397	0.487578	0.049	0.051	0.06
ENSMUSG00000038418_LINE467_Egr1_D_N3	0.223162	0.683044	0.683044	0.046	0.053	0.032
ENSMUSG00000031870_LINE6800_Pgr_I_N1	0.225836	0.212649	0.332984	0.039	0.045	0.036
ENSMUSG00000070691_LINE7301_Runx3_I_N3	0.228527	0.318546	0.287441	0.041	0.06	0.054
ENSMUSG00000058669_LINE1397_Nkx29_D_N2	0.228527	0.236707	0.323328	0.043	0.068	0.058
ENSMUSG00000031618_LINE1619_Nr3c2_I	0.228527	0.199918	0.324931	0.059	0.045	0.056
ENSMUSG00000058756_LINE6867_Thra_I_N1	0.228527	0.259277	0.384505	0.045	0.054	0.051
NP_0011820571_LINE9848_Gm5294_I_N1	0.228527	0.809933	0.717101	0.06	0.059	0.042
ENSMUSG00000021779_LINE6681_Thrb_I_N1	0.231236	0.268016	0.393034	0.036	0.047	0.046
ENSMUSG00000039095_LINE1322_En2_D_N2	0.231236	0.0563089	0.439882	0.057	0.05	0.05
NP_0322962_LINE1459_NP_0322962_I_N31	0.232599	0.169008	0.603539	0.056	0.059	0.043
ENSMUSG00000051251_LINE151_Nhlh1_I	0.233963	0.603539	0.420656	0.049	0.058	0.044
ENSMUSG00000051490_LINE4295_Foxd4_I_N1	0.235335	0.00849581	0.505324	0.05	0.049	0.036
ENSMUSG00000023411_LINE7048_Nfatc4_I_N1	0.236707	0.537219	0.293548	0.056	0.045	0.049
ENSMUSG00000050397_LINE4147_Foxl2_I_N1	0.236707	0.00915341	0.519516	0.046	0.045	0.044
ENSMUSG00000052040_LINE1528_Klf13_I_N1	0.236707	0.49645	0.756355	0.045	0.05	0.042
ENSMUSG00000035397_LINE2767_Klf16_I_N1	0.238087	0.487578	0.757753	0.051	0.042	0.061
NP_0011820571_LINE9899_Gm5294_I_N1	0.239468	0.0074907	0.519516	0.054	0.049	0.057
ENSMUSG00000020875_LINE1188_Hoxb9_I	0.239468	0.182877	0.613795	0.047	0.06	0.042
ENSMUSG00000030507_LINE1269_Dbx1_D	0.240858	0.072092	0.382804	0.046	0.048	0.056
XP_0027269251_LINE265_Nfil3_D_N4	0.242247	0.586292	0.582821	0.058	0.044	0.052
ENSMUSG00000074622_LINE260_Mafb_D_N2	0.243645	0.276899	0.0758735	0.062	0.05	0.044
NP_0010765961_LINE6211_NP_0010765961_I_N11	0.243645	0.0409211	0.617196	0.054	0.051	0.038
ENSMUSG00000047407_LINE1362_Tgif1_D	0.243645	0.489352	0.675069	0.058	0.043	0.053
ENSMUSG00000035011_LINE1189_Zbtb7a_I_N2	0.245043	0.0616034	0.285922	0.042	0.055	0.054
ENSMUSG00000038539_LINE594_Atf5_I_N1	0.245043	0.133449	0.372654	0.054	0.052	0.064
ENSMUSG00000045515_LINE1360_Pou3f3_D	0.245043	0.202427	0.427628	0.047	0.056	0.049
ENSMUSG00000019803_LINE1594_Nr2e1_D_N1	0.245043	0.270961	0.431122	0.053	0.049	0.051
ENSMUSG00000026890_LINE1232_Lhx6_D	0.245043	0.0409211	0.630711	0.053	0.067	0.042
ENSMUSG00000079575_LINE2113_Rbpsuhrs3_I_N3	0.247856	0.0409211	0.0371027	0.053	0.052	0.05
ENSMUSG00000029706_LINE1262_Pax4_D_N1	0.247856	0.0433595	0.228527	0.05	0.05	0.048
ENSMUSG00000054360_LINE1389_Bsx_D	0.247856	0.154761	0.582821	0.05	0.046	0.056
ENSMUSG00000033863_LINE432_Klf9_D	0.247856	0.498225	0.763293	0.048	0.043	0.051
ENSMUSG00000043602_LINE511_Zfp3_D	0.247856	0.770119	0.845239	0.065	0.044	0.051
ENSMUSG00000034460_LINE1286_Six4_D	0.249271	0.501775	0.718605	0.041	0.063	0.057
ENSMUSG00000039191_LINE2108_Rbpj_I_N3	0.250686	0.0371027	0.0421278	0.048	0.044	0.043
ENSMUSG00000024206_LINE1667_Rfx2_D_N1	0.250686	0.250686	0.531913	0.038	0.056	0.039
ENSMUSG00000022676_LINE952_Snai2_I_N5	0.250686	0.320136	0.673466	0.055	0.045	0.048
ENSMUSG00000021366_LINE333_Hivep1_I	0.253533	0.157975	0.0831935	0.03	0.051	0.048
ENSMUSG00000069036_LINE1764_Sry_D	0.253533	0.519516	0.44867	0.058	0.043	0.058
ENSMUSG00000033006_LINE1725_Sox10_D_N1	0.253533	0.394747	0.574117	0.065	0.05	0.057
ENSMUSG00000000435_LINE104_Myf5_I_N1	0.253533	0.48403	0.789934	0.054	0.052	0.047
ENSMUSG00000015501_LINE829_Hivep2_I_N1	0.256397	0.160143	0.0825052	0.046	0.054	0.043
ENSMUSG00000028634_LINE1075_Hivep3_I_N1	0.256397	0.157975	0.0852754	0.04	0.045	0.06
ENSMUSG00000044646_LINE1331_Zbtb7c_I_N2	0.256397	0.0563089	0.285922	0.055	0.059	0.045
ENSMUSG00000017491_LINE1587_Rarb_D_N1	0.256397	0.752144	0.660518	0.043	0.059	0.056
ENSMUSG00000040841_LINE5782_Six5_I_N1	0.256397	0.49645	0.689363	0.058	0.05	0.064
ENSMUSG00000035033_LINE1802_Tbr1_D	0.259277	0.143334	0.432872	0.053	0.049	0.057
ENSMUSG00000000435_LINE114_Myf5_I_N1	0.259277	0.476939	0.617196	0.055	0.035	0.058
ENSMUSG00000026586_LINE1226_Prrx1_D	0.259277	0.0322461	0.627346	0.052	0.045	0.04
ENSMUSG00000026497_LINE12141_Mixl1_I	0.262174	0.0542931	0.169008	0.048	0.047	0.05
ENSMUSG00000002578_LINE767_Ikzf4_I_N2	0.262174	0.10662	0.544281	0.049	0.049	0.05
ENSMUSG00000020679_LINE1186_Hnf1b_D	0.265087	0.185255	0.175857	0.053	0.059	0.051
ENSMUSG00000079277_LINE1439_Hoxd3_D_N2	0.265087	0.565378	0.714078	0.044	0.059	0.045
ENSMUSG00000018143_LINE177_Mafk_D	0.268016	0.329753	0.285922	0.044	0.042	0.047
ENSMUSG00000023443_LINE1211_Esx1_D	0.268016	0.0216234	0.418917	0.043	0.047	0.051
ENSMUSG00000067860_LINE764_Zic3_D_N1	0.268016	0.0378425	0.434622	0.049	0.039	0.049
ENSMUSG00000046711_LINE79_Hmga1_I_N1	0.268016	0.225836	0.596662	0.053	0.045	0.046
ENSMUSG00000078249_LINE91_Hmga1rs1_I_N1	0.268016	0.236707	0.608675	0.053	0.046	0.048
ENSMUSG00000040841_LINE5790_Six5_I_N4	0.268016	0.754957	0.938389	0.039	0.049	0.051
ENSMUSG00000040489_LINE1733_Sox30_D	0.270961	0.35262	0.243645	0.047	0.058	0.06
ENSMUSG00000015846_LINE1582_Rxra_D_N1	0.270961	0.101752	0.634065	0.048	0.054	0.038
ENSMUSG00000031162_LINE1118_Gata1_D	0.270961	0.197427	0.721605	0.057	0.053	0.051
ENSMUSG00000008496_LINE1474_Pou2f2_D_N1	0.273922	0.494676	0.169008	0.045	0.035	0.051
ENSMUSG00000015846_LINE1583_Rxra_D_N1	0.273922	0.279891	0.316956	0.053	0.046	0.049
ENSMUSG00000052942_LINE1547_Glis3_I_N1	0.273922	0.101752	0.376028	0.057	0.046	0.042
ENSMUSG00000055799_LINE1755_Tcf7l1_D	0.273922	0.740723	0.718605	0.056	0.051	0.054
ENSMUSG00000018750_LINE318_Zbtb4_I	0.276899	0.498225	0.301261	0.059	0.048	0.047
ENSMUSG00000021095_LINE1189_Gsc_D	0.276899	0.231236	0.443394	0.057	0.05	0.059
ENSMUSG00000005718_LINE44_Tcfap4_D	0.276899	0.250686	0.655611	0.07	0.054	0.045
ENSMUSG00000026491_LINE29_Ahctf1_D	0.276899	0.698739	0.963261	0.041	0.062	0.055
ENSMUSG00000030753_LINE1815_Prkrir_I	0.279891	0.147421	0.182877	0.045	0.045	0.041
ENSMUSG00000024215_LINE1021_Spdef_D_N2	0.279891	0.644067	0.44867	0.046	0.046	0.055
ENSMUSG00000051176_LINE3233_Zfp42_I_N1	0.279891	0.331368	0.480484	0.048	0.052	0.058
ENSMUSG00000038932_LINE129_Tcfl5_D	0.279891	0.606966	0.540751	0.043	0.043	0.05
ENSMUSG00000002249_LINE7609_Tead3_I_N1	0.285922	0.0771667	0.173554	0.045	0.053	0.062
ENSMUSG00000046873_LINE1378_Mbtps2_I_N1	0.285922	0.346028	0.466317	0.051	0.044	0.053
ENSMUSG00000026630_LINE554_Batf3_I_N1	0.285922	0.239468	0.679864	0.057	0.043	0.061
ENSMUSG00000051176_LINE3239_Zfp42_I_N1	0.285922	0.492901	0.821822	0.049	0.045	0.041
ENSMUSG00000001497_LINE1643_Pax9_I	0.287441	0.44867	0.819482	0.048	0.046	0.058
ENSMUSG00000002108_LINE1571_Nr1h3_I	0.288961	0.329753	0.466317	0.052	0.05	0.048
ENSMUSG00000026976_LINE6964_Pax8_I_N8	0.288961	0.326534	0.726078	0.038	0.055	0.052
Q8K439_MOUSE_LINE3877_Zfp263_I_N1	0.288961	0.384505	0.884027	0.055	0.045	0.045
ENSMUSG00000044542_LINE1359_Prop1_D	0.292014	0.00625817	0.203691	0.056	0.047	0.062
ENSMUSG00000028163_LINE1660_Nfkb1_I	0.292014	0.259277	0.546044	0.047	0.036	0.059
ENSMUSG00000070031_LINE1682_Sp140_I	0.292014	0.572372	0.746467	0.044	0.056	0.056
ENSMUSG00000046873_LINE1386_Mbtps2_I_N1	0.292014	0.501775	0.808716	0.044	0.045	0.042
ENSMUSG00000026468_LINE1223_Lhx4_D_N2	0.295082	0.00676279	0.202427	0.049	0.047	0.047
ENSMUSG00000068267_LINE946_Cenpb_I	0.295082	0.164537	0.359257	0.037	0.054	0.061
ENSMUSG00000028417_LINE219_Tal2_I_N1	0.295082	0.0409211	0.393034	0.04	0.064	0.048
ENSMUSG00000034266_LINE574_Batf_I_N1	0.295082	0.231236	0.671857	0.063	0.046	0.04
XP_0014735742_LINE1685_IRC900814_D_N3	0.295082	0.558363	0.760532	0.039	0.052	0.055
ENSMUSG00000035041_LINE213_Creb3l3_I	0.295082	0.131529	0.819482	0.049	0.039	0.057
ENSMUSG00000022895_LINE2430_Ets2_I_N2	0.295082	0.199918	0.850506	0.054	0.044	0.045
ENSMUSG00000022529_LINE344_Zfp263_D	0.295082	0.403338	0.850506	0.041	0.055	0.061
ENSMUSG00000021775_LINE6674_Nr1d2_I_N1	0.298164	0.316956	0.213949	0.053	0.041	0.051
ENSMUSG00000051490_LINE4343_Foxd4_I_N1	0.298164	0.10662	0.396461	0.046	0.046	0.046
NP_0320502_LINE10070_Foxl1_I_N1	0.298164	0.104979	0.408516	0.041	0.044	0.042
ENSMUSG00000060601_LINE1635_Nr1h2_I	0.298164	0.336227	0.480484	0.051	0.046	0.052
ENSMUSG00000001566_LINE1150_Mnx1_D	0.298164	0.120406	0.558363	0.061	0.047	0.052
NP_0322962_LINE6262_NP_0322962_I_N2	0.298164	0.393034	0.605253	0.054	0.041	0.042
XP_9117244_LINE5798_Gm4881_I_N2	0.298164	0.197427	0.864612	0.044	0.058	0.039
ENSMUSG00000000247_LINE1140_Lhx2_D	0.301261	0.0335776	0.104979	0.051	0.057	0.05
ENSMUSG00000041730_LINE5890_Prrxl1_I_N48	0.301261	0.0349535	0.108279	0.054	0.056	0.056
ENSMUSG00000026630_LINE553_Batf3_I_N1	0.301261	0.396461	0.485804	0.047	0.052	0.051
ENSMUSG00000038692_LINE1316_Hoxb4_D	0.301261	0.480484	0.554849	0.06	0.059	0.055
ENSMUSG00000008575_LINE7350_Nfib_I_N4	0.301261	0.787351	0.623972	0.052	0.047	0.047
ENSMUSG00000037034_LINE6992_Pax1_I_N8	0.301261	0.324931	0.73637	0.042	0.059	0.048
ENSMUSG00000070034_LINE1683_Sp110_D	0.301261	0.245043	0.750729	0.047	0.045	0.052
ENSMUSG00000079808_LINE1684_AC1689771_I	0.301261	0.232599	0.760532	0.04	0.044	0.051
ENSMUSG00000000093_LINE1788_Tbx2_D_N1	0.301261	0.329753	0.788643	0.058	0.05	0.044
ENSMUSG00000036602_LINE1303_Alx1_D_N3	0.302817	0.0335776	0.115097	0.046	0.046	0.055
ENSMUSG00000050397_LINE4195_Foxl2_I_N1	0.302817	0.113365	0.376028	0.05	0.057	0.054
NP_0011820571_LINE9936_Gm5294_I_N1	0.302817	0.103357	0.386205	0.059	0.057	0.041
ENSMUSG00000025930_LINE83_Msc_D	0.302817	0.660518	0.567128	0.059	0.047	0.041
ENSMUSG00000040891_LINE3501_Foxa3_I_N1	0.304372	0.108279	0.389615	0.044	0.049	0.035
ENSMUSG00000034266_LINE573_Batf_I_N1	0.304372	0.417179	0.480484	0.054	0.049	0.051
ENSMUSG00000022528_LINE77_Hes1_D	0.304372	0.143334	0.537219	0.049	0.055	0.036
ENSMUSG00000028565_LINE7375_Nfia_I_N4	0.304372	0.795045	0.593212	0.053	0.053	0.042
ENSMUSG00000029736_LINE1264_Nobox_D_N2	0.304372	0.166763	0.660518	0.043	0.056	0.055
Q8VHG7_MOUSE_LINE1463_Q8VHG7_MOUSE_I	0.304372	0.268016	0.720109	0.048	0.047	0.045
ENSMUSG00000028466_LINE1467_Creb3_I_N1	0.304372	0.137346	0.824143	0.044	0.052	0.057
ENSMUSG00000033080_LINE1282_Vsx1_D_N2	0.307498	0.0145981	0.0621552	0.05	0.06	0.047
ENSMUSG00000039476_LINE1328_Prrx2_D_N4	0.307498	0.0335776	0.113365	0.065	0.036	0.047
ENSMUSG00000035277_LINE1294_Arx_D_N1	0.307498	0.0342599	0.126814	0.046	0.061	0.052
ENSMUSG00000020889_LINE6649_Nr1d1_I_N1	0.307498	0.304372	0.217869	0.049	0.062	0.048
ENSMUSG00000014603_LINE1174_Alx3_D	0.307498	0.00594035	0.220507	0.045	0.051	0.047
ENSMUSG00000028717_LINE238_Tal1_I_N1	0.307498	0.0397454	0.396461	0.046	0.049	0.048
ENSMUSG00000034041_LINE275_Lyl1_I_N1	0.307498	0.046351	0.399895	0.052	0.05	0.052
ENSMUSG00000021469_LINE1194_Msx2_D	0.307498	0.228527	0.55133	0.043	0.036	0.044
ENSMUSG00000026976_LINE6970_Pax8_I_N1	0.307498	0.256397	0.720109	0.046	0.052	0.059
ENSMUSG00000026815_LINE378_Gfi1b_D	0.307498	0.828728	0.743603	0.05	0.049	0.057
ENSMUSG00000049672_LINE583_Zfp161_D	0.307498	0.64738	0.75355	0.059	0.051	0.048
ENSMUSG00000026751_LINE6729_Nr5a1_I_N1	0.307498	0.565378	0.846304	0.041	0.039	0.049
ENSMUSG00000074368_LINE1428_AC1890281_D	0.309067	0.24645	0.704918	0.061	0.058	0.03
ENSMUSG00000019230_LINE1183_Lhx9_D	0.310637	0.0322461	0.115973	0.046	0.04	0.048
ENSMUSG00000052942_LINE1545_Glis3_I_N3	0.310637	0.473397	0.293548	0.051	0.057	0.067
ENSMUSG00000026565_LINE1483_Pou2f1_D_N1	0.31379	0.487578	0.155826	0.044	0.045	0.05
ENSMUSG00000062175_LINE1403_Tgif2_D	0.31379	0.452192	0.650681	0.053	0.049	0.049
ENSMUSG00000037034_LINE6998_Pax1_I_N1	0.31379	0.24645	0.715589	0.047	0.049	0.052
ENSMUSG00000014030_LINE1644_Pax5_I	0.31379	0.734913	0.78475	0.04	0.038	0.049
ENSMUSG00000028640_LINE6_Tcfap2c_D	0.316956	0.270961	0.389615	0.04	0.058	0.043
ENSMUSG00000027833_LINE1241_Shox2_D_N2	0.316956	0.227181	0.482257	0.04	0.044	0.042
NP_0320502_LINE10042_Foxl1_I_N2	0.316956	0.714078	0.828728	0.048	0.044	0.049
ENSMUSG00000051490_LINE4315_Foxd4_I_N2	0.320136	0.689363	0.826446	0.041	0.051	0.054
NP_0011820571_LINE9919_Gm5294_I_N2	0.321732	0.687787	0.819482	0.054	0.05	0.048
ENSMUSG00000021356_LINE1498_Irf4_D	0.323328	0.256397	0.213949	0.057	0.05	0.049
ENSMUSG00000001288_LINE1568_Rarg_D_N1	0.323328	0.118618	0.321732	0.05	0.05	0.049
ENSMUSG00000043290_LINE508_Zfp784_I	0.323328	0.526603	0.408516	0.051	0.042	0.053
ENSMUSG00000006705_LINE1167_Pknox1_D	0.323328	0.811141	0.718605	0.043	0.059	0.047
ENSMUSG00000026077_LINE84_Npas2_D	0.324931	0.262174	0.558363	0.044	0.054	0.051
ENSMUSG00000040891_LINE3473_Foxa3_I_N2	0.324931	0.684627	0.836566	0.058	0.044	0.057
ENSMUSG00000037868_LINE463_Egr2_D_N2	0.326534	0.617196	0.301261	0.053	0.047	0.045
ENSMUSG00000027684_LINE385_Mecom_D	0.326534	0.157975	0.411976	0.047	0.04	0.058
ENSMUSG00000045268_LINE526_Zfp691_D	0.326534	0.365935	0.714078	0.053	0.05	0.042
ENSMUSG00000025019_LINE1648_Lcor_I	0.326534	0.491126	0.876874	0.049	0.052	0.053
ENSMUSG00000020037_LINE1665_Rfx4_D	0.328143	0.787351	0.947179	0.055	0.056	0.046
ENSMUSG00000030544_LINE108_Mesp1_I	0.329753	0.408516	0.410245	0.056	0.042	0.045
ENSMUSG00000075028_LINE1561_Prdm11_D	0.329753	0.256397	0.645723	0.035	0.055	0.037
ENSMUSG00000050397_LINE4167_Foxl2_I_N2	0.329753	0.707986	0.824143	0.047	0.047	0.049
ENSMUSG00000021239_LINE1192_Vsx2_I	0.332984	0.127746	0.115097	0.048	0.055	0.052
ENSMUSG00000058638_LINE686_Zfp110_I	0.332984	0.223162	0.396461	0.04	0.054	0.045
ENSMUSG00000025927_LINE5_Tcfap2b_D	0.332984	0.21525	0.512422	0.059	0.043	0.052
ENSMUSG00000019878_LINE1489_Hsf2_I	0.332984	0.788643	0.558363	0.046	0.067	0.045
ENSMUSG00000043099_LINE506_Hic1_D_N1	0.332984	0.572372	0.752144	0.059	0.06	0.051
ENSMUSG00000029844_LINE1268_Hoxa1_D	0.336227	0.285922	0.273922	0.071	0.044	0.045
ENSMUSG00000000078_LINE728_Klf6_I_N1	0.336227	0.778165	0.354277	0.054	0.058	0.061
ENSMUSG00000051490_LINE4319_Foxd4_I_N3	0.336227	0.577603	0.410245	0.053	0.062	0.046
ENSMUSG00000023034_LINE6706_Nr4a1_I_N1	0.339482	0.0866861	0.164537	0.047	0.056	0.052
ENSMUSG00000055148_LINE1578_Klf2_I_N1	0.339482	0.770119	0.339482	0.042	0.05	0.042
ENSMUSG00000058665_LINE1394_En1_D_N1	0.339482	0.199918	0.389615	0.053	0.047	0.05
BAE290471_LINE1221_Cebpd_I_N1	0.339482	0.332984	0.408516	0.047	0.041	0.041
ENSMUSG00000034998_LINE2823_Foxn2_I_N3	0.339482	0.594937	0.431122	0.04	0.039	0.055
NP_0322833_LINE6229_NP_0322833_I_N18	0.339482	0.217869	0.482257	0.046	0.046	0.046
NP_0322962_LINE6266_NP_0322962_I_N2	0.339482	0.623972	0.907498	0.051	0.056	0.043
ENSMUSG00000030543_LINE107_Mesp2_I	0.342749	0.413708	0.445151	0.044	0.048	0.046
ENSMUSG00000029729_LINE400_Zkscan1_D	0.342749	0.413708	0.782131	0.054	0.064	0.049
ENSMUSG00000029771_LINE1501_Irf5_D	0.346028	0.336227	0.227181	0.037	0.049	0.039
ENSMUSG00000049295_LINE1480_Zfp219_I	0.346028	0.253533	0.318546	0.05	0.042	0.058
ENSMUSG00000040891_LINE3477_Foxa3_I_N3	0.346028	0.589755	0.413708	0.051	0.051	0.054
ENSMUSG00000000782_LINE1702_Tcf7_D_N1	0.346028	0.273922	0.864612	0.053	0.056	0.05
ENSMUSG00000004043_LINE1782_Stat5a_I	0.347674	0.0504315	0.245043	0.04	0.039	0.057
ENSMUSG00000041730_LINE5835_Prrxl1_I_N1	0.349319	0.281395	0.374341	0.057	0.053	0.05
ENSMUSG00000021514_LINE335_Zfp369_I	0.349319	0.225836	0.386205	0.051	0.054	0.043
ENSMUSG00000050397_LINE4171_Foxl2_I_N3	0.349319	0.575861	0.399895	0.041	0.038	0.055
NP_0320502_LINE10046_Foxl1_I_N3	0.349319	0.568878	0.403338	0.046	0.041	0.045
ENSMUSG00000025469_LINE1222_Msx3_D_N2	0.349319	0.512422	0.530144	0.049	0.049	0.046
ENSMUSG00000027104_LINE197_Atf2_D	0.349319	0.362591	0.817123	0.057	0.056	0.056
ENSMUSG00000030103_LINE100_Bhlhe40_D_N5	0.349319	0.681454	0.937845	0.054	0.056	0.045
ENSMUSG00000028940_LINE94_Hes2_D	0.35097	0.869421	0.918175	0.044	0.045	0.05
ENSMUSG00000028634_LINE1076_Hivep3_I_N1	0.35262	0.362591	0.298164	0.044	0.039	0.042
ENSMUSG00000041730_LINE5814_Prrxl1_I_N11	0.35262	0.24645	0.336227	0.048	0.052	0.047
ENSMUSG00000029178_LINE1089_Klf3_I_N1	0.35262	0.78475	0.35262	0.054	0.053	0.053
ENSMUSG00000027796_LINE17906_Smad9_I_N1	0.35262	0.151585	0.480484	0.047	0.05	0.054
NP_0322962_LINE6242_NP_0322962_I_N2	0.35262	0.124038	0.700287	0.049	0.05	0.039
ENSMUSG00000042589_LINE963_Cux2_I	0.35262	0.459249	0.754957	0.051	0.059	0.057
ENSMUSG00000020232_LINE1710_Hmg20b_D	0.35262	0.494676	0.800082	0.056	0.049	0.04
ENSMUSG00000052414_LINE238_Atf7_D	0.35262	0.530144	0.824143	0.051	0.056	0.039
ENSMUSG00000048528_LINE1366_Nkx12_D	0.355933	0.145368	0.128687	0.057	0.048	0.042
ENSMUSG00000015501_LINE830_Hivep2_I_N1	0.355933	0.342749	0.31379	0.047	0.043	0.062
ENSMUSG00000000440_LINE1566_Pparg_I	0.355933	0.288961	0.382804	0.044	0.058	0.049
ENSMUSG00000033713_LINE2795_Foxn3_I_N1	0.355933	0.577603	0.399895	0.052	0.047	0.05
ENSMUSG00000090020_LINE5205_ENSMUSG00000090020_I_N3	0.355933	0.582821	0.399895	0.062	0.056	0.055
ENSMUSG00000024563_LINE7362_Smad2_I_N1	0.355933	0.156901	0.475168	0.048	0.051	0.047
ENSMUSG00000045608_LINE1361_Dbx2_D	0.355933	0.434622	0.737826	0.057	0.049	0.058
ENSMUSG00000029755_LINE1267_Dlx5_D	0.355933	0.427628	0.754957	0.073	0.053	0.053
ENSMUSG00000064137_LINE1407_Rhox8_I	0.359257	0.0910216	0.339482	0.051	0.046	0.05
ENSMUSG00000028707_LINE1248_Dmbx1_D	0.359257	0.242247	0.372654	0.038	0.051	0.043
ENSMUSG00000041911_LINE1345_Dlx1_D_N2	0.359257	0.225836	0.731984	0.055	0.058	0.053
ENSMUSG00000023391_LINE1210_Dlx2_D_N2	0.359257	0.425883	0.745035	0.048	0.046	0.041
ENSMUSG00000023902_LINE352_Zscan10_D_N1	0.359257	0.715589	0.817123	0.061	0.064	0.05
ENSMUSG00000002983_LINE7015_Relb_I	0.362591	0.0319215	0.284411	0.034	0.048	0.046
ENSMUSG00000058756_LINE6869_Thra_I_N2	0.362591	0.701836	0.459249	0.037	0.052	0.043
ENSMUSG00000022484_LINE1203_Hoxc10_D_N1	0.362591	0.526603	0.466317	0.058	0.042	0.056
ENSMUSG00000029238_LINE96_Clock_D	0.362591	0.652326	0.630711	0.063	0.051	0.048
XP_0027269251_LINE1938_Nfil3_I_N4	0.362591	0.776838	0.870372	0.051	0.046	0.053
ENSMUSG00000021779_LINE6683_Thrb_I_N2	0.365935	0.698739	0.478712	0.053	0.049	0.046
ENSMUSG00000071076_LINE258_Jund_D	0.365935	0.118618	0.531913	0.048	0.052	0.05
ENSMUSG00000038227_LINE1311_Hoxa9_D_N1	0.365935	0.329753	0.789934	0.06	0.05	0.056
ENSMUSG00000025958_LINE192_Creb1_D	0.365935	0.582821	0.789934	0.053	0.045	0.06
ENSMUSG00000045179_LINE1741_Sox3_D_N1	0.369289	0.438127	0.239468	0.048	0.054	0.063
ENSMUSG00000061524_LINE716_Zic2_D	0.369289	0.151585	0.256397	0.037	0.055	0.049
ENSMUSG00000048540_LINE148_Nhlh2_D	0.369289	0.617196	0.424139	0.034	0.059	0.039
ENSMUSG00000020871_LINE1187_Dlx4_D	0.369289	0.436375	0.749314	0.05	0.043	0.055
ENSMUSG00000024837_LINE980_Dmrt1_I	0.369289	0.720109	0.774164	0.053	0.048	0.057
ENSMUSG00000062327_LINE1804_T_D	0.372654	0.0230744	0.231236	0.04	0.053	0.045
ENSMUSG00000009741_LINE5314_Ubp1_I_N1	0.372654	0.487578	0.285922	0.051	0.049	0.053
ENSMUSG00000021362_LINE5300_Gcm2_I_N1	0.372654	0.554849	0.323328	0.034	0.059	0.037
ENSMUSG00000024922_LINE366_Ovol1_I	0.372654	0.236707	0.369289	0.059	0.051	0.049
ENSMUSG00000015619_LINE1113_Gata3_D	0.372654	0.236707	0.809933	0.048	0.045	0.046
ENSMUSG00000023027_LINE185_Atf1_D_N1	0.372654	0.491126	0.833237	0.045	0.047	0.045
ENSMUSG00000053477_LINE153_Tcf4_D	0.376028	0.582821	0.853605	0.042	0.05	0.054
ENSMUSG00000043969_LINE1355_Emx2_D	0.379411	0.0818254	0.250686	0.048	0.054	0.056
ENSMUSG00000034266_LINE575_Batf_I_N1	0.379411	0.0866861	0.427628	0.048	0.057	0.054
ENSMUSG00000001496_LINE1147_Nkx21_D	0.379411	0.166763	0.452192	0.052	0.049	0.054
ENSMUSG00000079560_LINE1441_Hoxa3_D_N2	0.379411	0.434622	0.663773	0.056	0.049	0.053
ENSMUSG00000042596_LINE8_Tcfap2d_I	0.379411	0.812349	0.731984	0.04	0.036	0.055
NP_0322962_LINE6261_NP_0322962_I_N2	0.382804	0.202427	0.225836	0.048	0.054	0.041
ENSMUSG00000026380_LINE1132_Tcfcp2l1_D_N1	0.382804	0.462781	0.284411	0.047	0.07	0.044
ENSMUSG00000032368_LINE426_Zic1_D	0.382804	0.0552938	0.299713	0.036	0.048	0.047
ENSMUSG00000002996_LINE1704_Hbp1_D	0.382804	0.355933	0.310637	0.056	0.038	0.052
ENSMUSG00000029556_LINE1254_Hnf1a_D_N2	0.382804	0.210066	0.336227	0.051	0.06	0.041
ENSMUSG00000002249_LINE7610_Tead3_I_N1	0.382804	0.346028	0.342749	0.046	0.043	0.052
ENSMUSG00000027434_LINE1240_Nkx22_D	0.382804	0.260725	0.410245	0.048	0.052	0.039
ENSMUSG00000052435_LINE239_Cebpe_D	0.386205	0.250686	0.398178	0.048	0.055	0.049
ENSMUSG00000023932_LINE1532_Cdc5l_I	0.386205	0.554849	0.606966	0.048	0.057	0.037
ENSMUSG00000053747_LINE1752_Sox14_D_N1	0.386205	0.701836	0.665395	0.052	0.053	0.056
ENSMUSG00000021099_LINE1191_Six6_D_N1	0.38791	0.540751	0.632388	0.044	0.061	0.045
ENSMUSG00000031393_LINE1517_Mecp2_D	0.389615	0.220507	0.194955	0.046	0.05	0.035
ENSMUSG00000026630_LINE555_Batf3_I_N1	0.389615	0.0859808	0.417179	0.051	0.056	0.05
ENSMUSG00000023781_LINE78_Hes7_D	0.393034	0.329753	0.391325	0.042	0.06	0.055
NP_0328751_LINE15942_Pit1_I_N1	0.393034	0.178178	0.64738	0.051	0.062	0.055
ENSMUSG00000020484_LINE180_Xbp1_D_N1	0.393034	0.913314	0.817123	0.059	0.061	0.044
ENSMUSG00000035946_LINE1299_Gsx2_D	0.394747	0.410245	0.245043	0.046	0.04	0.06
ENSMUSG00000000282_LINE38_Mnt_D	0.394747	0.623972	0.976424	0.051	0.06	0.056
ENSMUSG00000051910_LINE1750_Sox6_D_N1	0.396461	0.320136	0.418917	0.062	0.049	0.039
ENSMUSG00000035310_LINE968_Lin54_I	0.396461	0.233963	0.445151	0.056	0.053	0.053
ENSMUSG00000056758_LINE31_Hmga2_D	0.396461	0.164537	0.55133	0.043	0.043	0.036
ENSMUSG00000037477_LINE1803_Tbx10_I	0.396461	0.342749	0.715589	0.046	0.047	0.048
ENSMUSG00000050397_LINE4150_Foxl2_I_N3	0.396461	0.512422	0.723101	0.049	0.048	0.047
ENSMUSG00000001504_LINE1148_Irx2_D	0.396461	0.983061	0.809933	0.055	0.033	0.058
ENSMUSG00000037674_LINE1669_Rfx7_D_N2	0.396461	0.228527	0.814745	0.052	0.054	0.067
ENSMUSG00000041420_LINE1340_Meis3_D_N1	0.399895	0.657251	0.202427	0.047	0.039	0.06
ENSMUSG00000046711_LINE73_Hmga1_I_N2	0.399895	0.173554	0.51597	0.045	0.036	0.045
ENSMUSG00000019947_LINE15_Arid5b_D	0.399895	0.498225	0.627346	0.039	0.052	0.053
ENSMUSG00000031870_LINE6834_Pgr_I_N1	0.399895	0.572372	0.717101	0.041	0.056	0.046
NP_0322962_LINE6265_NP_0322962_I_N2	0.401617	0.157975	0.413708	0.044	0.059	0.049
ENSMUSG00000059824_LINE253_Dbp_D_N1	0.401617	0.10662	0.913314	0.05	0.049	0.051
ENSMUSG00000078249_LINE85_Hmga1rs1_I_N2	0.405063	0.173554	0.554849	0.047	0.048	0.048
ENSMUSG00000009097_LINE1791_Tbx1_D	0.406788	0.342749	0.707986	0.053	0.05	0.048
ENSMUSG00000000435_LINE113_Myf5_I_N8	0.406788	0.657251	0.814745	0.051	0.06	0.042
ENSMUSG00000021318_LINE331_Gli3_D	0.408516	0.0955141	0.250686	0.068	0.049	0.054
ENSMUSG00000070691_LINE7312_Runx3_I_N3	0.410245	0.505324	0.114231	0.042	0.055	0.048
ENSMUSG00000048015_LINE422_Neurod4_I_N7	0.410245	0.420656	0.64903	0.042	0.053	0.051
ENSMUSG00000033713_LINE2797_Foxn3_I_N1	0.410245	0.494676	0.676672	0.045	0.043	0.053
ENSMUSG00000024955_LINE1609_Esrra_D_N1	0.413708	0.565378	0.420656	0.051	0.048	0.056
ENSMUSG00000026976_LINE6954_Pax8_I_N1	0.413708	0.272442	0.5	0.046	0.039	0.048
ENSMUSG00000024927_LINE1656_Rela_D_N1	0.413708	0.528374	0.610385	0.055	0.054	0.045
ENSMUSG00000022510_LINE6882_Trp63_I_N1	0.413708	0.922833	0.729039	0.05	0.048	0.051
ENSMUSG00000030353_LINE7613_Tead4_I_N1	0.417179	0.640743	0.250686	0.038	0.057	0.055
ENSMUSG00000079994_LINE1776_ENSMUSG00000079994_D_N1	0.417179	0.268016	0.31379	0.056	0.041	0.038
ENSMUSG00000048015_LINE413_Neurod4_I_N1	0.417179	0.256397	0.487578	0.052	0.045	0.048
ENSMUSG00000037034_LINE6982_Pax1_I_N1	0.417179	0.276899	0.492901	0.052	0.05	0.058
ENSMUSG00000034701_LINE283_Neurod1_I_N1	0.417179	0.254965	0.501775	0.052	0.056	0.035
ENSMUSG00000040148_LINE1329_Hmx3_D	0.417179	0.0297125	0.579344	0.049	0.044	0.058
ENSMUSG00000021944_LINE1117_Gata4_D_N1	0.417179	0.399895	0.640743	0.045	0.048	0.055
ENSMUSG00000073043_LINE166_Atoh1_D_N2	0.417179	0.415444	0.667016	0.04	0.047	0.043
NP_0010765961_LINE6215_NP_0010765961_I_N4	0.420656	0.533683	0.452192	0.056	0.048	0.05
ENSMUSG00000073043_LINE165_Atoh1_D_N1	0.420656	0.245043	0.494676	0.038	0.038	0.04
ENSMUSG00000037984_LINE321_Neurod6_I_N1	0.420656	0.256397	0.49645	0.05	0.061	0.044
ENSMUSG00000034701_LINE292_Neurod1_I_N7	0.420656	0.413708	0.650681	0.053	0.045	0.044
ENSMUSG00000037984_LINE330_Neurod6_I_N7	0.424139	0.410245	0.673466	0.049	0.043	0.044
ENSMUSG00000042448_LINE1348_Hoxd1_D	0.424139	0.231236	0.731984	0.039	0.057	0.054
ENSMUSG00000005503_LINE1160_Evx1_D	0.427628	0.112508	0.51597	0.065	0.054	0.057
ENSMUSG00000042745_LINE133_Id1_I	0.429375	0.756355	0.944706	0.047	0.057	0.043
ENSMUSG00000002111_LINE1000_Sfpi1_D_N2	0.431122	0.0859808	0.240858	0.05	0.05	0.035
ENSMUSG00000037992_LINE1626_Rara_D_N1	0.431122	0.572372	0.413708	0.046	0.047	0.048
NP_0322833_LINE1458_NP_0322833_I_N3	0.431122	0.0267775	0.591484	0.065	0.045	0.042
ENSMUSG00000032446_LINE1801_Eomes_D	0.431122	0.0696515	0.642405	0.05	0.047	0.051
ENSMUSG00000040929_LINE1672_Rfx3_D_N1	0.431122	0.175857	0.731984	0.042	0.044	0.055
ENSMUSG00000002325_LINE1495_Irf9_D	0.434622	0.125883	0.228527	0.047	0.048	0.043
ENSMUSG00000023333_LINE1127_Gcm1_D	0.434622	0.653972	0.462781	0.049	0.051	0.048
ENSMUSG00000028417_LINE214_Tal2_I_N1	0.434622	0.579344	0.817123	0.049	0.064	0.047
ENSMUSG00000020644_LINE69_Id2_D	0.434622	0.752144	0.933891	0.052	0.054	0.046
ENSMUSG00000042258_LINE1347_Isl1_I	0.438127	0.344389	0.558363	0.05	0.048	0.05
ENSMUSG00000035799_LINE295_Twist1_I_N1	0.438127	0.584556	0.814745	0.047	0.034	0.038
ENSMUSG00000007805_LINE47_Twist2_D	0.438127	0.582821	0.822983	0.055	0.058	0.048
ENSMUSG00000027109_LINE1030_Sp3_I_N1	0.439882	0.410245	0.618893	0.054	0.05	0.044
ENSMUSG00000032318_LINE1281_Isl2_D	0.441637	0.359257	0.547808	0.051	0.045	0.049
ENSMUSG00000024985_LINE1715_Tcf7l2_D	0.441637	0.795045	0.660518	0.057	0.053	0.067
ENSMUSG00000020167_LINE65_Tcf3_D_N1	0.445151	0.382804	0.434622	0.041	0.051	0.056
ENSMUSG00000026628_LINE193_Atf3_D_N2	0.445151	0.848415	0.508874	0.051	0.046	0.044
ENSMUSG00000031737_LINE1276_Irx5_D	0.44867	0.881382	0.556606	0.046	0.045	0.05
ENSMUSG00000046873_LINE1383_Mbtps2_I_N3	0.44867	0.634065	0.712559	0.044	0.056	0.04
ENSMUSG00000026751_LINE6721_Nr5a1_I_N2	0.44867	0.860677	0.774164	0.049	0.039	0.056
ENSMUSG00000032481_LINE6526_Smarcc1_I_N2	0.452192	0.268016	0.369289	0.037	0.054	0.054
ENSMUSG00000008496_LINE1473_Pou2f2_D_N1	0.452192	0.37772	0.439882	0.056	0.046	0.044
ENSMUSG00000052837_LINE241_Junb_D	0.452192	0.204955	0.450431	0.055	0.057	0.048
ENSMUSG00000000435_LINE110_Myf5_I_N1	0.452192	0.776838	0.455719	0.059	0.046	0.042
ENSMUSG00000026976_LINE6948_Pax8_I_N1	0.452192	0.349319	0.533683	0.051	0.043	0.053
ENSMUSG00000045680_LINE139_Tcf21_D_N1	0.452192	0.360924	0.634065	0.05	0.046	0.064
ENSMUSG00000015627_LINE1114_Gata5_D	0.452192	0.310637	0.667016	0.054	0.054	0.047
ENSMUSG00000051490_LINE4347_Foxd4_I_N1	0.452192	0.817123	0.692502	0.055	0.062	0.052
ENSMUSG00000051176_LINE3236_Zfp42_I_N3	0.452192	0.627346	0.704918	0.054	0.045	0.054
ENSMUSG00000026398_LINE1612_Nr5a2_D_N1	0.452192	0.848415	0.757753	0.035	0.053	0.044
ENSMUSG00000001517_LINE5838_Foxm1_I_N1	0.452192	0.304372	0.830992	0.048	0.049	0.061
ENSMUSG00000006270_LINE1165_Vax1_D	0.455719	0.403338	0.247856	0.038	0.066	0.045
ENSMUSG00000037034_LINE6978_Pax1_I_N1	0.455719	0.341116	0.508874	0.054	0.052	0.049
ENSMUSG00000029178_LINE1106_Klf3_I_N1	0.455719	0.0852754	0.526603	0.044	0.037	0.057
ENSMUSG00000000078_LINE745_Klf6_I_N1	0.455719	0.0866861	0.540751	0.048	0.049	0.042
ENSMUSG00000000938_LINE1142_Hoxa10_D	0.455719	0.103357	0.572372	0.049	0.045	0.055
ENSMUSG00000028201_LINE1244_Lhx8_D_N2	0.455719	0.802573	0.793772	0.055	0.051	0.046
ENSMUSG00000053007_LINE242_9430076C15Rik_D	0.455719	0.665395	0.835463	0.058	0.061	0.05
ENSMUSG00000053129_LINE1384_Gsx1_I	0.457484	0.239468	0.292014	0.049	0.051	0.064
ENSMUSG00000031870_LINE6833_Pgr_I_N2	0.459249	0.572372	0.302817	0.052	0.052	0.047
ENSMUSG00000055148_LINE1595_Klf2_I_N1	0.459249	0.0852754	0.526603	0.047	0.053	0.047
ENSMUSG00000031870_LINE6815_Pgr_I_N1	0.459249	0.854632	0.617196	0.051	0.063	0.054
NP_0320502_LINE10074_Foxl1_I_N1	0.459249	0.813547	0.663773	0.062	0.058	0.051
ENSMUSG00000015709_LINE54_Arnt2_D	0.459249	0.475168	0.729039	0.052	0.061	0.046
ENSMUSG00000055148_LINE1596_Klf2_I_N1	0.462781	0.196191	0.182877	0.039	0.042	0.044
ENSMUSG00000021944_LINE1116_Gata4_D_N1	0.462781	0.190067	0.512422	0.057	0.047	0.046
ENSMUSG00000052271_LINE152_Bhlha15_D	0.464549	0.452192	0.603539	0.067	0.047	0.054
ENSMUSG00000040891_LINE3505_Foxa3_I_N1	0.466317	0.824143	0.668632	0.043	0.053	0.048
ENSMUSG00000059436_LINE156_Max_D_N3	0.466317	0.546044	0.731984	0.058	0.061	0.062
ENSMUSG00000000078_LINE746_Klf6_I_N1	0.469856	0.197427	0.194955	0.041	0.054	0.055
ENSMUSG00000034486_LINE1288_Gbx2_D_N2	0.469856	0.151585	0.207501	0.056	0.056	0.038
ENSMUSG00000022895_LINE2446_Ets2_I_N1	0.469856	0.901402	0.476939	0.047	0.045	0.045
ENSMUSG00000037034_LINE6979_Pax1_I_N1	0.469856	0.523061	0.508874	0.048	0.041	0.054
ENSMUSG00000000435_LINE112_Myf5_I_N1	0.469856	0.629028	0.55133	0.049	0.048	0.033
ENSMUSG00000023994_LINE941_Nfya_I	0.469856	0.675069	0.623972	0.056	0.052	0.049
NP_0011820571_LINE9940_Gm5294_I_N1	0.469856	0.82986	0.660518	0.053	0.046	0.052
ENSMUSG00000047591_LINE642_Mafa_I_N1	0.469856	0.779493	0.706452	0.048	0.04	0.038
ENSMUSG00000074622_LINE263_Mafb_D_N1	0.469856	0.772819	0.707986	0.064	0.056	0.046
ENSMUSG00000029178_LINE1107_Klf3_I_N1	0.473397	0.193728	0.185255	0.067	0.055	0.04
ENSMUSG00000036144_LINE1302_Meox2_D	0.473397	0.169008	0.253533	0.053	0.047	0.049
ENSMUSG00000026976_LINE6950_Pax8_I_N1	0.473397	0.526603	0.533683	0.051	0.047	0.045
ENSMUSG00000032228_LINE110_Tcf12_D_N1	0.473397	0.771473	0.637409	0.046	0.063	0.055
ENSMUSG00000050397_LINE4199_Foxl2_I_N1	0.473397	0.826446	0.683044	0.04	0.042	0.047
ENSMUSG00000055435_LINE667_Maf_I_N1	0.473397	0.787351	0.717101	0.054	0.046	0.062
ENSMUSG00000014859_LINE988_E2f4_I	0.473397	0.939485	0.891721	0.051	0.05	0.061
ENSMUSG00000031870_LINE6835_Pgr_I_N1	0.476939	0.692502	0.757753	0.048	0.051	0.038
ENSMUSG00000090020_LINE5211_ENSMUSG00000090020_I_N1	0.480484	0.217869	0.270961	0.055	0.061	0.044
ENSMUSG00000011349_LINE979_Dmrtc2_D	0.480484	0.104979	0.485804	0.056	0.054	0.054
ENSMUSG00000042499_LINE1350_Hoxd11_D	0.480484	0.372654	0.501775	0.054	0.029	0.048
ENSMUSG00000061911_LINE940_Myt1l_I	0.480484	0.487578	0.51597	0.047	0.043	0.047
ENSMUSG00000035799_LINE296_Twist1_I_N2	0.480484	0.418917	0.740723	0.06	0.042	0.054
ENSMUSG00000034998_LINE2829_Foxn2_I_N1	0.48403	0.204955	0.254965	0.058	0.053	0.042
ENSMUSG00000040891_LINE3482_Foxa3_I_N3	0.48403	0.268016	0.687787	0.039	0.053	0.053
ENSMUSG00000017801_LINE55_Mlx_D_N3	0.48403	0.582821	0.763293	0.04	0.056	0.04
ENSMUSG00000032998_LINE1055_Foxj3_D_N1	0.487578	0.207501	0.25211	0.061	0.046	0.047
ENSMUSG00000037025_LINE1066_Foxa2_D_N1	0.487578	0.51597	0.466317	0.047	0.037	0.056
ENSMUSG00000038346_LINE1233_Zfp384_I	0.487578	0.316956	0.528374	0.049	0.044	0.051
ENSMUSG00000021379_LINE72_Id4_I	0.487578	0.173554	0.581083	0.057	0.05	0.045
ENSMUSG00000051490_LINE4285_Foxd4_I_N1	0.487578	0.359257	0.642405	0.055	0.045	0.044
NP_0320502_LINE10051_Foxl1_I_N3	0.487578	0.253533	0.694065	0.063	0.057	0.055
ENSMUSG00000017688_LINE1589_Hnf4g_I	0.491126	0.683044	0.491126	0.051	0.065	0.067
ENSMUSG00000005836_LINE1110_Gata6_D	0.491126	0.362591	0.795045	0.054	0.061	0.051
ENSMUSG00000024518_LINE1214_Rax_D	0.494676	0.0356584	0.0518552	0.048	0.046	0.046
ENSMUSG00000022383_LINE1603_Ppara_I	0.494676	0.155826	0.166763	0.047	0.044	0.054
ENSMUSG00000007872_LINE48_Id3_I	0.494676	0.169008	0.593212	0.057	0.05	0.046
ENSMUSG00000040891_LINE3447_Foxa3_I_N1	0.494676	0.355933	0.627346	0.036	0.053	0.05
NP_0011820571_LINE9891_Gm5294_I_N1	0.494676	0.349319	0.644067	0.05	0.049	0.057
ENSMUSG00000050397_LINE4138_Foxl2_I_N1	0.494676	0.362591	0.645723	0.053	0.042	0.063
ENSMUSG00000049576_LINE578_Zfa_I	0.494676	0.875962	0.757753	0.051	0.058	0.037
ENSMUSG00000025407_LINE1014_Gli1_I_N6	0.498225	0.295082	0.202427	0.048	0.049	0.062
ENSMUSG00000009739_LINE1170_Pou6f1_D_N2	0.498225	0.530144	0.339482	0.049	0.043	0.045
ENSMUSG00000005583_LINE1508_Mef2c_I	0.498225	0.640743	0.627346	0.057	0.057	0.045
ENSMUSG00000050397_LINE4176_Foxl2_I_N3	0.498225	0.24645	0.690933	0.048	0.039	0.036
ENSMUSG00000015846_LINE1584_Rxra_D_N1	0.498225	0.362591	0.698739	0.042	0.046	0.051
ENSMUSG00000005917_LINE1162_Otx1_D_N1	0.498225	0.533683	0.78344	0.042	0.052	0.047
ENSMUSG00000048402_LINE1433_Gli2_I_N6	0.501775	0.292014	0.211357	0.044	0.061	0.052
ENSMUSG00000045493_LINE137_Bhlhe23_I	0.501775	0.833237	0.634065	0.049	0.055	0.042
NP_0320502_LINE10016_Foxl1_I_N1	0.501775	0.359257	0.642405	0.046	0.04	0.054
ENSMUSG00000041730_LINE5888_Prrxl1_I_N3	0.50355	0.554849	0.767401	0.058	0.053	0.06
ENSMUSG00000035923_LINE117_Myf6_D_N1	0.505324	0.776838	0.386205	0.05	0.048	0.056
ENSMUSG00000026572_LINE1795_Tbx19_I	0.505324	0.139323	0.575861	0.05	0.056	0.04
ENSMUSG00000051490_LINE4324_Foxd4_I_N3	0.505324	0.256397	0.695628	0.05	0.055	0.046
ENSMUSG00000043013_LINE2143_Onecut1_I_N1	0.505324	0.323328	0.709513	0.047	0.055	0.053
ENSMUSG00000090020_LINE5210_ENSMUSG00000090020_I_N3	0.505324	0.256397	0.720109	0.058	0.045	0.047
ENSMUSG00000079509_LINE917_Zfx_D_N1	0.505324	0.881382	0.745035	0.048	0.047	0.062
ENSMUSG00000022346_LINE75_Myc_D	0.507099	0.523061	0.760532	0.046	0.052	0.056
ENSMUSG00000051817_LINE1749_Sox12_D	0.507099	0.739275	0.791217	0.051	0.039	0.037
ENSMUSG00000035799_LINE301_Twist1_I_N1	0.508874	0.100959	0.369289	0.046	0.06	0.042
ENSMUSG00000034998_LINE2828_Foxn2_I_N3	0.508874	0.262174	0.692502	0.064	0.047	0.053
ENSMUSG00000038648_LINE217_Creb3l2_D_N1	0.508874	0.491126	0.78475	0.047	0.038	0.055
ENSMUSG00000019803_LINE1595_Nr2e1_D_N1	0.508874	0.494676	0.803809	0.054	0.041	0.048
ENSMUSG00000026976_LINE6951_Pax8_I_N1	0.512422	0.528374	0.384505	0.046	0.048	0.047
ENSMUSG00000058794_LINE251_Nfe2_I	0.512422	0.331368	0.420656	0.059	0.064	0.063
ENSMUSG00000056854_LINE1392_Pou3f4_D	0.512422	0.523061	0.575861	0.048	0.035	0.053
ENSMUSG00000005774_LINE1663_Rfx5_I	0.512422	0.349319	0.584556	0.044	0.034	0.04
ENSMUSG00000045991_LINE2163_Onecut2_I_N1	0.512422	0.288961	0.717101	0.042	0.04	0.049
ENSMUSG00000001419_LINE6399_Mef2d_I_N1	0.512422	0.78475	0.734913	0.053	0.045	0.039
ENSMUSG00000025225_LINE1658_Nfkb2_I	0.51597	0.443394	0.166763	0.047	0.045	0.038
ENSMUSG00000031734_LINE1275_Irx3_D_N1	0.51597	0.212649	0.242247	0.058	0.038	0.042
ENSMUSG00000031965_LINE1799_Tbx20_D	0.51597	0.0533067	0.606966	0.037	0.048	0.051
ENSMUSG00000022463_LINE76_Srebf2_D	0.51597	0.692502	0.701836	0.039	0.061	0.045
ENSMUSG00000038805_LINE1321_Six3_D	0.51597	0.729039	0.78475	0.047	0.046	0.063
ENSMUSG00000038210_LINE1309_Hoxa11_D_N1	0.519516	0.221835	0.530144	0.042	0.045	0.041
ENSMUSG00000053211_LINE623_Zfy1_I	0.519516	0.874117	0.740723	0.05	0.054	0.038
NP_0320502_LINE9972_Foxl1_I_N2	0.521288	0.365935	0.262174	0.051	0.062	0.045
ENSMUSG00000060969_LINE1400_Irx1_I	0.523061	0.236707	0.228527	0.041	0.05	0.051
NP_0011820571_LINE9851_Gm5294_I_N2	0.523061	0.355933	0.270961	0.039	0.045	0.034
ENSMUSG00000040891_LINE3403_Foxa3_I_N2	0.523061	0.359257	0.279891	0.046	0.044	0.046
ENSMUSG00000004328_LINE325_Hif3a_I_N1	0.523061	0.731984	0.365935	0.047	0.051	0.052
ENSMUSG00000079033_LINE16115_Mef2b_I_N1	0.523061	0.782131	0.723101	0.043	0.063	0.056
ENSMUSG00000020950_LINE1045_Foxg1_D_N1	0.524832	0.376028	0.759142	0.051	0.055	0.037
ENSMUSG00000051490_LINE4235_Foxd4_I_N2	0.526603	0.360924	0.256397	0.047	0.051	0.043
ENSMUSG00000050397_LINE4091_Foxl2_I_N2	0.526603	0.342749	0.262174	0.032	0.056	0.049
ENSMUSG00000032998_LINE1056_Foxj3_D_N1	0.526603	0.731984	0.455719	0.057	0.043	0.049
ENSMUSG00000041730_LINE5895_Prrxl1_I_N1	0.526603	0.406788	0.515969	0.043	0.043	0.059
ENSMUSG00000029644_LINE1257_Pdx1_D_N2	0.526603	0.78475	0.635737	0.063	0.047	0.045
ENSMUSG00000046532_LINE1631_Ar_D_N1	0.526603	0.96967	0.667016	0.035	0.035	0.039
ENSMUSG00000067261_LINE1101_Foxd3_I	0.528374	0.365935	0.268016	0.067	0.049	0.056
ENSMUSG00000028736_LINE1249_Pax7_D	0.530144	0.0309581	0.164537	0.057	0.046	0.051
ENSMUSG00000021250_LINE181_Fos_I	0.530144	0.281395	0.301261	0.037	0.052	0.053
ENSMUSG00000043099_LINE505_Hic1_D_N2	0.530144	0.35262	0.336227	0.053	0.057	0.038
ENSMUSG00000001911_LINE1689_Nfix_I	0.530144	0.729039	0.365935	0.049	0.049	0.054
ENSMUSG00000048763_LINE1367_Hoxb3_D	0.530144	0.530144	0.386205	0.05	0.053	0.065
ENSMUSG00000019900_LINE1664_Rfx6_I	0.531913	0.670247	0.676672	0.051	0.044	0.059
ENSMUSG00000070990_LINE1102_Foxe1_I	0.533683	0.359257	0.259277	0.054	0.052	0.04
ENSMUSG00000015579_LINE1177_Nkx25_D_N1	0.533683	0.572372	0.644067	0.048	0.049	0.045
ENSMUSG00000021779_LINE6684_Thrb_I_N1	0.537219	0.746467	0.309067	0.039	0.055	0.062
ENSMUSG00000022510_LINE6879_Trp63_I_N1	0.537219	0.650681	0.606966	0.036	0.042	0.047
ENSMUSG00000029026_LINE1639_Trp73_D	0.537219	0.640743	0.617196	0.053	0.038	0.051
ENSMUSG00000031921_LINE1545_Terf2_D	0.538985	0.904486	0.652326	0.04	0.052	0.054
ENSMUSG00000045991_LINE2155_Onecut2_I_N1	0.540751	0.657251	0.620589	0.052	0.044	0.04
ENSMUSG00000021359_LINE3_Tcfap2a_D_N1	0.540751	0.837669	0.642405	0.047	0.042	0.057
ENSMUSG00000034271_LINE211_Jdp2_D_N1	0.540751	0.49645	0.711039	0.061	0.051	0.051
ENSMUSG00000025529_LINE371_Zfp711_D	0.540751	0.480484	0.789934	0.048	0.057	0.051
ENSMUSG00000032228_LINE109_Tcf12_D_N1	0.540751	0.530144	0.792499	0.05	0.05	0.049
ENSMUSG00000021010_LINE71_Npas3_I	0.544281	0.743603	0.49645	0.057	0.047	0.047
ENSMUSG00000024137_LINE2393_E4f1_I	0.544281	0.445151	0.657251	0.054	0.057	0.053
ENSMUSG00000002393_LINE1575_Nr2f6_D_N1	0.547808	0.382804	0.257837	0.037	0.043	0.046
ENSMUSG00000038648_LINE218_Creb3l2_D_N1	0.547808	0.650681	0.476939	0.053	0.063	0.054
ENSMUSG00000043013_LINE2135_Onecut1_I_N1	0.547808	0.660518	0.620589	0.041	0.059	0.049
ENSMUSG00000026459_LINE85_Myog_D	0.547808	0.740723	0.667016	0.049	0.053	0.06
ENSMUSG00000050397_LINE4177_Foxl2_I_N5	0.55133	0.298164	0.181697	0.044	0.046	0.051
NP_0010765961_LINE6214_NP_0010765961_I_N2	0.55133	0.0262202	0.446911	0.049	0.053	0.057
ENSMUSG00000062713_LINE160_Sim2_I	0.55133	0.757753	0.512422	0.057	0.042	0.044
ENSMUSG00000040891_LINE3483_Foxa3_I_N5	0.554849	0.292014	0.166763	0.045	0.056	0.049
ENSMUSG00000058756_LINE6870_Thra_I_N1	0.554849	0.760532	0.331368	0.057	0.045	0.042
ENSMUSG00000001656_LINE1152_Hoxc11_D	0.554849	0.292014	0.487578	0.054	0.051	0.05
ENSMUSG00000044597_LINE136_Mycs_I	0.554849	0.505324	0.523061	0.041	0.047	0.052
ENSMUSG00000015053_LINE1112_Gata2_I	0.554849	0.657251	0.568878	0.045	0.059	0.056
NP_0322962_LINE6254_NP_0322962_I_N8	0.556606	0.676672	0.355933	0.054	0.045	0.038
ENSMUSG00000037169_LINE121_Mycn_D	0.558363	0.523061	0.521288	0.058	0.049	0.052
ENSMUSG00000026976_LINE6949_Pax8_I_N1	0.558363	0.455719	0.792499	0.047	0.05	0.057
ENSMUSG00000037279_LINE1220_Ovol2_I	0.558363	0.714078	0.922833	0.053	0.038	0.053
ENSMUSG00000051490_LINE4325_Foxd4_I_N5	0.561873	0.304372	0.164537	0.038	0.052	0.05
ENSMUSG00000019913_LINE60_Sim1_I	0.561873	0.743603	0.51597	0.064	0.038	0.055
ENSMUSG00000019982_LINE1529_Myb_D_N1	0.561873	0.296623	0.579344	0.043	0.047	0.049
ENSMUSG00000040891_LINE3461_Foxa3_I_N1	0.561873	0.779493	0.586292	0.055	0.061	0.052
NP_0320502_LINE10052_Foxl1_I_N5	0.565378	0.31379	0.15054	0.063	0.054	0.05
ENSMUSG00000001988_LINE41_Npas1_I	0.565378	0.749314	0.505324	0.052	0.06	0.046
ENSMUSG00000030199_LINE1026_Etv6_D	0.565378	0.531913	0.598383	0.055	0.058	0.041
ENSMUSG00000017491_LINE1588_Rarb_D_N1	0.565378	0.956221	0.635737	0.056	0.052	0.05
ENSMUSG00000048502_LINE1364_Duxbl_D_N2	0.565378	0.968723	0.774164	0.04	0.05	0.058
ENSMUSG00000039153_LINE1675_Runx2_I	0.568878	0.670247	0.427628	0.057	0.046	0.051
ENSMUSG00000022484_LINE1204_Hoxc10_D_N1	0.568878	0.787351	0.478712	0.059	0.051	0.05
ENSMUSG00000051038_LINE1376_Rhox11_D_N4	0.568878	0.349319	0.5	0.056	0.043	0.057
ENSMUSG00000028654_LINE92_Mycl1_I	0.568878	0.512422	0.505324	0.053	0.045	0.047
ENSMUSG00000051490_LINE4303_Foxd4_I_N1	0.568878	0.788643	0.589755	0.05	0.051	0.043
ENSMUSG00000072675_LINE1424_Gm10394_I	0.568878	0.966422	0.749314	0.057	0.053	0.058
ENSMUSG00000026934_LINE1233_Lhx3_D_N1	0.572372	0.0356584	0.174706	0.062	0.062	0.038
ENSMUSG00000029595_LINE1256_Lhx5_D	0.572372	0.104979	0.399895	0.05	0.043	0.046
ENSMUSG00000018973_LINE1182_Hoxb1_I	0.572372	0.815934	0.424139	0.049	0.052	0.055
ENSMUSG00000026976_LINE6971_Pax8_I_N1	0.572372	0.653972	0.466317	0.044	0.049	0.044
NP_0011820571_LINE9907_Gm5294_I_N1	0.572372	0.792499	0.586292	0.052	0.057	0.047
ENSMUSG00000072672_LINE1423_Gm10391_I	0.572372	0.967754	0.743603	0.041	0.05	0.056
ENSMUSG00000002249_LINE7611_Tead3_I_N1	0.575861	0.35262	0.406788	0.047	0.044	0.05
ENSMUSG00000037034_LINE6999_Pax1_I_N1	0.575861	0.64738	0.455719	0.061	0.051	0.043
ENSMUSG00000049691_LINE1369_Nkx32_D_N2	0.575861	0.598383	0.498225	0.041	0.048	0.047
NP_0320502_LINE10030_Foxl1_I_N1	0.575861	0.787351	0.579344	0.044	0.028	0.057
ENSMUSG00000055053_LINE1700_Nfic_I	0.575861	0.466317	0.663773	0.051	0.047	0.053
ENSMUSG00000029697_LINE399_Fezf1_I	0.579344	0.740723	0.389615	0.055	0.056	0.042
ENSMUSG00000044186_LINE1356_Nkx26_D	0.579344	0.123126	0.540751	0.053	0.063	0.05
ENSMUSG00000048481_LINE1557_Mypop_D	0.582821	0.480484	0.51597	0.047	0.058	0.032
ENSMUSG00000018698_LINE1181_Lhx1_D	0.584556	0.270961	0.523061	0.039	0.047	0.045
ENSMUSG00000028717_LINE229_Tal1_I_N3	0.584556	0.835463	0.586292	0.054	0.05	0.052
ENSMUSG00000003382_LINE1003_Etv3_D	0.584556	0.660518	0.737826	0.049	0.042	0.053
ENSMUSG00000024561_LINE973_Mbd1_D	0.586292	0.540751	0.561873	0.058	0.06	0.049
ENSMUSG00000034041_LINE266_Lyl1_I_N3	0.586292	0.835463	0.574117	0.051	0.047	0.06
ENSMUSG00000021099_LINE1190_Six6_D_N1	0.586292	0.948145	0.746467	0.048	0.046	0.039
ENSMUSG00000021743_LINE336_Fezf2_I	0.589755	0.737826	0.389615	0.044	0.043	0.052
ENSMUSG00000035158_LINE115_Mitf_D	0.589755	0.962897	0.800082	0.034	0.042	0.043
ENSMUSG00000056216_LINE244_Cebpg_D	0.593212	0.464549	0.0970469	0.043	0.056	0.05
NP_0011820571_LINE9844_Gm5294_I_N1	0.593212	0.339482	0.438127	0.052	0.035	0.052
ENSMUSG00000038705_LINE1680_Gmeb2_D	0.596662	0.413708	0.31379	0.052	0.049	0.044
ENSMUSG00000008575_LINE7346_Nfib_I_N4	0.596662	0.910441	0.589755	0.04	0.044	0.06
A1JVI6_MOUSE_LINE1139_Dux_D	0.596662	0.932726	0.701836	0.047	0.039	0.048
ENSMUSG00000022484_LINE1205_Hoxc10_D_N1	0.600105	0.737826	0.519516	0.038	0.053	0.044
ENSMUSG00000024563_LINE7358_Smad2_I_N1	0.600105	0.556606	0.558363	0.066	0.057	0.061
ENSMUSG00000028565_LINE7371_Nfia_I_N4	0.600105	0.905243	0.579344	0.053	0.054	0.047
ENSMUSG00000019817_LINE320_Plagl1_D	0.600105	0.44867	0.692502	0.044	0.039	0.053
ENSMUSG00000040891_LINE3395_Foxa3_I_N1	0.601822	0.329753	0.429375	0.044	0.05	0.049
ENSMUSG00000020919_LINE1783_Stat5b_I	0.603539	0.0523343	0.100166	0.045	0.059	0.051
ENSMUSG00000034777_LINE1291_Vax2_D	0.603539	0.35262	0.273922	0.052	0.048	0.047
ENSMUSG00000027796_LINE17891_Smad9_I_N1	0.603539	0.55133	0.568878	0.054	0.047	0.034
ENSMUSG00000033454_LINE428_Zbtb1_D	0.603539	0.547808	0.591484	0.056	0.046	0.053
ENSMUSG00000063632_LINE1760_Sox11_D_N1	0.603539	0.399895	0.627346	0.049	0.061	0.054
ENSMUSG00000024912_LINE189_Fosl1_D	0.603539	0.464549	0.726078	0.042	0.061	0.048
ENSMUSG00000008496_LINE1472_Pou2f2_D_N1	0.606966	0.403341	0.254965	0.041	0.046	0.056
ENSMUSG00000051490_LINE4227_Foxd4_I_N1	0.606966	0.323328	0.434622	0.048	0.046	0.056
ENSMUSG00000032402_LINE1698_Smad3_D	0.606966	0.533683	0.581083	0.037	0.052	0.043
ENSMUSG00000047638_LINE6854_Nr1h4_I_N1	0.608675	0.877787	0.48403	0.048	0.043	0.033
ENSMUSG00000066224_LINE24_Arid3c_I	0.608675	0.386205	0.640743	0.056	0.043	0.047
ENSMUSG00000078236_LINE1487_Pou3f1_D_N2	0.610385	0.250686	0.217869	0.048	0.04	0.047
ENSMUSG00000034041_LINE273_Lyl1_I_N4	0.610385	0.757753	0.382804	0.053	0.057	0.029
ENSMUSG00000028717_LINE236_Tal1_I_N4	0.610385	0.734913	0.410245	0.054	0.041	0.045
NP_0320502_LINE9964_Foxl1_I_N1	0.610385	0.341116	0.434622	0.038	0.05	0.051
ENSMUSG00000020950_LINE1046_Foxg1_D_N1	0.610385	0.268016	0.452192	0.042	0.054	0.051
ENSMUSG00000030189_LINE2100_Csda_I_N1	0.610385	0.711039	0.469856	0.043	0.056	0.053
ENSMUSG00000018554_LINE2092_Ybx2_I_N1	0.610385	0.706452	0.49645	0.05	0.04	0.049
ENSMUSG00000050397_LINE4083_Foxl2_I_N1	0.61209	0.321732	0.403338	0.041	0.049	0.054
ENSMUSG00000048938_LINE6861_Nr1h5_I_N1	0.613795	0.877787	0.439882	0.044	0.04	0.051
ENSMUSG00000068327_LINE1414_Tlx2_D	0.613795	0.199918	0.459249	0.053	0.048	0.067
ENSMUSG00000027109_LINE1031_Sp3_I_N1	0.615495	0.577603	0.236707	0.043	0.041	0.049
ENSMUSG00000038193_LINE126_Hand2_I	0.617196	0.178178	0.180518	0.048	0.047	0.053
ENSMUSG00000037335_LINE123_Hand1_I	0.617196	0.184066	0.192502	0.05	0.047	0.055
ENSMUSG00000024986_LINE1216_Hhex_I	0.617196	0.967094	0.35262	0.049	0.039	0.051
ENSMUSG00000000094_LINE1789_Tbx4_D	0.617196	0.0925016	0.468087	0.047	0.06	0.049
ENSMUSG00000023411_LINE7049_Nfatc4_I_N1	0.617196	0.627346	0.540751	0.055	0.046	0.058
ENSMUSG00000071262_LINE33_Zfp957_I	0.617196	0.436375	0.560118	0.063	0.052	0.046
ENSMUSG00000058318_LINE32_Phf21a_D	0.617196	0.326534	0.692502	0.052	0.055	0.049
ENSMUSG00000029553_LINE98_Tcfec_D_N2	0.617196	0.973223	0.796309	0.059	0.048	0.051
ENSMUSG00000054160_LINE1387_Nkx24_D	0.620589	0.417179	0.301261	0.057	0.057	0.045
ENSMUSG00000028890_LINE392_Mtf1_D	0.620589	0.530144	0.665395	0.044	0.054	0.062
ENSMUSG00000063889_LINE256_Crem_D	0.620589	0.743603	0.737826	0.056	0.051	0.052
ENSMUSG00000001815_LINE1155_Evx2_D	0.623972	0.434622	0.413708	0.049	0.051	0.055
ENSMUSG00000022061_LINE1201_Nkx31_D_N2	0.623972	0.192502	0.438127	0.044	0.053	0.05
ENSMUSG00000028639_LINE2096_Ybx1_I_N1	0.623972	0.711039	0.480484	0.043	0.05	0.056
ENSMUSG00000000942_LINE1144_Hoxa4_D	0.623972	0.776838	0.494676	0.047	0.052	0.046
ENSMUSG00000079994_LINE1777_ENSMUSG00000079994_D_N1	0.627346	0.445151	0.137346	0.042	0.052	0.04
ENSMUSG00000009741_LINE5320_Ubp1_I_N1	0.629028	0.173554	0.704918	0.048	0.047	0.05
ENSMUSG00000027168_LINE1468_Pax6_D	0.630711	0.55133	0.268016	0.045	0.054	0.049
ENSMUSG00000070691_LINE7309_Runx3_I_N2	0.630711	0.413708	0.270961	0.047	0.044	0.056
ENSMUSG00000028150_LINE1616_Rorc_I	0.634065	0.362591	0.105799	0.048	0.053	0.055
ENSMUSG00000009734_LINE1475_Pou6f2_I	0.634065	0.355933	0.420656	0.057	0.055	0.057
ENSMUSG00000020538_LINE66_Srebf1_D_N2	0.634065	0.617196	0.600105	0.042	0.04	0.051
ENSMUSG00000027109_LINE1051_Sp3_I_N1	0.639076	0.967754	0.48403	0.05	0.044	0.052
ENSMUSG00000021972_LINE1199_Hmbox1_D	0.640743	0.370972	0.171272	0.04	0.064	0.051
ENSMUSG00000027985_LINE1723_Lef1_D	0.640743	0.819482	0.637409	0.048	0.048	0.05
ENSMUSG00000022508_LINE341_Bcl6_D_N1	0.644067	0.0616034	0.389615	0.058	0.048	0.051
ENSMUSG00000024206_LINE1666_Rfx2_D_N1	0.644067	0.307498	0.623972	0.05	0.054	0.046
ENSMUSG00000040891_LINE3476_Foxa3_I_N1	0.644067	0.681454	0.690933	0.068	0.043	0.056
ENSMUSG00000044312_LINE135_Neurog3_I	0.645723	0.901402	0.752144	0.05	0.042	0.061
ENSMUSG00000026641_LINE86_Usf1_D	0.645723	0.766037	0.795045	0.053	0.045	0.048
ENSMUSG00000017950_LINE1591_Hnf4a_D_N1	0.64738	0.365935	0.10662	0.055	0.051	0.051
ENSMUSG00000056501_LINE246_Cebpb_D_N3	0.64738	0.537219	0.108279	0.046	0.059	0.057
ENSMUSG00000004842_LINE1469_Pou1f1_D_N3	0.64738	0.634065	0.526603	0.043	0.047	0.041
ENSMUSG00000057173_LINE1673_Rfx8_I	0.64738	0.301261	0.627346	0.039	0.047	0.048
ENSMUSG00000047143_LINE4019_Dmrta2_I_N3	0.650681	0.679864	0.194955	0.058	0.045	0.047
ENSMUSG00000075588_LINE1434_Hoxb2_I	0.650681	0.824143	0.282899	0.042	0.045	0.047
ENSMUSG00000061517_LINE1757_Sox21_D	0.650681	0.678268	0.455719	0.05	0.039	0.054
ENSMUSG00000036139_LINE1300_Hoxc9_D_N1	0.650681	0.169008	0.512422	0.04	0.042	0.042
ENSMUSG00000060257_LINE703_Scrt2_I	0.650681	0.346028	0.561873	0.044	0.051	0.042
ENSMUSG00000036816_LINE120_Atoh7_I	0.650681	0.711039	0.561873	0.046	0.05	0.048
ENSMUSG00000050397_LINE4170_Foxl2_I_N1	0.650681	0.683044	0.679864	0.036	0.046	0.047
BAE290471_LINE1209_Cebpd_I_N23	0.653972	0.524832	0.108279	0.052	0.059	0.049
NP_0322962_LINE6234_NP_0322962_I_N2	0.653972	0.175857	0.48403	0.059	0.047	0.057
ENSMUSG00000051490_LINE4318_Foxd4_I_N1	0.653972	0.701836	0.683044	0.046	0.052	0.046
ENSMUSG00000024513_LINE1513_Mbd2_I	0.655611	0.367612	0.526603	0.052	0.048	0.052
ENSMUSG00000002393_LINE1574_Nr2f6_D_N1	0.657251	0.0745968	0.35262	0.043	0.043	0.048
ENSMUSG00000049823_LINE587_Zbtb12_D	0.657251	0.954087	0.364263	0.053	0.042	0.058
ENSMUSG00000041730_LINE5853_Prrxl1_I_N1	0.660518	0.127746	0.142326	0.052	0.052	0.052
ENSMUSG00000068302_LINE1413_Noto_D	0.660518	0.0401332	0.242247	0.039	0.051	0.059
ENSMUSG00000066772_LINE1408_Obox3_D	0.660518	0.386205	0.349319	0.045	0.05	0.043
ENSMUSG00000074369_LINE1429_Gm5889_I	0.660518	0.379411	0.35262	0.048	0.052	0.051
ENSMUSG00000031902_LINE1661_Nfatc3_I	0.660518	0.410245	0.443394	0.046	0.045	0.046
ENSMUSG00000027967_LINE90_Neurog2_I	0.660518	0.902953	0.731984	0.051	0.054	0.055
ENSMUSG00000021359_LINE2_Tcfap2a_D_N1	0.662146	0.399895	0.461015	0.051	0.041	0.05
NP_0322962_LINE6255_NP_0322962_I_N2	0.663773	0.192502	0.233963	0.055	0.046	0.049
ENSMUSG00000032015_LINE1279_Pou2f3_D	0.663773	0.441637	0.270961	0.052	0.051	0.042
ENSMUSG00000023027_LINE186_Atf1_D_N1	0.663773	0.369289	0.491126	0.069	0.048	0.033
ENSMUSG00000028201_LINE1247_Lhx8_D_N1	0.663773	0.842025	0.524832	0.052	0.048	0.055
ENSMUSG00000025912_LINE1535_Mybl1_D	0.663773	0.302817	0.55133	0.052	0.046	0.056
ENSMUSG00000035799_LINE299_Twist1_I_N1	0.663773	0.381107	0.565378	0.051	0.06	0.048
NP_0320502_LINE10045_Foxl1_I_N1	0.663773	0.679864	0.673466	0.043	0.042	0.051
ENSMUSG00000040841_LINE5787_Six5_I_N1	0.663773	0.692502	0.922825	0.045	0.055	0.037
ENSMUSG00000038539_LINE592_Atf5_I_N2	0.665395	0.846304	0.422397	0.056	0.034	0.053
ENSMUSG00000028901_LINE1679_Gmeb1_D	0.667016	0.379411	0.249271	0.049	0.059	0.054
ENSMUSG00000023411_LINE7035_Nfatc4_I_N10	0.667016	0.403338	0.44867	0.044	0.057	0.045
NP_0011820571_LINE9922_Gm5294_I_N1	0.667016	0.68621	0.653972	0.048	0.041	0.048
ENSMUSG00000000134_LINE36_Tcfe3_D	0.667016	0.942662	0.670247	0.056	0.054	0.048
ENSMUSG00000023411_LINE7047_Nfatc4_I_N1	0.668632	0.667016	0.282899	0.05	0.046	0.056
ENSMUSG00000024955_LINE1608_Esrra_D_N1	0.670247	0.582821	0.21525	0.061	0.049	0.048
ENSMUSG00000038539_LINE587_Atf5_I_N1	0.670247	0.417179	0.298164	0.041	0.042	0.057
ENSMUSG00000031860_LINE1278_Pbx4_I	0.671857	0.332984	0.707986	0.055	0.052	0.044
ENSMUSG00000019982_LINE1530_Myb_D_N1	0.673466	0.572372	0.298164	0.052	0.035	0.054
ENSMUSG00000025612_LINE191_Bach1_I	0.673466	0.180518	0.326534	0.049	0.052	0.056
ENSMUSG00000035529_LINE447_Prdm4_I	0.673466	0.51597	0.393034	0.057	0.05	0.055
ENSMUSG00000043342_LINE1353_Hoxd9_D_N1	0.673466	0.259277	0.406788	0.052	0.06	0.042
ENSMUSG00000031706_LINE1668_Rfx1_D	0.673466	0.389615	0.507099	0.047	0.039	0.059
ENSMUSG00000000782_LINE1703_Tcf7_D_N1	0.673466	0.871313	0.620589	0.05	0.06	0.05
ENSMUSG00000025902_LINE1719_Sox17_D_N1	0.676672	0.600105	0.0616034	0.043	0.044	0.038
ENSMUSG00000057156_LINE1393_Homez_D	0.676672	0.452192	0.589755	0.051	0.058	0.05
ENSMUSG00000032035_LINE1028_Ets1_D_N1	0.676672	0.837669	0.695628	0.033	0.05	0.055
ENSMUSG00000002111_LINE997_Sfpi1_D_N2	0.678268	0.401617	0.49645	0.037	0.057	0.037
ENSMUSG00000046179_LINE995_E2f8_I	0.679864	0.73637	0.637409	0.043	0.056	0.046
ENSMUSG00000052684_LINE240_Jun_D	0.679864	0.579344	0.64738	0.054	0.046	0.061
ENSMUSG00000017950_LINE1590_Hnf4a_D_N1	0.679864	0.68621	0.721605	0.049	0.055	0.043
ENSMUSG00000038765_LINE1320_Lmx1b_D	0.683044	0.127746	0.173554	0.053	0.051	0.045
ENSMUSG00000025128_LINE82_Bhlhe22_D	0.683044	0.593212	0.535451	0.052	0.044	0.044
ENSMUSG00000055116_LINE154_Arntl_D	0.683044	0.970895	0.78344	0.067	0.049	0.06
ENSMUSG00000009471_LINE51_Myod1_D	0.684627	0.914725	0.729039	0.05	0.047	0.045
ENSMUSG00000034968_LINE1292_Lbx2_D	0.68621	0.225836	0.127746	0.054	0.048	0.051
ENSMUSG00000045179_LINE1744_Sox3_D_N1	0.68621	0.937293	0.540751	0.032	0.046	0.06
ENSMUSG00000040857_LINE1034_Erf_I	0.68621	0.969356	0.64738	0.058	0.05	0.054
ENSMUSG00000034673_LINE1290_Pbx2_I	0.68621	0.346028	0.714078	0.052	0.056	0.044
ENSMUSG00000026934_LINE1234_Lhx3_D_N1	0.68621	0.349319	0.74789	0.057	0.052	0.052
ENSMUSG00000042406_LINE225_Atf4_D_N1	0.689363	0.406788	0.285922	0.055	0.041	0.047
ENSMUSG00000022738_LINE1207_Gsc2_I	0.689363	0.245043	0.384505	0.057	0.056	0.057
ENSMUSG00000048138_LINE985_Dmrt2_I	0.689363	0.752144	0.617196	0.042	0.039	0.039
ENSMUSG00000036461_LINE1030_Elf1_I	0.689363	0.304372	0.734913	0.053	0.051	0.049
ENSMUSG00000038255_LINE127_Neurod2_I	0.689363	0.83435	0.792499	0.046	0.047	0.05
ENSMUSG00000048385_LINE563_Scrt1_I	0.695628	0.817123	0.507099	0.054	0.045	0.038
ENSMUSG00000045336_LINE1492_Hsfy2_I	0.697183	0.877787	0.185255	0.044	0.046	0.059
ENSMUSG00000043013_LINE2134_Onecut1_I_N1	0.698739	0.582821	0.276899	0.043	0.043	0.051
ENSMUSG00000045991_LINE2154_Onecut2_I_N1	0.698739	0.582821	0.279891	0.054	0.061	0.053
ENSMUSG00000025215_LINE1217_Tlx1_I	0.698739	0.766037	0.296623	0.044	0.041	0.052
ENSMUSG00000033249_LINE1491_Hsf4_I	0.698739	0.596662	0.354277	0.044	0.046	0.049
ENSMUSG00000020052_LINE158_Ascl1_I_N2	0.698739	0.782131	0.637409	0.053	0.051	0.065
ENSMUSG00000009248_LINE50_Ascl2_D_N2	0.698739	0.774164	0.644067	0.059	0.056	0.054
ENSMUSG00000021255_LINE1599_Esrrb_D_N3	0.700287	0.800082	0.382804	0.051	0.05	0.046
ENSMUSG00000006200_LINE1164_Rhox6_D	0.701836	0.0616034	0.0859808	0.051	0.05	0.052
ENSMUSG00000068048_LINE1412_Rhox9_I	0.701836	0.0638258	0.0985975	0.044	0.044	0.04
ENSMUSG00000050240_LINE593_Hic2_I	0.701836	0.64738	0.374341	0.039	0.044	0.047
ENSMUSG00000039830_LINE130_Olig2_I	0.701836	0.763293	0.561873	0.056	0.035	0.032
NP_0323002_LINE6274_NP_0323002_I_N9	0.704918	0.586292	0.508874	0.052	0.068	0.045
ENSMUSG00000040891_LINE3410_Foxa3_I_N1	0.704918	0.627346	0.526603	0.048	0.043	0.048
ENSMUSG00000050397_LINE4101_Foxl2_I_N1	0.704918	0.640743	0.540751	0.054	0.051	0.056
ENSMUSG00000040732_LINE1032_Erg_D_N1	0.704918	0.843099	0.706452	0.047	0.054	0.044
ENSMUSG00000022510_LINE6883_Trp63_I_N1	0.707986	0.906001	0.491126	0.051	0.039	0.041
ENSMUSG00000040610_LINE1332_Tlx3_I	0.711039	0.771473	0.276899	0.042	0.047	0.044
ENSMUSG00000015839_LINE175_Nfe2l2_D	0.711039	0.386205	0.293548	0.048	0.058	0.045
ENSMUSG00000038718_LINE1318_Pbx3_I	0.714078	0.737826	0.660518	0.052	0.06	0.055
NP_0011820571_LINE9858_Gm5294_I_N1	0.715589	0.637409	0.517743	0.054	0.045	0.049
ENSMUSG00000041287_LINE1736_Sox15_D	0.717101	0.701836	0.307498	0.06	0.055	0.038
ENSMUSG00000048349_LINE6339_Pou4f1_I_N1	0.717101	0.807498	0.417179	0.052	0.053	0.054
ENSMUSG00000051490_LINE4248_Foxd4_I_N1	0.717101	0.652326	0.519516	0.05	0.055	0.047
NP_0320502_LINE9979_Foxl1_I_N1	0.717101	0.640743	0.531913	0.045	0.058	0.05
ENSMUSG00000055197_LINE1037_Fev_I	0.720109	0.924126	0.749314	0.054	0.049	0.051
ENSMUSG00000027490_LINE993_E2f1_I	0.720109	0.904486	0.817123	0.033	0.053	0.056
ENSMUSG00000070691_LINE7316_Runx3_I_N1	0.723101	0.476939	0.0784763	0.056	0.049	0.048
ENSMUSG00000014704_LINE1175_Hoxa2_D_N2	0.723101	0.485804	0.295082	0.05	0.054	0.053
ENSMUSG00000045680_LINE140_Tcf21_D_N1	0.723101	0.938397	0.526603	0.048	0.052	0.046
ENSMUSG00000005373_LINE127_Mlxipl_I_N1	0.726078	0.245043	0.547808	0.032	0.043	0.051
ENSMUSG00000014767_LINE1805_Tbp_D	0.726078	0.698739	0.601822	0.053	0.049	0.046
ENSMUSG00000028466_LINE1468_Creb3_I_N1	0.726078	0.667016	0.683044	0.044	0.055	0.047
ENSMUSG00000016087_LINE1018_Fli1_D	0.726078	0.848415	0.698739	0.044	0.057	0.051
ENSMUSG00000031688_LINE6329_Pou4f2_I_N1	0.729039	0.809933	0.406788	0.031	0.064	0.041
ENSMUSG00000039164_LINE1505_Naif1_I	0.729039	0.64903	0.48403	0.046	0.041	0.048
ENSMUSG00000004359_LINE1005_Spic_D_N1	0.731984	0.715589	0.49645	0.045	0.053	0.038
ENSMUSG00000028717_LINE239_Tal1_I_N1	0.731984	0.743603	0.49645	0.043	0.058	0.047
ENSMUSG00000051367_LINE1380_Six1_D	0.731984	0.837669	0.589755	0.044	0.045	0.045
ENSMUSG00000046873_LINE1362_Mbtps2_I_N1	0.731984	0.846304	0.782131	0.053	0.045	0.048
ENSMUSG00000050397_LINE4128_Foxl2_I_N3	0.734913	0.695628	0.452192	0.047	0.045	0.042
ENSMUSG00000034041_LINE276_Lyl1_I_N1	0.734913	0.742163	0.473397	0.048	0.058	0.052
ENSMUSG00000009406_LINE1014_Elk1_D	0.734913	0.916806	0.749314	0.052	0.042	0.04
NP_0328751_LINE15941_Pit1_I_N1	0.73637	0.854632	0.128687	0.05	0.068	0.049
ENSMUSG00000037984_LINE325_Neurod6_I_N2	0.737826	0.565378	0.302817	0.047	0.043	0.048
ENSMUSG00000034701_LINE287_Neurod1_I_N2	0.737826	0.558363	0.309067	0.051	0.052	0.051
ENSMUSG00000034551_LINE1289_Hdx_D	0.737826	0.789934	0.316956	0.046	0.053	0.056
ENSMUSG00000028417_LINE220_Tal2_I_N1	0.737826	0.749314	0.48403	0.042	0.05	0.051
ENSMUSG00000079509_LINE916_Zfx_D_N1	0.737826	0.995446	0.64903	0.047	0.053	0.047
ENSMUSG00000002250_LINE1572_Ppard_I	0.740723	0.250686	0.157975	0.056	0.048	0.053
ENSMUSG00000048015_LINE417_Neurod4_I_N2	0.740723	0.561873	0.305935	0.048	0.055	0.051
ENSMUSG00000018263_LINE1793_Tbx5_D	0.740723	0.0771667	0.427628	0.061	0.039	0.054
ENSMUSG00000032238_LINE1621_Rora_D	0.740723	0.393034	0.540751	0.058	0.039	0.057
ENSMUSG00000008976_LINE1011_Gabpa_D_N3	0.740723	0.938397	0.726078	0.06	0.052	0.05
ENSMUSG00000026638_LINE1500_Irf6_D	0.743603	0.653972	0.190067	0.047	0.061	0.051
ENSMUSG00000026826_LINE1615_Nr4a2_D	0.743603	0.167885	0.623972	0.05	0.056	0.045
ENSMUSG00000051176_LINE3217_Zfp42_I_N1	0.743603	0.850506	0.78475	0.065	0.037	0.054
ENSMUSG00000023990_LINE80_Tcfeb_D	0.743603	0.939485	0.870372	0.045	0.035	0.041
ENSMUSG00000008398_LINE1009_Elk3_D_N2	0.745035	0.906001	0.613795	0.05	0.053	0.051
ENSMUSG00000001661_LINE1154_Hoxc6_D	0.746467	0.207501	0.166763	0.041	0.039	0.042
ENSMUSG00000061809_LINE1806_Tbpl2_I	0.746467	0.701836	0.593212	0.051	0.054	0.062
ENSMUSG00000070691_LINE7308_Runx3_I_N2	0.749314	0.795045	0.080474	0.055	0.05	0.057
ENSMUSG00000035451_LINE1065_Foxa1_I	0.749314	0.498225	0.544281	0.045	0.045	0.051
ENSMUSG00000021359_LINE1_Tcfap2a_D_N1	0.752144	0.603539	0.462781	0.063	0.043	0.056
ENSMUSG00000029546_LINE1252_Uncx_D_N1	0.752144	0.723101	0.746467	0.054	0.056	0.057
ENSMUSG00000004359_LINE1006_Spic_D_N1	0.756355	0.320136	0.471626	0.051	0.052	0.052
ENSMUSG00000047143_LINE4018_Dmrta2_I_N1	0.757753	0.945707	0.561873	0.044	0.057	0.062
XP_9117244_LINE5773_Gm4881_I_N36	0.757753	0.944706	0.740723	0.065	0.045	0.052
ENSMUSG00000034998_LINE2834_Foxn2_I_N1	0.759142	0.480484	0.767401	0.052	0.047	0.035
ENSMUSG00000022895_LINE2391_Ets2_I_N55	0.760532	0.936734	0.730511	0.046	0.048	0.045
ENSMUSG00000020167_LINE64_Tcf3_D_N3	0.760532	0.740723	0.813547	0.062	0.049	0.056
ENSMUSG00000021779_LINE6676_Thrb_I_N1	0.763293	0.316956	0.182877	0.048	0.058	0.052
ENSMUSG00000042372_LINE982_Dmrt3_I	0.763293	0.947666	0.553089	0.047	0.036	0.05
ENSMUSG00000074637_LINE1769_Sox2_D_N1	0.764665	0.986545	0.480484	0.056	0.049	0.046
BAE290471_LINE1211_Cebpd_I_N2	0.766037	0.424139	0.211357	0.052	0.04	0.064
ENSMUSG00000023411_LINE7050_Nfatc4_I_N1	0.766037	0.369289	0.323328	0.051	0.057	0.048
ENSMUSG00000000435_LINE101_Myf5_I_N1	0.766037	0.884903	0.589755	0.05	0.041	0.054
ENSMUSG00000068154_LINE774_Insm1_I	0.766037	0.660518	0.635737	0.053	0.063	0.054
ENSMUSG00000033726_LINE1284_Emx1_I	0.768764	0.396461	0.217869	0.054	0.045	0.051
ENSMUSG00000050397_LINE4127_Foxl2_I_N1	0.768764	0.734913	0.561873	0.051	0.044	0.056
ENSMUSG00000051490_LINE4349_Foxd4_I_N1	0.768764	0.487578	0.761913	0.052	0.046	0.05
ENSMUSG00000058756_LINE6862_Thra_I_N1	0.771473	0.323328	0.180518	0.056	0.055	0.044
ENSMUSG00000079994_LINE1778_ENSMUSG00000079994_D_N1	0.771473	0.554849	0.219188	0.056	0.042	0.067
NP_0323002_LINE6275_NP_0323002_I_N8	0.771473	0.339482	0.491126	0.05	0.038	0.052
ENSMUSG00000090020_LINE5216_ENSMUSG00000090020_I_N1	0.771473	0.473397	0.743603	0.052	0.055	0.044
NP_0320502_LINE10076_Foxl1_I_N1	0.771473	0.501775	0.770119	0.044	0.047	0.055
ENSMUSG00000050397_LINE4201_Foxl2_I_N1	0.771473	0.491126	0.779493	0.05	0.046	0.044
ENSMUSG00000050328_LINE1373_Hoxc12_D	0.774164	0.217869	0.202427	0.045	0.04	0.04
ENSMUSG00000029706_LINE1261_Pax4_D_N1	0.774164	0.782131	0.403338	0.051	0.048	0.05
ENSMUSG00000035923_LINE118_Myf6_D_N1	0.774164	0.950499	0.568878	0.054	0.055	0.051
ENSMUSG00000034762_LINE442_Glis1_I	0.774164	0.789934	0.605253	0.05	0.058	0.048
ENSMUSG00000015522_LINE52_Arnt_D_N2	0.774164	0.382804	0.757753	0.061	0.048	0.039
NP_0323002_LINE6267_NP_0323002_I_N2	0.776838	0.217869	0.204955	0.041	0.034	0.044
ENSMUSG00000026380_LINE1133_Tcfcp2l1_D_N2	0.776838	0.572372	0.372654	0.055	0.049	0.049
ENSMUSG00000040891_LINE3508_Foxa3_I_N1	0.776838	0.570625	0.737826	0.046	0.048	0.045
ENSMUSG00000004151_LINE1004_Etv1_D	0.776838	0.876874	0.776838	0.04	0.038	0.054
ENSMUSG00000047643_LINE1036_Gm5454_D	0.778165	0.891721	0.782131	0.054	0.051	0.044
ENSMUSG00000001493_LINE1146_Meox1_D	0.779493	0.749314	0.122213	0.038	0.045	0.052
ENSMUSG00000036972_LINE452_Zic4_I	0.779493	0.0925016	0.360924	0.051	0.061	0.067
ENSMUSG00000025902_LINE1720_Sox17_D_N1	0.779493	0.962158	0.561873	0.059	0.041	0.056
NP_0320502_LINE10077_Foxl1_I_N1	0.779493	0.560118	0.717101	0.04	0.046	0.051
ENSMUSG00000000435_LINE111_Myf5_I_N1	0.782131	0.731984	0.270961	0.05	0.049	0.052
ENSMUSG00000040891_LINE3507_Foxa3_I_N1	0.782131	0.494676	0.768764	0.035	0.045	0.049
ENSMUSG00000017724_LINE1019_Etv4_D	0.78475	0.811141	0.695628	0.056	0.038	0.048
ENSMUSG00000050397_LINE4202_Foxl2_I_N1	0.78475	0.568878	0.720109	0.061	0.051	0.053
ENSMUSG00000052534_LINE1382_Pbx1_D	0.786051	0.473397	0.450431	0.053	0.057	0.046
ENSMUSG00000090020_LINE5217_ENSMUSG00000090020_I_N1	0.786051	0.589755	0.714078	0.045	0.05	0.043
ENSMUSG00000051490_LINE4350_Foxd4_I_N1	0.788643	0.575861	0.717101	0.056	0.048	0.058
ENSMUSG00000049604_LINE1368_Hoxb13_D	0.789934	0.187651	0.121309	0.043	0.043	0.038
ENSMUSG00000003949_LINE173_Hlf_D	0.789934	0.717101	0.582821	0.056	0.046	0.054
ENSMUSG00000078249_LINE90_Hmga1rs1_I_N1	0.791217	0.707986	0.852579	0.052	0.048	0.04
ENSMUSG00000020275_LINE1654_Rel_I	0.792499	0.640743	0.210066	0.058	0.05	0.05
ENSMUSG00000027544_LINE1659_Nfatc2_I	0.792499	0.558363	0.305935	0.065	0.038	0.053
ENSMUSG00000001288_LINE1569_Rarg_D_N1	0.792499	0.731984	0.469856	0.047	0.057	0.049
ENSMUSG00000002147_LINE1780_Stat6_D	0.795045	0.630711	0.0859808	0.052	0.043	0.038
ENSMUSG00000042406_LINE226_Atf4_D_N1	0.795045	0.768764	0.162331	0.05	0.053	0.061
ENSMUSG00000000567_LINE1701_Sox9_I	0.795045	0.886635	0.64738	0.061	0.039	0.053
ENSMUSG00000034998_LINE2835_Foxn2_I_N1	0.795045	0.575861	0.715589	0.055	0.051	0.062
ENSMUSG00000040270_LINE222_Bach2_I	0.797573	0.320136	0.221835	0.054	0.048	0.045
ENSMUSG00000028341_LINE1617_Nr4a3_I	0.797573	0.78344	0.301261	0.047	0.06	0.045
ENSMUSG00000009741_LINE5318_Ubp1_I_N2	0.797573	0.554849	0.369289	0.058	0.057	0.056
ENSMUSG00000037992_LINE1625_Rara_D_N1	0.797573	0.544281	0.408516	0.06	0.053	0.045
ENSMUSG00000050368_LINE1374_Hoxd10_D	0.797573	0.403338	0.629028	0.057	0.042	0.051
ENSMUSG00000046711_LINE78_Hmga1_I_N1	0.800082	0.698739	0.830992	0.061	0.047	0.058
ENSMUSG00000050295_LINE1087_Foxc1_D_N1	0.801328	0.453956	0.579344	0.042	0.051	0.046
ENSMUSG00000072678_LINE1425_Cphx_D	0.802573	0.950499	0.613795	0.052	0.065	0.051
ENSMUSG00000001517_LINE5831_Foxm1_I_N1	0.802573	0.752144	0.634065	0.063	0.057	0.047
ENSMUSG00000063672_LINE1405_Nkx63_I	0.803809	0.558363	0.145368	0.054	0.044	0.048
ENSMUSG00000001288_LINE1570_Rarg_D_N1	0.803809	0.761913	0.55133	0.036	0.055	0.054
ENSMUSG00000061079_LINE713_Zfp143_I	0.805045	0.792499	0.695628	0.04	0.057	0.052
ENSMUSG00000050397_LINE4158_Foxl2_I_N5	0.807498	0.83435	0.275411	0.049	0.058	0.054
ENSMUSG00000037447_LINE18_Arid5a_D	0.809933	0.537219	0.204955	0.028	0.048	0.059
ENSMUSG00000001823_LINE1159_Hoxd12_I	0.809933	0.372654	0.432872	0.041	0.055	0.062
ENSMUSG00000024515_LINE7356_Smad4_I_N1	0.812349	0.727558	0.372654	0.05	0.048	0.054
NP_0010765961_LINE6216_NP_0010765961_I_N4	0.812349	0.939485	0.61209	0.059	0.047	0.057
ENSMUSG00000051490_LINE4272_Foxd4_I_N2	0.813547	0.850506	0.524832	0.058	0.047	0.043
ENSMUSG00000026686_LINE1227_Lmx1a_D	0.814745	0.124038	0.174706	0.036	0.047	0.056
ENSMUSG00000022895_LINE2473_Ets2_I_N1	0.814745	0.434622	0.217869	0.052	0.042	0.05
NP_0320502_LINE10033_Foxl1_I_N5	0.814745	0.842025	0.268016	0.052	0.047	0.048
NP_0011820571_LINE9910_Gm5294_I_N5	0.814745	0.830992	0.298164	0.057	0.059	0.049
ENSMUSG00000027796_LINE17908_Smad9_I_N1	0.817123	0.155826	0.172413	0.048	0.057	0.039
ENSMUSG00000022228_LINE337_Zfp187_D	0.817123	0.907498	0.420656	0.056	0.043	0.048
ENSMUSG00000024563_LINE7364_Smad2_I_N1	0.819482	0.147421	0.178178	0.059	0.058	0.054
ENSMUSG00000051490_LINE4306_Foxd4_I_N5	0.819482	0.835463	0.279891	0.064	0.046	0.041
ENSMUSG00000040891_LINE3434_Foxa3_I_N2	0.819482	0.858681	0.508874	0.061	0.044	0.049
ENSMUSG00000005373_LINE126_Mlxipl_I_N1	0.819482	0.924126	0.838763	0.05	0.051	0.052
ENSMUSG00000026751_LINE6719_Nr5a1_I_N5	0.821822	0.645723	0.310637	0.036	0.054	0.053
NP_0320502_LINE9950_Foxl1_I_N1	0.821822	0.452192	0.586292	0.048	0.045	0.049
ENSMUSG00000004040_LINE1781_Stat3_D	0.824143	0.417179	0.151585	0.051	0.047	0.057
ENSMUSG00000062939_LINE1786_Stat4_D	0.824143	0.494676	0.282899	0.054	0.045	0.053
ENSMUSG00000018899_LINE1497_Irf1_I	0.824143	0.775501	0.514196	0.049	0.067	0.034
ENSMUSG00000078302_LINE1106_Foxd1_D	0.824143	0.858681	0.51597	0.058	0.05	0.039
NP_0320502_LINE10003_Foxl1_I_N2	0.824143	0.856666	0.535451	0.053	0.048	0.041
NP_0011820571_LINE9878_Gm5294_I_N2	0.824143	0.851542	0.538985	0.047	0.045	0.043
NP_0011820571_LINE9832_Gm5294_I_N1	0.824143	0.443394	0.596662	0.04	0.063	0.051
ENSMUSG00000045591_LINE138_Olig3_D	0.825294	0.494676	0.737826	0.046	0.057	0.054
ENSMUSG00000040891_LINE3464_Foxa3_I_N5	0.826446	0.839857	0.292014	0.044	0.051	0.051
ENSMUSG00000054931_LINE639_Zkscan4_I	0.826446	0.434622	0.424139	0.053	0.054	0.048
ENSMUSG00000040732_LINE1033_Erg_D_N1	0.826446	0.523061	0.424139	0.047	0.054	0.053
ENSMUSG00000021327_LINE332_Zkscan3_I	0.826446	0.452192	0.434622	0.049	0.042	0.045
ENSMUSG00000051490_LINE4212_Foxd4_I_N1	0.826446	0.434622	0.610385	0.068	0.047	0.054
ENSMUSG00000038203_LINE1307_Hoxa13_D	0.827587	0.253533	0.207501	0.051	0.06	0.05
ENSMUSG00000040891_LINE3382_Foxa3_I_N1	0.827587	0.427628	0.605253	0.04	0.041	0.049
ENSMUSG00000026104_LINE1784_Stat1_I	0.828728	0.276899	0.232599	0.043	0.047	0.047
ENSMUSG00000026398_LINE1611_Nr5a2_D_N1	0.82986	0.644067	0.323328	0.055	0.052	0.05
ENSMUSG00000032419_LINE7581_Tbx18_I_N1	0.82986	0.242247	0.670247	0.051	0.047	0.047
ENSMUSG00000032035_LINE1029_Ets1_D_N1	0.830992	0.204955	0.329753	0.053	0.053	0.039
ENSMUSG00000026610_LINE1613_Esrrg_D	0.830992	0.650681	0.329753	0.054	0.039	0.05
ENSMUSG00000029249_LINE1122_Rest_I_N1	0.830992	0.844174	0.376028	0.045	0.045	0.048
ENSMUSG00000033943_LINE169_Mga_I	0.833237	0.225836	0.676672	0.048	0.049	0.049
ENSMUSG00000059552_LINE1640_Trp53_D_N1	0.83435	0.701836	0.603539	0.046	0.049	0.055
ENSMUSG00000031241_LINE7575_Tbx22_I_N1	0.83435	0.228527	0.657251	0.044	0.033	0.055
ENSMUSG00000056493_LINE1094_Foxk1_D_N2	0.835463	0.457484	0.606966	0.061	0.05	0.055
ENSMUSG00000034227_LINE1061_Foxj1_D	0.835463	0.436375	0.613795	0.054	0.038	0.042
ENSMUSG00000020484_LINE179_Xbp1_D_N1	0.835463	0.776838	0.64738	0.061	0.053	0.057
ENSMUSG00000024134_LINE1212_Six2_D	0.835463	0.877787	0.655611	0.054	0.051	0.046
ENSMUSG00000027868_LINE7568_Tbx15_I_N1	0.835463	0.239468	0.678268	0.052	0.045	0.051
NP_0322962_LINE6263_NP_0322962_I_N4	0.838763	0.491126	0.44867	0.047	0.041	0.057
ENSMUSG00000033016_LINE1662_Nfatc1_I	0.839857	0.670247	0.346028	0.044	0.051	0.046
ENSMUSG00000026436_LINE1023_Elk4_D	0.839857	0.904486	0.572372	0.045	0.046	0.052
ENSMUSG00000039275_LINE1072_Foxk2_I	0.839857	0.441637	0.600105	0.041	0.053	0.053
ENSMUSG00000021540_LINE17876_Smad5_I_N1	0.839857	0.774164	0.620589	0.033	0.046	0.05
ENSMUSG00000001103_LINE1145_Sebox_D	0.840941	0.0838818	0.135388	0.044	0.056	0.046
ENSMUSG00000031738_LINE1277_Irx6_D	0.843099	0.487578	0.537219	0.049	0.068	0.051
ENSMUSG00000022895_LINE2468_Ets2_I_N1	0.843099	0.918855	0.615495	0.044	0.04	0.062
ENSMUSG00000031681_LINE7389_Smad1_I_N1	0.843099	0.779493	0.629028	0.043	0.06	0.045
ENSMUSG00000026565_LINE1482_Pou2f1_D_N1	0.844174	0.288961	0.0421278	0.054	0.047	0.049
ENSMUSG00000067860_LINE765_Zic3_D_N1	0.846304	0.292014	0.262174	0.052	0.05	0.047
ENSMUSG00000025902_LINE1718_Sox17_D_N1	0.846304	0.743603	0.379411	0.056	0.051	0.06
ENSMUSG00000050397_LINE4141_Foxl2_I_N17	0.846304	0.574117	0.494676	0.057	0.046	0.054
ENSMUSG00000027796_LINE17905_Smad9_I_N1	0.847359	0.774164	0.627346	0.05	0.05	0.042
ENSMUSG00000090020_LINE5193_ENSMUSG00000090020_I_N1	0.848415	0.844174	0.21525	0.052	0.048	0.053
ENSMUSG00000059246_LINE1100_Foxb1_D	0.848415	0.918855	0.374341	0.058	0.048	0.051
ENSMUSG00000056749_LINE248_Nfil3_D	0.848415	0.673466	0.403338	0.05	0.05	0.048
ENSMUSG00000045903_LINE141_Npas4_I	0.850506	0.452192	0.0866861	0.049	0.053	0.052
ENSMUSG00000029475_LINE974_Kdm2b_I	0.850506	0.613795	0.187651	0.049	0.048	0.058
ENSMUSG00000003154_LINE1043_Foxj2_D_N2	0.851542	0.673466	0.501775	0.046	0.04	0.066
ENSMUSG00000050397_LINE4117_Foxl2_I_N1	0.852579	0.837669	0.194955	0.04	0.042	0.039
ENSMUSG00000050295_LINE1086_Foxc1_D_N2	0.852579	0.854632	0.344389	0.053	0.047	0.045
ENSMUSG00000056829_LINE1099_Foxb2_I	0.852579	0.916118	0.374341	0.046	0.051	0.054
NP_0320502_LINE10014_Foxl1_I_N1	0.852579	0.920197	0.384505	0.049	0.046	0.051
ENSMUSG00000041703_LINE493_Zic5_D	0.852579	0.754957	0.501775	0.051	0.043	0.05
ENSMUSG00000040891_LINE3445_Foxa3_I_N1	0.854632	0.921524	0.396461	0.042	0.058	0.054
ENSMUSG00000026663_LINE196_Atf6_I	0.854632	0.554849	0.553089	0.058	0.04	0.042
ENSMUSG00000051490_LINE4264_Foxd4_I_N1	0.856666	0.833237	0.182877	0.038	0.056	0.045
ENSMUSG00000040891_LINE3467_Foxa3_I_N8	0.857674	0.814745	0.613795	0.049	0.054	0.053
NP_0320502_LINE10036_Foxl1_I_N8	0.858681	0.824143	0.594937	0.061	0.052	0.05
ENSMUSG00000051490_LINE4309_Foxd4_I_N8	0.858681	0.819482	0.606966	0.042	0.057	0.041
ENSMUSG00000059552_LINE1642_Trp53_D_N1	0.858681	0.984537	0.704918	0.046	0.042	0.054
ENSMUSG00000046873_LINE1387_Mbtps2_I_N16	0.858681	0.754957	0.714078	0.042	0.05	0.062
ENSMUSG00000026976_LINE6955_Pax8_I_N1	0.859679	0.582821	0.365935	0.036	0.057	0.047
ENSMUSG00000051490_LINE4283_Foxd4_I_N1	0.859679	0.920197	0.379411	0.05	0.047	0.055
NP_0320502_LINE9995_Foxl1_I_N1	0.860677	0.835463	0.187651	0.056	0.061	0.04
ENSMUSG00000050397_LINE4124_Foxl2_I_N1	0.860677	0.554849	0.494676	0.05	0.039	0.056
ENSMUSG00000015461_LINE174_Atf6b_I	0.860677	0.554849	0.579344	0.053	0.05	0.047
ENSMUSG00000090020_LINE5215_ENSMUSG00000090020_I_N2	0.860677	0.749314	0.739275	0.051	0.06	0.058
ENSMUSG00000033713_LINE2786_Foxn3_I_N1	0.862654	0.83435	0.185255	0.054	0.052	0.049
ENSMUSG00000040891_LINE3426_Foxa3_I_N1	0.862654	0.837669	0.203691	0.048	0.06	0.051
ENSMUSG00000034998_LINE2812_Foxn2_I_N1	0.862654	0.830992	0.204955	0.062	0.046	0.059
NP_0011820571_LINE9889_Gm5294_I_N1	0.862654	0.924126	0.376028	0.053	0.04	0.06
ENSMUSG00000050397_LINE4136_Foxl2_I_N1	0.862654	0.920197	0.386205	0.051	0.043	0.048
ENSMUSG00000052621_LINE1383_Pou3f2_D	0.862654	0.95232	0.422397	0.06	0.058	0.053
ENSMUSG00000033006_LINE1727_Sox10_D_N1	0.862654	0.963625	0.572372	0.044	0.048	0.042
ENSMUSG00000037174_LINE1031_Elf2_D	0.862654	0.904486	0.723101	0.051	0.059	0.047
ENSMUSG00000034998_LINE2833_Foxn2_I_N2	0.862654	0.734913	0.73637	0.051	0.05	0.055
ENSMUSG00000050397_LINE4200_Foxl2_I_N10	0.862654	0.749314	0.75355	0.052	0.047	0.055
ENSMUSG00000041309_LINE5799_Nkx62_I_N5	0.864612	0.398178	0.262174	0.056	0.041	0.062
ENSMUSG00000034271_LINE210_Jdp2_D_N1	0.864612	0.10662	0.346028	0.058	0.047	0.042
ENSMUSG00000037034_LINE6983_Pax1_I_N1	0.864612	0.577603	0.376028	0.061	0.052	0.044
ENSMUSG00000024497_LINE1213_Pou4f3_D	0.864612	0.670247	0.498225	0.048	0.051	0.054
NP_0011820571_LINE9913_Gm5294_I_N7	0.864612	0.826446	0.620589	0.049	0.065	0.058
ENSMUSG00000031734_LINE1274_Irx3_D_N2	0.864612	0.852579	0.62228	0.052	0.048	0.052
ENSMUSG00000051176_LINE3240_Zfp42_I_N14	0.864612	0.746467	0.681454	0.064	0.048	0.043
ENSMUSG00000089674_LINE168_Usf2_D	0.864612	0.964342	0.772819	0.054	0.048	0.044
ENSMUSG00000042477_LINE7_Tcfap2e_D	0.865582	0.544281	0.687787	0.042	0.047	0.047
ENSMUSG00000059552_LINE1641_Trp53_D_N1	0.868471	0.717101	0.131529	0.042	0.054	0.043
ENSMUSG00000001655_LINE1151_Hoxc13_D	0.868471	0.178178	0.190067	0.055	0.046	0.054
ENSMUSG00000033713_LINE2798_Foxn3_I_N2	0.868471	0.743603	0.729039	0.038	0.038	0.048
ENSMUSG00000003545_LINE172_Fosb_I	0.870372	0.370972	0.245043	0.054	0.047	0.044
ENSMUSG00000021779_LINE6679_Thrb_I_N2	0.870372	0.519516	0.270961	0.046	0.046	0.055
ENSMUSG00000058756_LINE6865_Thra_I_N2	0.870372	0.530144	0.293548	0.041	0.051	0.055
ENSMUSG00000022895_LINE2474_Ets2_I_N1	0.870372	0.93504	0.469856	0.062	0.052	0.046
XP_0014735742_LINE1686_IRC900814_D_N3	0.870372	0.826446	0.623972	0.049	0.05	0.052
ENSMUSG00000036098_LINE1563_Gm98_D	0.872254	0.424139	0.21525	0.039	0.051	0.038
ENSMUSG00000045179_LINE1745_Sox3_D_N1	0.872254	0.795045	0.262174	0.05	0.056	0.051
ENSMUSG00000037025_LINE1067_Foxa2_D_N1	0.872254	0.729039	0.5	0.041	0.052	0.06
ENSMUSG00000051490_LINE4236_Foxd4_I_N1	0.874117	0.730511	0.459249	0.046	0.058	0.058
ENSMUSG00000000093_LINE1787_Tbx2_D_N1	0.874117	0.38791	0.64903	0.035	0.049	0.048
ENSMUSG00000021264_LINE330_Yy1_I	0.874117	0.803809	0.75355	0.047	0.057	0.057
XP_9117244_LINE5827_Gm4881_I_N1	0.875962	0.937845	0.469856	0.048	0.044	0.043
NP_0320502_LINE10066_Foxl1_I_N10	0.875962	0.681454	0.729039	0.049	0.041	0.057
NP_0320502_LINE9973_Foxl1_I_N1	0.877787	0.731984	0.44867	0.041	0.038	0.059
ENSMUSG00000018604_LINE1794_Tbx3_D	0.877787	0.301261	0.623972	0.063	0.042	0.047
ENSMUSG00000014303_LINE308_Glis2_D	0.877787	0.839857	0.630711	0.053	0.05	0.049
ENSMUSG00000035277_LINE1295_Arx_D_N1	0.877787	0.824143	0.694065	0.047	0.047	0.056
NP_0011820571_LINE9932_Gm5294_I_N10	0.877787	0.692502	0.718605	0.045	0.052	0.047
ENSMUSG00000004661_LINE10_Arid3b_D	0.878691	0.462781	0.535451	0.048	0.054	0.043
ENSMUSG00000021779_LINE6685_Thrb_I_N1	0.879594	0.837669	0.410245	0.055	0.045	0.058
ENSMUSG00000048377_LINE1084_Foxi2_I	0.879594	0.737826	0.452192	0.047	0.068	0.047
NP_0011820571_LINE9852_Gm5294_I_N1	0.879594	0.731984	0.457484	0.047	0.053	0.049
ENSMUSG00000027794_LINE89_Sohlh2_D	0.879594	0.942662	0.530144	0.062	0.054	0.04
ENSMUSG00000047591_LINE643_Mafa_I_N1	0.880488	0.355933	0.425883	0.039	0.055	0.052
ENSMUSG00000040891_LINE3497_Foxa3_I_N10	0.880488	0.701836	0.743603	0.046	0.042	0.048
ENSMUSG00000047861_LINE1083_Foxi1_I	0.881382	0.731984	0.461015	0.057	0.051	0.051
ENSMUSG00000038482_LINE987_Tfdp1_I	0.881382	0.733449	0.561873	0.051	0.05	0.05
ENSMUSG00000032411_LINE986_Tfdp2_I	0.883152	0.743603	0.586292	0.046	0.052	0.04
ENSMUSG00000051490_LINE4339_Foxd4_I_N8	0.883152	0.676672	0.737826	0.06	0.057	0.046
ENSMUSG00000055435_LINE668_Maf_I_N1	0.884903	0.357595	0.417179	0.042	0.05	0.049
ENSMUSG00000040891_LINE3404_Foxa3_I_N1	0.884903	0.734913	0.441637	0.045	0.045	0.047
ENSMUSG00000038415_LINE1071_Foxq1_I	0.884903	0.704918	0.512422	0.049	0.042	0.036
ENSMUSG00000031870_LINE6801_Pgr_I_N1	0.886635	0.985571	0.427628	0.052	0.058	0.049
ENSMUSG00000055874_LINE1093_Foxi3_I	0.886635	0.726078	0.438127	0.062	0.053	0.051
ENSMUSG00000032292_LINE1622_Nr2e3_D	0.886635	0.795045	0.544281	0.038	0.055	0.052
ENSMUSG00000024955_LINE1610_Esrra_D_N1	0.888349	0.660518	0.21525	0.049	0.048	0.055
ENSMUSG00000032419_LINE7580_Tbx18_I_N1	0.888349	0.729039	0.445151	0.061	0.057	0.053
ENSMUSG00000046532_LINE1630_Ar_D_N1	0.888349	0.985571	0.446911	0.057	0.05	0.047
ENSMUSG00000022510_LINE6881_Trp63_I_N2	0.888349	0.95664	0.717101	0.035	0.045	0.052
ENSMUSG00000003051_LINE1001_Elf3_D_N2	0.889197	0.852579	0.658884	0.039	0.049	0.056
ENSMUSG00000058756_LINE6871_Thra_I_N1	0.890044	0.844174	0.396461	0.052	0.042	0.057
ENSMUSG00000048387_LINE564_Osr1_D	0.890044	0.782131	0.438127	0.048	0.048	0.047
ENSMUSG00000031241_LINE7574_Tbx22_I_N1	0.890044	0.733449	0.469856	0.048	0.048	0.048
ENSMUSG00000019768_LINE1592_Esr1_D	0.891721	0.445151	0.149494	0.054	0.04	0.048
ENSMUSG00000017491_LINE1585_Rarb_D_N1	0.891721	0.660518	0.389615	0.05	0.044	0.042
ENSMUSG00000029646_LINE1259_Cdx2_D	0.891721	0.802573	0.549569	0.041	0.046	0.045
ENSMUSG00000027186_LINE1024_Elf5_D_N2	0.892551	0.782131	0.78475	0.064	0.046	0.041
ENSMUSG00000027868_LINE7567_Tbx15_I_N1	0.89338	0.721605	0.461015	0.052	0.039	0.047
ENSMUSG00000045179_LINE1743_Sox3_D_N1	0.89338	0.864612	0.64738	0.053	0.063	0.058
ENSMUSG00000015846_LINE1581_Rxra_D_N1	0.895021	0.767401	0.233963	0.048	0.034	0.05
ENSMUSG00000031079_LINE417_Zfp300_D	0.897446	0.746467	0.403338	0.05	0.055	0.054
ENSMUSG00000002393_LINE1573_Nr2f6_D_N1	0.897446	0.469856	0.634065	0.05	0.052	0.043
ENSMUSG00000001819_LINE1156_Hoxd13_D_N3	0.898248	0.301261	0.228527	0.054	0.04	0.06
ENSMUSG00000036602_LINE1306_Alx1_D_N1	0.898248	0.74789	0.341116	0.046	0.06	0.048
ENSMUSG00000005893_LINE1577_Nr2c2_I	0.898248	0.782131	0.687787	0.047	0.059	0.033
ENSMUSG00000041730_LINE5870_Prrxl1_I_N13	0.899834	0.565378	0.293548	0.047	0.042	0.057
ENSMUSG00000021359_LINE4_Tcfap2a_D_N1	0.899834	0.827587	0.326534	0.054	0.057	0.052
ENSMUSG00000051451_LINE236_Crebzf_D	0.899834	0.911886	0.510648	0.054	0.055	0.039
ENSMUSG00000048251_LINE1408_Bcl11b_I	0.902953	0.219188	0.125883	0.05	0.044	0.051
ENSMUSG00000055435_LINE666_Maf_I_N1	0.904486	0.743603	0.0727141	0.042	0.065	0.053
ENSMUSG00000074622_LINE262_Mafb_D_N1	0.904486	0.739275	0.0784763	0.063	0.053	0.045
ENSMUSG00000024563_LINE7363_Smad2_I_N1	0.904486	0.667016	0.262174	0.045	0.046	0.057
ENSMUSG00000031681_LINE7378_Smad1_I_N1	0.905243	0.874117	0.593212	0.062	0.053	0.048
ENSMUSG00000000861_LINE755_Bcl11a_I	0.906001	0.223162	0.122213	0.052	0.053	0.058
ENSMUSG00000027796_LINE17892_Smad9_I_N1	0.90675	0.878691	0.594937	0.061	0.059	0.045
ENSMUSG00000059824_LINE252_Dbp_D_N2	0.90675	0.399895	0.603539	0.045	0.044	0.056
NP_0832781_LINE6276_NP_0832781_I_N11	0.907498	0.593212	0.066692	0.057	0.038	0.05
ENSMUSG00000035187_LINE1293_Nkx61_D	0.908978	0.618893	0.0672745	0.063	0.053	0.045
ENSMUSG00000047591_LINE641_Mafa_I_N1	0.908978	0.734913	0.0798026	0.049	0.061	0.05
ENSMUSG00000021540_LINE17865_Smad5_I_N1	0.90971	0.866551	0.593212	0.048	0.062	0.05
ENSMUSG00000050397_LINE4137_Foxl2_I_N1	0.910441	0.842025	0.553089	0.047	0.048	0.066
ENSMUSG00000022556_LINE1490_Hsf1_I	0.9126	0.301261	0.589755	0.036	0.047	0.054
ENSMUSG00000057895_LINE676_Zfp105_D	0.913314	0.802573	0.406788	0.05	0.044	0.051
ENSMUSG00000040891_LINE3440_Foxa3_I_N7	0.918855	0.701836	0.413708	0.05	0.054	0.04
ENSMUSG00000013089_LINE1017_Etv5_D	0.918855	0.852579	0.558363	0.053	0.04	0.049
ENSMUSG00000063632_LINE1761_Sox11_D_N1	0.918855	0.962897	0.650681	0.044	0.052	0.051
ENSMUSG00000001517_LINE5830_Foxm1_I_N1	0.918855	0.78475	0.652326	0.067	0.046	0.048
ENSMUSG00000051490_LINE4278_Foxd4_I_N7	0.921524	0.707986	0.431122	0.055	0.048	0.05
ENSMUSG00000024560_LINE972_Cxxc1_I	0.922833	0.792499	0.298164	0.049	0.048	0.051
NP_0320502_LINE10009_Foxl1_I_N7	0.922833	0.714078	0.44867	0.051	0.06	0.041
ENSMUSG00000037992_LINE1624_Rara_D_N1	0.922833	0.645723	0.469856	0.056	0.061	0.052
NP_0011820571_LINE9884_Gm5294_I_N7	0.92348	0.692502	0.443394	0.044	0.043	0.058
ENSMUSG00000031326_LINE1271_Cdx4_I	0.924126	0.734913	0.427628	0.047	0.047	0.035
ENSMUSG00000044690_LINE1035_ENSMUSG00000044690_I	0.924765	0.842025	0.55133	0.054	0.039	0.057
ENSMUSG00000033006_LINE1726_Sox10_D_N1	0.926664	0.991919	0.760532	0.038	0.062	0.052
ENSMUSG00000060397_LINE708_Zfp128_D	0.927908	0.971785	0.287441	0.041	0.043	0.047
ENSMUSG00000022389_LINE183_Tef_D	0.927908	0.523061	0.386205	0.046	0.056	0.045
ENSMUSG00000066798_LINE756_Zbtb6_I	0.927908	0.830992	0.438127	0.032	0.047	0.045
ENSMUSG00000024619_LINE1215_Cdx1_D	0.929136	0.754957	0.44867	0.049	0.048	0.046
ENSMUSG00000025408_LINE538_Ddit3_I	0.931545	0.547808	0.21656	0.046	0.053	0.043
ENSMUSG00000019564_LINE13_Arid3a_D_N3	0.932726	0.960642	0.730511	0.051	0.055	0.05
ENSMUSG00000024515_LINE7357_Smad4_I_N1	0.93504	0.469856	0.0472347	0.056	0.051	0.045
ENSMUSG00000046714_LINE1082_Foxc2_D	0.93504	0.89338	0.269489	0.059	0.04	0.05
ENSMUSG00000022895_LINE2454_Ets2_I_N4	0.936174	0.776838	0.153696	0.051	0.058	0.063
ENSMUSG00000074676_LINE1105_Foxs1_I	0.936174	0.885769	0.270961	0.048	0.052	0.047
NP_0320502_LINE9970_Foxl1_I_N1	0.937293	0.606966	0.644067	0.03	0.047	0.068
NP_0011820571_LINE9849_Gm5294_I_N1	0.937293	0.600105	0.650681	0.051	0.044	0.044
ENSMUSG00000051490_LINE4233_Foxd4_I_N1	0.937293	0.591484	0.670247	0.042	0.045	0.056
ENSMUSG00000040310_LINE1331_Alx4_D_N1	0.938397	0.441637	0.399895	0.049	0.046	0.057
ENSMUSG00000022895_LINE2409_Ets2_I_N5	0.938397	0.596662	0.586292	0.042	0.054	0.048
ENSMUSG00000050397_LINE4089_Foxl2_I_N1	0.939485	0.600105	0.660518	0.064	0.041	0.053
ENSMUSG00000040891_LINE3401_Foxa3_I_N1	0.940559	0.593212	0.634065	0.042	0.049	0.041
XP_9117244_LINE5816_Gm4881_I_N4	0.941618	0.789934	0.160143	0.047	0.038	0.04
XP_9117244_LINE5785_Gm4881_I_N4	0.941618	0.606966	0.594937	0.043	0.056	0.054
ENSMUSG00000031870_LINE6832_Pgr_I_N2	0.943691	0.572372	0.554849	0.052	0.052	0.053
ENSMUSG00000042903_LINE1078_Foxo4_D	0.947666	0.709513	0.441637	0.049	0.048	0.05
BAE290471_LINE1238_Cebpd_I_N1	0.949569	0.935607	0.0758735	0.06	0.047	0.039
ENSMUSG00000042812_LINE1077_Foxf1a_I	0.951416	0.800082	0.21656	0.049	0.053	0.051
ENSMUSG00000031103_LINE1027_Elf4_D	0.951416	0.96574	0.743603	0.042	0.049	0.057
ENSMUSG00000027552_LINE994_E2f5_I	0.954087	0.981878	0.434622	0.048	0.054	0.045
ENSMUSG00000048904_LINE150_Neurog1_D	0.954087	0.976424	0.596662	0.044	0.054	0.056
ENSMUSG00000038402_LINE1070_Foxf2_I	0.954951	0.808716	0.223162	0.043	0.05	0.044
ENSMUSG00000051490_LINE4287_Foxd4_I_N1	0.95664	0.620589	0.478712	0.049	0.04	0.052
ENSMUSG00000034957_LINE212_Cebpa_D	0.957466	0.903719	0.307505	0.046	0.045	0.055
ENSMUSG00000052135_LINE1091_Foxo6_D	0.957466	0.772819	0.462781	0.043	0.068	0.049
ENSMUSG00000055210_LINE1092_Foxd2_I	0.959079	0.846304	0.455719	0.047	0.066	0.061
ENSMUSG00000044518_LINE1081_Foxe3_I	0.959867	0.839857	0.452192	0.039	0.05	0.052
ENSMUSG00000001288_LINE1567_Rarg_D_N1	0.960642	0.933891	0.523061	0.048	0.039	0.063
ENSMUSG00000006311_LINE1007_Etv2_I	0.960642	0.959079	0.627346	0.049	0.039	0.048
ENSMUSG00000008193_LINE1008_Spib_I	0.961406	0.180518	0.051376	0.046	0.047	0.043
ENSMUSG00000050397_LINE4084_Foxl2_I_N1	0.961406	0.704918	0.473397	0.053	0.043	0.047
ENSMUSG00000003847_LINE1653_Nfat5_I	0.961406	0.941618	0.473397	0.054	0.05	0.049
ENSMUSG00000090020_LINE5187_ENSMUSG00000090020_I_N1	0.962897	0.704918	0.466317	0.057	0.056	0.054
ENSMUSG00000051490_LINE4228_Foxd4_I_N1	0.963625	0.707986	0.487578	0.052	0.056	0.04
NP_0320502_LINE9965_Foxl1_I_N1	0.964342	0.701836	0.462781	0.049	0.051	0.049
ENSMUSG00000040891_LINE3396_Foxa3_I_N1	0.964342	0.717101	0.462781	0.051	0.07	0.057
ENSMUSG00000034998_LINE2808_Foxn2_I_N1	0.964694	0.723101	0.498225	0.049	0.049	0.05
ENSMUSG00000036192_LINE1623_Rorb_D	0.966422	0.692502	0.307498	0.049	0.056	0.048
ENSMUSG00000048756_LINE1085_Foxo3_D	0.968403	0.771473	0.537219	0.054	0.053	0.05
ENSMUSG00000015843_LINE1580_Rxrg_D	0.969042	0.955377	0.276899	0.05	0.063	0.046
ENSMUSG00000039521_LINE1073_Foxp3_I	0.969042	0.802573	0.469856	0.05	0.04	0.047
ENSMUSG00000023991_LINE1048_Foxp4_I	0.96967	0.805045	0.453956	0.043	0.048	0.068
ENSMUSG00000020538_LINE68_Srebf1_D_N1	0.970288	0.982674	0.734913	0.043	0.059	0.064
ENSMUSG00000018983_LINE991_E2f2_D	0.970895	0.856666	0.480484	0.051	0.049	0.047
ENSMUSG00000051490_LINE4226_Foxd4_I_N53	0.973501	0.776838	0.399895	0.053	0.045	0.046
ENSMUSG00000041578_LINE1342_Crx_D_N1	0.97378	0.553089	0.51597	0.05	0.043	0.049
ENSMUSG00000041730_LINE5832_Prrxl1_I_N1	0.974866	0.579344	0.505324	0.044	0.052	0.055
ENSMUSG00000020185_LINE992_E2f7_I	0.975914	0.842025	0.606966	0.047	0.05	0.046
ENSMUSG00000012350_LINE1015_Ehf_D_N2	0.979971	0.948624	0.704918	0.049	0.058	0.051
ENSMUSG00000033713_LINE2782_Foxn3_I_N4	0.980192	0.929136	0.35262	0.057	0.045	0.045
ENSMUSG00000021775_LINE6675_Nr1d2_I_N1	0.980192	0.812349	0.567128	0.047	0.043	0.043
NP_0320502_LINE10059_Foxl1_I_N50	0.980625	0.848415	0.369289	0.05	0.05	0.052
ENSMUSG00000020889_LINE6650_Nr1d1_I_N1	0.980625	0.800082	0.55133	0.061	0.047	0.054
ENSMUSG00000040891_LINE3490_Foxa3_I_N47	0.981051	0.848415	0.365935	0.048	0.039	0.053
ENSMUSG00000022895_LINE2475_Ets2_I_N1	0.981051	0.835463	0.386205	0.057	0.053	0.052
ENSMUSG00000030067_LINE1050_Foxp1_D	0.981051	0.895021	0.38962	0.058	0.052	0.056
NP_0011820571_LINE9929_Gm5294_I_N42	0.981673	0.839857	0.386205	0.056	0.042	0.049
ENSMUSG00000020950_LINE1044_Foxg1_D_N2	0.98228	0.884027	0.417179	0.051	0.048	0.054
XP_9117244_LINE5828_Gm4881_I_N1	0.982674	0.836566	0.355933	0.057	0.047	0.047
ENSMUSG00000044167_LINE1080_Foxo1_D_N2	0.982674	0.754957	0.523061	0.037	0.041	0.051
ENSMUSG00000005897_LINE1578_Nr2c1_D_N2	0.984179	0.898248	0.425883	0.058	0.042	0.06
ENSMUSG00000029563_LINE1049_Foxp2_D	0.989139	0.938397	0.438127	0.046	0.049	0.057
ENSMUSG00000069171_LINE1637_Nr2f1_D	0.989398	0.848415	0.193728	0.031	0.048	0.052
ENSMUSG00000016477_LINE989_E2f3_D_N1	0.990384	0.918855	0.48403	0.065	0.059	0.048
ENSMUSG00000090020_LINE5184_ENSMUSG00000090020_I_N9	0.990501	0.949569	0.346028	0.054	0.048	0.053
ENSMUSG00000032998_LINE1051_Foxj3_D_N3	0.990618	0.946693	0.362591	0.049	0.04	0.053
ENSMUSG00000050397_LINE4067_Foxl2_I_N51	0.99129	0.949569	0.362591	0.049	0.048	0.046
ENSMUSG00000023034_LINE6710_Nr4a1_I_N5	0.991504	0.689363	0.287441	0.05	0.045	0.049
ENSMUSG00000034998_LINE2806_Foxn2_I_N8	0.991714	0.947666	0.359257	0.049	0.053	0.051
ENSMUSG00000030551_LINE1618_Nr2f2_D	0.995063	0.805045	0.208783	0.049	0.053	0.051
ENSMUSG00000039656_LINE1628_Rxrb_D_N1	0.995194	0.807498	0.21656	0.05	0.04	0.048
