# Supplementary material for: Joint single-cell DNA accessibility and protein epitope profiling reveals environmental regulation of epigenomic heterogeneity
Source: Nat Commun. 2018 Nov 2;9:4590. doi: 10.1038/s41467-018-07115-y (PMC6214962; doi:10.1038/s41467-018-07115-y)
Supplement: Supplementary file 11 — Supplementary Data 8 [file 41467_2018_7115_MOESM11_ESM.xlsx]

## Sheet: Supplementary table 4T1_deviati
	4T1_Ctrl.bam	4T1_6h.bam	4T1_12h.bam	4T1_24h.bam	4T1_36h.bam	4T1_48h.bam	4T1_72h.bam
SIX5_disc1	-1.24637	-1.40417	-0.750762	-2.28048	1.43982	1.98931	1.6251
MYC_disc1	2.69133	1.30846	-2.14713	0.179219	3.79761	-0.399856	-3.68726
SRF_disc1	2.08136	-0.889895	-0.850682	-1.32513	-2.68068	0.796807	1.81444
AP1_disc1	2.90502	-0.182525	3.03792	4.87597	3.44428	-3.13718	-9.84268
SIX5_disc2	-1.56685	-1.00948	-1.53363	-2.66724	0.620188	3.12141	1.66935
NFY_disc1	0.837913	4.82931	-4.38579	-5.9301	1.49432	0.362474	3.9573
ATF3_disc1	2.26324	0.836489	-1.17939	0.225753	3.09045	0.785479	-4.44654
NFE2_disc1	-2.96925	8.0014	4.81742	0.0223589	0.835054	-1.49992	-7.30787
NFE2_disc2	4.4933	1.0558	-2.91993	-0.613096	4.18323	-0.178008	-4.49594
BRCA1_disc1	1.82944	-1.77819	0.0632313	0.829068	1.65249	0.377416	-3.16971
AP1_disc2	0.918257	4.39489	-3.92517	-5.59898	0.792571	-0.0365923	3.00428
CTCF_disc1	18.2103	6.44641	-13.9898	-11.3568	-1.2446	5.18935	-2.67808
CEBPB_disc1	-3.99598	-1.91961	-3.94342	-3.07873	0.314127	0.446162	10.3075
ZBTB33_disc1	1.93168	-1.68821	-0.172932	1.0589	0.433537	0.354205	-1.97758
ETS_disc1	-0.25678	-1.61474	-2.56881	-3.34879	1.60765	3.1827	2.29079
AP1_disc3	-9.49014	5.24928	-2.87223	1.05241	6.41497	3.09076	-2.11499
NRF1_disc1	0.11742	1.23545	-0.400354	0.917427	7.28311	-3.18377	-5.71308
REST_disc1	-1.77533	0.733943	0.768993	0.173127	0.00943837	0.328347	0.15281
YY1_disc1	5.67616	1.49948	-0.123426	-3.13971	2.32623	-2.3692	-3.13036
RAD21_disc1	16.9043	4.54747	-13.6489	-9.06855	-1.24949	5.60609	-1.32411
ETS_disc2	9.86528	-2.32368	-0.660165	-1.6062	-0.814397	1.66138	-4.08497
MAF_disc1	-2.49322	7.00229	6.05309	1.43469	-0.369754	-2.12076	-8.99429
SP2_disc1	1.22502	6.53991	-4.50483	-6.61814	1.36276	-0.972185	3.57324
IRF_disc1	0.621123	4.29711	-5.31787	-3.48561	3.1784	-0.181298	1.96072
REST_disc2	1.14281	1.15479	1.80739	-0.324846	0.482295	-1.62312	-1.84764
ETS_disc3	2.23932	-1.66621	0.38691	0.66787	-0.52951	0.182329	-1.35453
BCL_disc1	9.71612	-2.46958	-1.54478	-1.64692	-0.426069	2.10157	-4.81382
SP1_disc1	1.18206	4.81294	-5.65337	-6.43726	3.01116	-0.38947	5.15377
NFKB_disc1	-6.06594	-5.0243	0.780992	-1.58173	-2.85956	5.42817	6.9603
RFX5_disc1	3.85552	2.10491	-3.01394	-4.05231	0.2163	1.02854	-0.289378
SMC3_disc1	12.5761	4.75031	-10.8109	-8.58557	-0.912845	4.92219	-1.33976
TAL1_disc1	0.645169	-0.453585	0.257356	1.68914	2.51378	-1.2034	-2.61011
CHD2_disc1	2.21518	-1.52186	-0.0869179	0.608564	0.204093	0.473608	-1.88011
SPI1_disc1	-2.49492	-4.45033	-7.25375	-1.21646	6.16377	2.9575	6.81417
RFX5_disc2	0.87917	4.69591	-5.86466	-4.88478	2.23151	0.435057	2.62549
GATA_disc1	-0.391946	3.01037	1.60422	1.24523	2.57016	-0.5177	-5.59493
ELF1_disc1	5.14934	-1.56841	-2.26977	-0.678366	0.690473	1.43404	-2.77169
POU2F2_disc1	-0.354798	0.132021	-1.572	1.48106	-0.848754	1.57759	-0.46124
BATF_disc1	-6.42945	9.01962	3.4723	1.30746	2.66594	-0.614111	-7.8006
SIX5_disc3	-1.18009	-1.38309	-1.2666	-3.22115	0.980592	2.20535	2.58779
NR2C2_disc1	3.02324	0.139292	-0.410947	-0.279413	0.191997	1.10602	-4.29815
HNF4_disc1	-1.2326	-0.739796	1.07028	-0.490041	-0.0210892	1.76734	-0.37622
BHLHE40_disc1	3.23168	1.20906	-0.938539	1.11986	3.20406	-0.590675	-4.93604
STAT_disc1	-1.339	-1.87914	-1.45525	2.20624	-0.230328	2.65008	0.45107
SPI1_disc2	-2.23466	-4.74578	-4.16525	-1.72143	1.36596	4.10228	6.37699
THAP1_disc1	-0.77319	0.592961	0.989279	-2.5838	-0.232497	0.572777	0.514967
MXI1_disc1	4.86065	4.20389	-2.66313	-5.62994	2.96806	-0.546077	-2.08474
TCF7L2_disc1	-8.33366	9.66651	1.09244	0.650858	3.67704	1.82149	-6.21381
REST_disc3	-5.1095	2.71745	1.91295	-0.22186	0.808525	-0.950577	0.37714
CTCF_disc2	9.82036	1.53008	-8.15392	-6.35174	0.0932725	3.0061	0.436663
SP2_disc2	-0.260176	3.95861	0.318443	-1.28171	-1.51122	-2.57366	1.07285
EBF1_disc1	-2.39885	-0.356844	-0.239252	-1.84381	-0.803999	1.38527	2.73355
STAT_disc2	-9.51198	5.37	-1.2541	1.5428	6.51713	2.38931	-4.46679
PRDM1_disc1	-5.41169	-0.424725	-2.7133	-0.510603	0.267573	2.45318	5.44952
ZNF143_disc1	-0.431474	-0.679566	-1.53205	-2.25353	0.0464709	3.27391	0.764726
SMARC_disc1	-7.00011	10.3079	3.13401	0.92543	2.53655	-0.0991555	-7.33051
CTCF_disc3	2.08338	1.31171	-4.09681	-1.98856	-0.132388	2.14768	-0.246463
POU5F1_disc1	1.44126	0.782534	-0.572523	0.479298	0.390397	0.178446	-1.62914
EP300_disc1	-7.92252	9.45779	0.7956	1.57368	4.18778	1.08717	-5.93766
FOXA_disc1	-4.25644	-0.34318	-1.11233	-1.33609	2.23156	2.28683	2.32549
ESRRA_disc1	0.487542	2.19219	0.861883	-1.56402	-0.376167	-1.92701	0.298604
RAD21_disc2	6.48227	2.20252	-4.08491	-1.48596	-1.39597	1.04522	-1.94091
PBX3_disc1	-0.320094	4.8343	-5.13775	-5.14824	2.18858	1.0791	2.83957
SREBP_disc1	3.90995	3.39968	-2.72146	-4.00287	3.13756	-0.958831	-2.51574
BCL_disc2	-8.56513	7.67874	0.871833	1.71147	4.76985	1.16947	-6.27912
MYC_disc2	6.06086	0.481035	-3.17619	-0.784659	2.04299	0.0897142	-2.64011
ATF3_disc2	5.75162	1.35887	1.16521	-0.963972	2.32673	-3.21335	-4.56325
CTCF_disc4	5.10481	2.68863	-3.66163	-3.14694	-3.08716	1.05306	1.08188
E2F_disc1	3.16595	-0.24694	3.22944	2.92654	3.20369	-2.85241	-10.0141
ZNF143_disc2	-0.490951	-0.584565	0.276456	-2.03472	0.659186	0.947058	0.949072
ETS_disc4	1.66518	-2.37004	-2.927	0.660723	-0.776586	1.77936	1.39966
EP300_disc2	-4.43433	-2.6378	-4.27347	-4.98081	1.4949	0.908015	10.9155
NR3C1_disc1	-2.40464	-0.256274	-1.11393	-1.63721	-1.52555	2.45627	3.23063
MYC_disc3	-7.44565	9.24004	1.97771	0.492415	2.68741	1.68711	-6.58122
RAD21_disc3	8.04326	1.60758	-4.4193	-4.41726	-0.134338	3.22157	-1.64956
STAT_disc3	-5.92247	-4.87632	-7.67394	-3.3429	2.98697	4.73455	13.3751
PAX5_disc1	-0.105776	0.391956	-0.19069	0.0522368	-0.0008269	-1.29525	0.961041
NR3C1_disc2	-6.29483	10.723	3.40175	0.763444	1.35025	-0.26403	-7.11625
SIN3A_disc1	-3.27331	-1.1382	0.160905	-0.54334	-0.0824084	2.54497	1.7502
SIN3A_disc2	2.41692	1.22859	-1.33275	-1.58814	1.69516	-0.758485	-1.25372
MEF2_disc1	-6.55351	-4.71463	-9.48177	-5.54302	5.81911	7.3696	10.4309
MYC_disc4	3.92991	3.25695	-2.12326	-1.65323	1.40628	-0.582261	-3.64259
NR3C1_disc3	2.01545	-1.31309	0.737748	0.393175	0.341067	-0.174898	-2.17144
HSF_disc1	-0.848035	1.37224	-3.62864	-3.09968	-0.311849	-1.13074	6.48477
IRF_disc2	-4.599	10.9111	4.10015	2.3134	2.70278	-2.64493	-8.6836
CTCFL_disc1	4.52107	2.44259	-4.82738	-4.76324	0.501542	1.36764	0.78318
NR3C1_disc4	5.02238	0.965482	0.446834	-1.02111	1.51093	-2.81895	-2.65378
PAX5_disc2	2.65901	3.04916	1.8237	1.08627	0.0375108	-2.66135	-4.20812
BCL_disc3	1.53916	0.354081	1.7374	-0.0847678	0.344449	-1.99516	-1.64686
RXRA_disc1	-1.59207	1.12582	-0.239446	-0.690529	1.59453	0.322429	-0.25134
HDAC2_disc1	0.0984165	2.94767	3.24264	1.38302	2.4915	-1.59474	-6.07224
CTCF_disc5	4.87057	2.29405	-4.37808	-4.13079	-0.544484	2.38641	-0.473436
TATA_disc1	4.42188	1.25855	-0.12507	-1.44285	1.65238	-2.26927	-2.70039
CTCF_disc6	3.31256	-0.0331903	-0.989774	-0.842817	-2.20057	1.10591	-0.481485
TRIM28_disc1	-7.08163	8.91868	2.57801	0.943694	4.06635	-0.109373	-6.9452
TFAP2_disc1	-7.99762	9.48318	1.13045	0.634958	3.18552	1.62694	-6.04174
SMARC_disc2	-1.35363	0.555699	-1.01978	-3.00864	1.196	1.03574	2.07638
TCF7L2_disc2	-1.33515	0.155057	-1.13419	0.98779	0.377982	1.90825	-0.852591
AP1_disc4	-0.356557	-0.0661633	2.01651	0.355722	-0.527229	-0.0720401	-1.50937
REST_disc4	-3.63872	-1.61456	-1.32064	1.47876	1.43367	0.470755	2.95923
PRDM1_disc2	-9.8903	7.02401	-1.54543	1.59322	4.96887	2.59952	-3.56295
CTCF_disc7	4.2374	2.90421	-5.51539	-4.32756	-1.9278	2.42957	1.68343
MAF_disc2	0.133402	-0.850535	0.53965	0.0333728	0.969512	0.000998551	-0.682638
NR2C2_disc2	1.8973	-0.431504	0.43595	0.278078	-0.343938	-1.11632	-0.992086
CCNT2_disc1	-0.507001	-0.305769	1.69909	2.34568	2.56553	-0.482255	-3.99157
CTCF_disc8	1.38982	0.167767	-3.58074	-2.61663	0.396579	1.81835	1.48222
MYC_disc5	-2.10175	-2.91554	-2.18032	-0.304574	1.81781	1.19045	2.64335
RAD21_disc4	3.03216	2.16081	-2.1785	-1.83591	-1.01164	1.19731	-0.163141
TAL1_disc2	-2.80537	0.144736	0.589089	3.38908	2.90337	0.239577	-2.76082
RXRA_disc2	12.0397	4.74389	-11.1037	-7.32645	-0.145502	2.63047	-1.18267
IRF_disc3	-4.92991	-4.44857	-7.47901	-6.26072	2.86649	5.57813	9.54759
FOXA_disc2	0.530973	2.5137	0.921218	0.0914153	0.453969	-1.95089	-1.89227
E2F_disc2	1.24648	3.22946	0.282839	-0.102463	8.50812	-5.58791	-6.05459
GATA_disc2	-5.32022	10.9539	6.11027	2.95419	0.685513	-2.57128	-8.73544
CTCF_disc9	3.02922	2.39785	-5.55099	-3.50706	-2.038	3.25093	2.63519
TATA_disc2	1.18638	-1.08671	3.84419	3.75943	1.3275	-1.80787	-6.10022
TATA_disc3	5.23091	-0.739928	-2.40774	-0.123033	-0.198707	1.65759	-2.66819
BCL_disc4	-3.25199	-6.83836	-4.661	-2.28856	1.26081	6.09148	5.9142
RAD21_disc5	2.31164	2.75351	-4.54189	-2.14289	-0.637134	1.51221	1.0143
EGR1_disc1	2.13833	-1.80606	-1.20537	-1.16839	4.10874	-0.66952	-0.867275
EP300_disc3	-5.43895	-0.898316	-3.38969	-1.02844	1.6275	4.42389	3.65654
SIN3A_disc3	-2.08132	1.64015	2.06135	0.793963	0.155978	-1.17102	-1.60473
BCL_disc5	-1.51576	0.0378736	0.694663	2.49033	-0.255202	1.19571	-2.08067
HMGN3_disc1	-5.56488	10.7396	4.5471	0.856589	1.59319	-1.41228	-7.91387
AP1_disc5	-0.842757	3.94322	2.0109	0.539569	-1.12208	-1.53851	-2.25383
AP1_disc6	-1.39496	-0.742784	-1.69408	-0.472927	0.206513	2.06279	1.54941
PBX3_disc2	-2.4216	1.22657	0.0782183	0.910984	1.08224	-1.87977	0.830086
HEY1_disc1	1.70901	0.0785724	3.58989	2.7898	2.46486	-3.14452	-7.22249
SIRT6_disc1	3.79604	0.654712	-1.02371	0.00829233	3.17257	-1.20944	-4.30651
TCF12_disc1	1.50316	-0.391773	0.882764	-1.91242	-5.14316	0.872165	2.52326
PBX3_disc3	-1.06432	2.37064	-0.180614	-2.39026	-1.2071	-2.42125	4.02284
HNF4_disc2	-3.38608	-2.06051	-1.00138	0.58973	0.194735	1.92089	3.30447
REST_disc5	-2.70218	0.670298	-1.68446	0.647047	-0.343095	1.87144	1.46829
MYC_disc6	2.71783	1.95246	-0.650265	-1.15201	-0.139599	-1.3438	-0.797574
NFKB_disc2	-4.15812	-3.27482	-0.0520531	0.0526809	-1.27704	3.68114	3.50596
IRF_disc4	3.75742	-4.39159	-4.1073	-2.28412	1.17691	2.98373	2.34916
TCF12_disc2	-3.14581	3.1385	1.23683	-2.5122	-0.474112	-0.917392	2.31356
NFKB_disc3	-3.29008	-2.87008	-0.421544	0.137849	-0.183911	2.78535	2.42148
SETDB1_disc1	1.15529	-0.492311	-0.936666	-1.46497	-0.270553	3.27658	-0.745908
BCL_disc6	-5.80663	-4.43711	-0.929465	-3.05684	-2.47673	4.29293	8.94903
ZBTB33_disc2	2.55962	-0.349248	0.403401	0.343704	2.55822	-1.80108	-2.93136
IRF_disc5	-0.557484	-4.69685	-3.20603	-0.996628	0.299082	4.78314	3.07442
HDAC2_disc2	-4.2046	-1.40131	-1.18471	-0.496738	1.46681	2.67458	2.09182
RAD21_disc6	1.14739	-0.442494	-4.78276	-1.89866	1.92897	1.49257	2.22081
PAX5_disc3	-4.19028	-6.81085	-7.8677	-2.72243	1.92779	7.07658	9.11682
ETS_disc5	-1.12068	-0.905203	-0.410623	-1.73264	0.478826	3.01672	0.484739
E2F_disc3	1.64959	-1.62533	-2.17104	-1.19305	2.58736	1.31793	-0.0104185
CTCF_disc10	-1.88404	-3.58255	-0.859712	2.67761	-0.277484	2.39603	0.330775
RAD21_disc7	1.78086	-0.478781	-3.19517	-2.04614	-0.759446	2.03883	2.18403
EP300_disc4	6.84645	-0.325287	-1.58829	-0.267234	0.267966	0.0162462	-2.955
TATA_disc4	1.6953	-3.77629	-3.29427	-2.24026	1.79203	2.28916	3.06943
NANOG_disc1	-0.855995	-1.13956	-2.09574	1.32127	-0.37771	2.18407	0.3147
STAT_disc4	-4.15285	0.0649489	-1.58544	-3.77312	0.0273519	-0.247673	6.07483
REST_disc6	2.28632	0.288459	-1.04626	-1.16526	-0.29127	1.23734	-1.27823
ZEB1_disc1	-0.110813	1.87399	1.72392	-1.62499	-3.49634	1.45704	-0.139173
EGR1_disc2	6.88829	-3.50245	-0.942975	-0.531297	-1.5715	2.81891	-2.42305
EP300_disc5	-1.64948	-6.62767	-8.678	-2.81153	4.00567	6.22808	6.56313
RXRA_disc3	-7.3316	7.72014	2.2193	2.31852	4.9016	-0.684373	-7.26391
RAD21_disc8	-0.172693	2.13082	-3.00345	-0.915396	0.553379	1.22577	0.280963
MXI1_disc2	9.15432	1.00231	-2.47434	-1.44341	0.250806	0.219039	-3.51492
NANOG_disc2	-3.10434	-0.184349	-2.82652	-1.58137	3.58404	4.05806	1.28912
E2F_disc4	0.423755	6.6429	-5.73207	-4.4126	2.28759	-0.145935	3.17019
HDAC2_disc3	-3.01755	-0.656949	0.878502	0.0804331	1.0011	0.164642	1.26045
MEF2_disc2	2.60235	-2.27818	1.24356	-0.997187	-1.37943	0.340418	0.202791
RFX5_disc3	5.2754	3.52982	1.69928	-1.60443	-1.40693	-1.85611	-4.07137
ZNF143_disc3	0.995488	-3.02212	-3.73408	-0.757643	0.310075	3.37345	2.03345
SMC3_disc2	1.46132	0.534226	-0.452579	-0.319602	-0.984948	0.627307	-0.574122
MYC_disc7	1.48868	1.36007	-4.19181	-0.537988	2.16434	1.17212	-0.164043
ZBTB7A_disc1	6.16541	3.55515	-5.73607	-3.69789	0.443333	1.61172	-1.02874
MEF2_disc3	-5.55764	6.17524	-0.306949	0.647347	3.65772	1.36809	-4.70031
RAD21_disc9	0.940676	0.225953	0.464176	0.917113	-0.341422	0.273257	-1.7942
TATA_disc5	-0.307054	0.175939	-4.27565	-0.0916315	3.66146	2.13354	-0.150786
NFKB_disc4	-2.66768	-1.83146	-0.889616	0.0624343	-0.840452	1.02131	4.39062
RAD21_disc10	-0.901168	-0.320951	-3.08138	-3.86708	-1.32923	3.4933	5.06719
PAX5_disc4	5.88375	-3.4903	-0.8956	-1.29993	-0.479877	1.55345	-0.158202
SETDB1_disc2	0.0126664	1.32158	1.35797	1.52337	8.04341	-5.23154	-5.88881
REST_disc7	0.275944	1.78965	-0.486785	0.269633	-0.64548	0.488033	-1.07108
SMC3_disc3	0.621309	0.564722	-1.44945	-2.30447	-0.494917	1.34185	1.57573
IRF_disc6	-3.1401	-2.25978	-2.14814	1.0337	0.970028	1.07917	2.91566
BATF_disc2	-2.44944	-1.83321	-1.93344	0.503673	1.47596	-0.630968	3.60954
MYC_disc8	0.497935	0.510905	-0.976848	-0.0630604	2.30814	-0.556285	-1.32017
THAP1_disc2	4.26842	1.39088	0.402911	-1.50821	2.75188	-3.01493	-3.05976
SMC3_disc4	0.156991	-0.123659	-1.57107	-2.54686	-1.14226	1.06254	4.34672
RXRA_disc4	-4.25755	-7.1485	-10.3484	-2.87953	3.93656	6.47405	10.2104
SIX5_disc4	-0.359429	-1.06378	-2.25915	-3.42358	0.7674	2.27371	3.3078
NRF1_disc2	2.842	-0.812561	-3.02944	-0.671136	0.429712	1.67329	-0.590454
BDP1_disc1	0.233056	-1.06872	-0.114348	-1.40188	0.713573	0.973209	0.442295
GATA_disc3	3.3033	-4.6656	0.185107	-0.323721	-1.95884	4.00734	-0.720482
NFE2_disc3	2.19461	0.614222	-0.695548	0.831207	1.08712	-0.991882	-1.81589
HDAC2_disc4	1.51672	1.73486	1.80624	0.902775	6.43752	-4.74121	-6.301
NFE2_disc4	0.184168	2.06863	0.711603	-0.654057	-0.849956	-0.139491	-1.50544
EP300_disc6	-0.457348	-0.281861	0.675487	2.15829	1.55737	-1.84256	-1.04802
EGR1_disc3	0.703449	2.35043	-0.160343	0.817178	7.44662	-5.22719	-6.2489
HDAC2_disc5	-0.812454	1.01679	0.485584	-0.458453	0.817303	-0.657021	-0.179512
REST_disc8	-2.5127	-0.700711	-1.14398	0.9838	0.172066	-0.362208	3.17813
ATF3_disc3	-0.789611	-0.95126	-0.160321	-1.1251	2.81571	0.183976	0.625131
ESRRA_disc2	-2.26791	-0.023006	0.00995407	0.390606	2.3153	-0.433446	0.225289
MYC_disc9	2.53546	-4.51213	-1.27753	-1.19987	2.00126	1.26475	0.246724
NR3C1_disc5	0.213275	-0.38429	2.53505	0.99567	-2.62426	0.241376	-1.8538
HMGN3_disc2	-0.15867	2.54692	1.96241	2.19647	2.6794	-1.82438	-5.15548
BDP1_disc2	3.70422	-0.484106	-0.152757	-2.12863	-0.0521452	1.04437	-1.61254
AP1_disc7	1.34986	6.59109	5.65006	1.32213	-3.94926	-4.50084	-4.91851
AP1_disc8	2.36054	-0.0558847	3.8037	-1.59172	-2.17907	-1.05368	-1.52577
TATA_disc6	0.181887	3.38209	-2.52684	-5.50434	2.20755	-0.132258	2.56563
ESRRA_disc3	-1.24097	0.388272	0.771566	0.473133	-1.34166	0.0268101	0.350056
MYC_disc10	2.54383	-4.12405	-2.72581	-2.0017	0.0994377	4.11614	2.36255
TCF12_disc3	2.40319	-0.554635	-1.87926	-2.98027	1.14062	1.24643	0.560589
SPI1_disc3	-1.30448	-5.00152	-5.93982	-1.80713	0.0523032	5.99506	5.76581
BCL_disc7	-2.15165	0.849611	-0.752343	0.795377	-1.04472	1.71091	-0.0183789
ETS_disc6	1.94012	0.634203	-1.24029	-0.787855	0.180435	-1.23025	0.307117
TCF12_disc4	-0.916729	-1.39823	-4.99542	-0.874755	3.67592	2.05446	2.70337
TATA_disc7	-0.415784	-7.80915	-9.23156	-0.483169	1.82268	6.92974	5.49171
CHD2_disc2	1.2812	-0.354263	0.274878	-1.93764	0.0825456	-0.0545639	0.405727
BATF_disc3	0.742911	0.72394	4.04196	-0.308404	-0.181686	-2.97974	-1.79588
NANOG_disc3	-4.30401	-0.54873	0.503123	-2.67698	-0.881315	1.48971	3.91607
EGR1_disc4	0.994262	-0.265541	-2.89122	-4.2678	0.878441	4.01581	1.02966
TATA_disc8	0.759055	1.62284	0.561006	-0.516199	1.90677	-0.556919	-3.63307
SRF_disc2	1.15927	-3.29321	-1.5134	-0.634659	1.36149	1.41143	1.90676
E2F_disc5	1.20723	-0.860304	0.356254	-1.51924	0.649902	0.514549	-0.340279
TFAP2_disc2	-9.32601	3.05099	-1.89046	-2.95647	-2.32918	3.28652	10.9111
AP1_disc9	-0.511809	1.71749	2.89163	2.69651	-0.00934619	-3.2153	-3.60109
NANOG_disc4	-0.31105	-2.48357	1.53871	2.32502	-0.0231444	0.351487	-1.63834
REST_disc9	-0.74097	-2.66572	-2.2416	0.457766	1.91311	1.60409	1.91891
AP1_disc10	2.11426	-4.63063	-3.22728	-0.18918	1.78869	2.32628	1.75428
GATA_disc4	1.01482	1.75494	-0.622331	-0.600965	1.68977	-1.70013	-1.13818
EP300_disc7	3.57002	4.12019	7.92192	5.56646	0.578273	-7.18492	-9.71073
NR3C1_disc6	-3.81336	-2.43242	-2.98012	-0.765559	-0.207985	5.19098	4.05456
HNF4_disc3	-3.17958	0.105132	-1.02259	0.917148	0.130569	1.48924	1.06608
BDP1_disc3	-1.10545	-1.82305	-1.08806	-1.26764	-1.97435	2.13524	3.36387
E2F_disc6	2.71547	-1.59997	-1.53337	-0.00732581	-1.18406	1.44883	0.128212
SIN3A_disc4	-5.26043	-0.408268	-1.12842	-0.420454	-1.25114	3.34838	2.6267
PAX5_disc5	0.105287	1.31279	0.357047	2.3974	7.40272	-6.17461	-4.69932
YY1_disc2	-0.0286253	-0.139884	-0.757436	1.99539	2.71137	-1.03244	-1.1519
ZNF263_disc1	-1.2354	-6.50264	-4.22909	-0.69809	-1.14775	6.9578	4.63512
GATA_disc5	-0.182888	3.7403	-0.0617112	-2.98964	-2.14571	-0.303675	1.63022
ESRRA_disc4	-1.62487	-1.88047	-1.12999	0.244041	0.368993	1.56995	2.41057
FOXA_disc3	-0.171607	-2.73759	0.0169132	1.42677	-0.622504	0.467492	0.956961
ZBTB7A_disc2	3.01798	-0.64757	-3.02375	-2.01684	0.496068	1.3917	1.32742
YY1_disc3	2.63215	-2.38758	-3.00227	0.379497	3.76764	0.939351	-1.4969
TATA_disc9	0.039509	-0.21898	-1.78748	-0.547068	-1.23346	2.4713	0.718195
TATA_disc10	1.15918	0.199653	-0.145734	0.707713	5.99715	-3.08795	-3.73611
SIN3A_disc5	-1.14462	-0.366086	-0.421626	1.43122	-0.42194	1.13727	-0.324477
EGR1_disc5	1.15784	1.26171	-1.67186	-0.531099	0.828764	-0.908912	-0.0219037
EP300_disc8	1.38067	0.00154755	-0.483156	1.25973	5.6374	-2.65513	-4.2674
BCL_disc8	0.369511	-1.12093	-1.38083	2.02887	4.93793	-1.35077	-2.31389
HNF4_disc4	-1.70829	-1.45125	-1.16634	-0.76252	1.34172	0.764183	2.90198
RXRA_disc5	5.97915	0.304313	-4.60765	-4.08336	1.43526	1.87695	-0.305896
ZBTB33_disc3	-0.0539088	-1.57902	-0.78935	-0.486749	1.47316	2.14975	-0.303554
EBF1_disc2	-3.17362	1.79686	-1.05488	-2.17159	-0.957834	1.81415	3.66535
TRIM28_disc2	-2.5495	-0.365166	-3.10652	-2.16831	0.823603	2.51528	4.19441
REST_disc10	-3.14149	-1.47353	-0.60367	-0.17539	2.76491	0.718046	1.56424
FOXA_disc4	0.527851	-5.62648	-0.581418	1.17749	-0.656407	1.90681	1.50781
ELF1_disc2	1.38811	0.666769	-0.596878	0.486973	3.90047	-1.74496	-5.07643
ETS_disc7	-0.380321	-3.58883	-3.57532	-1.85144	1.13202	4.57147	2.9435
FOXA_disc5	-2.59217	0.714467	-1.73776	-0.762434	1.03781	1.81824	1.07083
TCF12_disc5	-5.54655	-2.61313	-1.92855	-1.1199	-0.907673	5.67915	4.30484
SP2_disc3	3.5044	-1.32414	-2.71396	-3.73475	-0.813411	0.393441	5.17999
STAT_disc5	1.31642	-4.92025	-1.47372	1.92934	-0.211797	1.57004	0.832713
NR2C2_disc3	-0.0452236	0.0416548	-1.75858	1.61621	0.166151	0.176992	-0.259327
SP1_disc2	-0.537247	-1.19012	-1.96294	-2.72611	0.426187	3.6902	2.6474
E2F_disc7	2.13472	-2.62658	-2.02459	0.0367655	3.22706	0.0126077	-0.0507457
TCF12_disc6	0.509405	-2.41267	2.57529	-0.209723	-0.0998671	-0.803913	-0.0698992
HEY1_disc2	0.320147	-0.726926	-1.54027	1.80592	3.68263	-1.46803	-1.76151
NRF1_disc3	1.52627	-1.15304	-0.321716	0.0797416	3.6177	-0.422323	-2.52459
ATF3_disc4	2.33406	-0.92368	-0.313891	0.530717	2.95063	-2.16162	-2.62282
SIN3A_disc6	-1.29429	-0.851776	-0.692102	-0.00356377	2.19115	0.391681	0.261157
BCL_disc9	1.00988	-1.08259	-0.855415	1.43427	4.36608	-1.51289	-3.00475
YY1_disc4	0.726676	-1.00187	-0.236386	0.6999	2.66034	-1.41219	-1.20147
ZNF143_disc4	0.551648	-2.41541	-1.04302	0.537605	3.31895	0.398259	-1.18305
ETS_disc8	2.3226	0.0832779	-3.2295	-1.64751	1.75083	0.731893	-0.10803
POU2F2_disc2	0.376319	-5.1701	-4.38914	0.424831	2.37704	3.90702	3.52898
EGR1_disc6	1.51262	-2.45858	-1.51281	-0.0238529	2.89705	0.350001	-0.169626
CHD2_disc3	2.15632	-3.02242	-3.35677	0.860974	2.57917	1.81622	-0.739446
HNF4_disc5	-6.19806	3.66016	2.08108	-1.26406	-0.406795	0.811193	0.215874
GATA_disc6	-1.93238	3.66845	6.67983	0.536427	-1.4754	-1.28479	-3.58217
EGR1_disc7	1.25182	0.972506	0.285146	1.38144	3.59587	-2.36722	-3.59832
EP300_disc9	-0.179196	0.0529429	-1.22746	1.45875	2.19741	-0.897833	-0.65201
BCL_disc10	1.50713	-1.50075	-3.18115	0.415425	4.62957	0.281321	-1.72874
SP1_disc3	1.59666	-5.76651	-5.49401	-2.85162	0.198879	6.55683	5.8619
ETS_disc9	1.38534	-3.37976	-3.49078	0.260331	3.93097	2.28521	-0.0942414
ZBTB33_disc4	1.64763	-0.584563	-3.18638	-2.5697	0.951692	1.69031	1.28934
CCNT2_disc2	2.44772	-5.9185	-6.05105	-1.82497	0.768349	5.162	4.6517
YY1_disc5	2.27638	-2.1032	-3.55344	-0.188854	3.39052	1.34163	-0.805834
E2F_disc8	1.45258	-0.5736	0.226021	1.1239	3.8954	-2.84288	-2.99512
STAT_disc6	-1.7828	-0.408478	-1.04258	-2.77745	-0.631798	2.06191	3.58941
POU5F1_disc2	1.11809	2.28626	0.339319	1.2578	1.712	-4.34098	-1.7743
SIN3A_disc7	-2.4119	-0.671645	-0.953949	0.338683	2.60854	0.204524	1.28507
STAT_disc7	-0.405233	-6.5682	-5.72189	-0.819726	0.156695	7.77259	4.72913
CEBPB_disc2	-0.0412012	2.65281	-2.61647	-4.61535	2.67567	-0.785937	2.26289
ELF1_disc3	1.72493	-0.953506	0.010534	1.23664	3.72477	-1.01283	-3.92147
BHLHE40_disc2	-2.11273	0.51044	-1.08838	1.68997	2.44594	-1.74256	0.66762
EP300_disc10	-0.0992061	-6.17805	-4.71763	-1.44732	1.09285	4.6691	5.17383
HDAC2_disc6	-3.39314	-6.45716	-6.54276	-2.17756	3.91881	5.42745	5.0366
MYOD1_1	0.3296	3.11365	0.699516	-0.707305	-3.2883	0.0826885	-0.0781607
TCF3_1	-1.77243	0.521173	-1.27815	0.640018	-1.6593	1.9576	1.51456
MYB_1	-0.292845	-0.251808	-0.118479	0.670547	0.752164	0.715576	-1.21404
TFAP4_1	-2.5139	2.31234	1.21418	-0.293159	-2.3651	-0.544703	1.55875
MEF2_known1	-3.55009	-4.06399	-4.52857	-1.49399	3.90093	5.61573	4.44518
ETS_known1	4.9617	-3.76478	-0.755783	-0.94462	-2.96519	2.58648	-0.219567
SP1_known1	2.93269	-4.79427	-3.44819	-2.43853	-0.240249	3.35968	3.52532
RUNX1_1	0.169328	0.80643	1.81505	1.46024	1.3826	-1.67065	-2.85075
ATF3_known1	3.67115	-0.348824	0.355577	0.017628	2.37398	-1.29331	-4.54627
HOXA5_1	0.393542	-1.15926	1.52059	2.09095	0.583718	-1.56238	-1.83586
E2F_known1	-0.306243	-1.55352	-3.19954	-0.408774	2.24122	1.75293	0.937325
ETS_known2	8.83115	0.0402014	0.00671058	-2.3767	-0.715845	0.772688	-5.05407
MEF2_known2	-4.66575	-3.45923	-8.16932	-3.40306	5.96626	5.69251	7.67351
ETS_known3	10.8463	-2.37412	-2.05157	-3.34994	-3.0445	3.70419	-3.64581
EP300_known1	0.467283	-0.408829	0.287898	0.182175	-1.95648	1.83492	-0.875744
TP53_1	-0.142729	0.131685	1.19354	1.22822	0.119819	-2.3833	0.576418
NFE2_known1	-3.61453	6.97442	2.93806	-0.838727	2.34138	-0.237627	-5.99584
ATF3_known2	5.88396	-0.542551	0.32168	0.587645	2.17719	-1.43513	-5.53309
ATF2_1	1.78955	1.4098	-0.771766	-0.942263	0.786267	-1.13769	-0.507062
ATF2_3	3.68459	-0.0882437	-1.00421	0.630536	2.24157	-0.939741	-3.11636
SOX5_1	-0.669531	0.716275	-0.0802854	-0.548988	-0.299062	0.651026	0.311819
NFIL3_1	-0.355277	0.389882	0.948935	-0.709205	1.1831	-2.29922	0.896137
E2F_known2	1.62462	-0.675869	0.230142	0.0522171	0.466938	1.04984	-2.42457
NFKB_known1	-4.5801	-2.60682	-0.1083	-1.92199	-1.27347	2.64607	6.20713
NFKB_known2	-5.14138	-3.6914	1.27725	-2.42069	-1.51618	4.2631	6.15928
REL_1	-5.1082	-3.36984	1.40416	-1.50861	-1.2942	3.73046	5.40066
NFKB_known3	-4.88791	-4.92303	0.143527	-3.64915	-2.85172	5.93668	7.85345
MYCN_1	5.98081	1.27658	-1.1052	-0.905876	0.668459	-1.39662	-3.12991
NFIC_1	-4.58698	-2.51619	-2.62608	-1.11147	0.0696614	3.17384	5.43516
COMP1_1	0.0116138	0.664614	-2.74541	-0.758153	-1.21872	0.360173	2.92034
NHLH1_1	-1.94384	0.933673	0.984865	-0.302755	-2.57054	0.00805081	2.83374
YY1_known1	1.3774	0.0388733	-1.31431	-0.0427661	0.620589	-1.40795	0.747399
IRF_known1	-2.59388	-1.85928	-6.04822	-4.41043	1.46137	3.87782	8.88062
IRF_known2	-3.34978	-1.60342	-6.62935	-3.38202	2.92532	3.49264	8.07416
TAL1_known1	3.91256	1.40059	1.99657	-1.57294	-2.51461	-0.221648	-2.48726
TAL1_known2	0.782836	0.903003	2.81219	-0.252962	-1.75791	-0.999235	-1.11884
NHLH1_2	-1.47059	0.844433	0.858594	0.315947	-1.75396	0.344676	0.357174
YY1_known2	3.1622	1.40932	-0.333538	-0.829528	0.769586	-0.872807	-2.23394
TAL1_known3	2.91893	0.485465	0.01406	-1.79107	-2.06814	0.327949	0.255172
TCF3_2	1.54102	-1.38759	0.934559	-1.07766	-0.455209	1.04227	-0.153157
TFCP2_1	-0.996325	-0.752555	-1.3236	-1.44441	1.15355	1.54114	1.56032
GATA_known1	2.20479	1.93836	-0.735249	0.863552	0.609561	-0.267829	-4.23291
GATA_known2	1.10204	0.829287	0.630983	0.233953	0.373884	0.00504268	-2.62346
GATA_known3	0.0953205	-0.389541	1.87125	0.970272	1.47996	-0.481192	-3.02695
RUNX1_2	-0.627289	2.61238	0.139744	0.438023	-2.20758	2.45013	-2.77341
RUNX1_3	-1.7176	1.81429	1.19371	2.17986	1.45578	0.707354	-4.43098
RUNX1_4	-0.931668	2.46127	1.43258	3.6305	1.43226	-1.30232	-5.5715
RUNX1_5	0.507446	-1.7743	-3.45844	-2.29324	2.42564	4.22458	0.925114
RUNX1_6	-1.56113	2.26259	0.960084	1.6703	1.85397	0.349201	-4.5822
MZF1_1	-1.43732	-3.80882	-1.67951	0.764903	-0.8516	3.69377	2.25869
MZF1_2	0.227959	-8.21224	-5.64019	-1.46871	1.37013	6.94591	5.58162
ZBTB6_1	-0.835204	3.0366	1.41627	-0.100105	-1.20854	-1.42318	-0.714868
IKZF1_1	0.490859	0.00624881	2.39096	-0.781151	-1.65546	0.201274	-1.36259
IKZF2_1	1.2647	-0.498094	0.360128	-0.468722	-1.66012	1.12912	-0.441344
IKZF3_1	0.074868	-2.83809	0.999054	0.89738	0.733729	1.04305	-1.03777
CUX1_1	0.739362	4.1883	0.913241	-0.826628	-0.767549	-0.618127	-2.50366
PBX1_1	1.81286	3.37084	2.10075	2.51078	-0.285445	-2.60194	-4.65215
PAX6_1	-0.555639	0.962808	1.19576	1.92353	0.870197	-0.792021	-2.60368
PAX2_1	2.78044	2.99351	4.4312	2.54823	-0.379059	-5.72619	-5.32233
PRRX2_1	0.127494	0.474172	-0.228528	1.45378	-0.517093	0.27043	-1.65142
CUX1_2	1.90946	2.00791	-0.520394	-0.63928	0.490346	-0.531603	-1.40813
CUX1_3	0.421682	2.05211	-1.07285	0.58324	0.806324	0.316879	-2.07591
CUX1_4	0.734135	1.37286	-0.37348	-0.0763871	0.619435	-1.0956	-0.579836
CUX1_5	1.11634	-0.0636174	1.1985	0.588845	0.784309	-1.26135	-1.59692
NFE2L2_1	8.02702	-1.35904	-2.6749	-0.992039	-0.0328959	2.31349	-2.87016
CEBPB_known1	-3.90781	0.760761	-3.75348	-5.57034	-0.265741	-0.974757	9.45409
ATF3_known3	4.29685	1.79335	0.136306	0.906355	2.67312	-3.14757	-5.49682
ATF3_known4	1.15678	1.15896	1.6018	1.11283	0.593144	-1.04459	-3.6406
ATF3_known5	1.41491	1.30477	2.6067	-0.354632	0.155268	-0.499035	-3.58772
CEBPA_1	-2.90996	-0.976434	-3.21886	-3.17633	0.265374	0.730284	7.95687
CEBPB_known2	-4.06186	1.29465	-3.08272	-5.32107	-2.13083	-0.937888	10.1668
MYC_known1	6.17937	0.631452	-3.10586	-1.95414	1.23923	0.64615	-2.6236
MYC_known2	5.89059	0.0331512	-2.48203	-2.47693	2.95167	0.047854	-3.10521
MYC_known3	6.38075	0.926958	-3.00039	-3.57536	4.26951	-0.0457874	-4.4848
MYC_known4	3.02384	0.159017	-0.0671428	-1.39116	2.39687	-1.87175	-1.42908
MYC_known5	4.44	-0.511578	-1.99814	-0.393403	1.51757	-0.891314	-1.33362
PBX1_2	2.6951	2.9203	1.36662	1.97862	1.45984	-2.17776	-5.71352
GATA_known4	-1.07764	-0.6747	2.57538	3.36908	2.41852	-1.58565	-3.57302
GATA_known5	-0.815533	-0.340976	-0.70851	2.03539	0.840375	-0.431553	-0.495289
GATA_known6	-0.29977	2.56585	1.4212	1.24575	1.97554	-0.671592	-5.53584
FOXQ1_1	-1.66205	0.446114	-2.93681	-1.0514	1.36923	3.05076	0.95977
FOXD3_1	0.244479	-0.422381	-2.33214	-1.56255	2.19375	3.97916	-0.321452
FOXA_known1	-0.726868	0.672543	-2.45144	-0.507598	1.3674	1.83876	0.433385
HNF1_1	1.69952	1.88528	-1.37793	-1.06923	-1.22513	0.797676	-0.29616
CCDC6_1	0.480116	-2.50923	-0.489317	1.83636	0.362207	-0.0511572	0.297653
HNF4_known1	-0.734155	-0.0279042	0.921937	0.614707	0.348527	-0.367458	-0.854024
POU2F2_known1	0.161606	-1.25149	-2.05854	-1.45863	0.865832	1.06927	2.06455
POU2F2_known2	-0.0563845	-0.000654931	-0.775894	0.994147	-0.402777	-0.0656578	0.260318
POU2F2_known3	2.16872	2.22644	2.46188	2.14749	-0.152615	-2.80484	-4.03375
POU2F2_known4	1.07542	-0.150929	-4.03241	0.452446	0.581636	3.88291	-1.20199
AHR_1	-0.0596489	-0.468504	-0.0541373	-1.36315	1.09684	-0.132702	0.962323
IKZF1_2	-0.959148	-0.7944	-2.25276	-1.34527	0.485843	2.09495	1.83479
PAX5_known1	-0.376117	1.08582	-0.785824	1.68763	0.20981	0.435745	-1.77529
PAX5_known2	-0.428567	-1.295	-2.03639	0.831765	0.330723	0.485688	2.04329
POU3F2_1	0.21406	0.0172479	-0.0491728	0.0576477	0.978488	-0.718986	-0.247581
HSF_known1	0.353751	-0.979646	-1.02672	0.0893816	0.196488	-0.558889	1.40469
HSF2_1	0.113485	-1.10699	0.382943	0.472088	0.0969112	-0.0597692	0.0481418
SRY_1	-4.70886	-1.24922	-4.69387	-2.12176	2.57276	5.29214	5.40425
T_1	0.78143	0.29177	-0.214528	0.888773	0.917551	-1.34665	-1.0836
SRF_known1	-0.134508	-0.12194	-1.44414	-0.70449	-0.627208	0.47796	2.07638
NR2F2_1	1.83761	-0.161917	2.39448	-0.232439	-1.59347	-0.937226	-1.01618
RORA_1	-0.691606	-0.885055	0.277107	0.456791	0.994284	-0.882675	0.599053
RORA_2	0.0840521	-0.37812	-0.111495	-0.507806	1.2469	-1.33468	0.993864
HNF4_known2	1.71547	-0.250741	0.583948	1.10367	0.650276	-1.37158	-1.96674
CEBPB_known3	-1.73359	1.40607	-1.54919	-1.96597	2.04262	0.816309	1.55316
SRY_2	-1.78752	1.1146	-3.16928	-2.12545	1.08523	4.10487	1.50775
POU2F2_known5	-1.10051	-2.48853	-0.217205	3.29874	0.214398	2.119	-1.38692
POU2F2_known6	-0.310991	-0.401942	0.170485	1.18048	0.0429121	-1.09326	0.260696
AP1_known1	-2.03138	6.21648	6.67443	1.03492	1.03012	-3.02836	-8.84302
AP1_known2	-3.56111	7.07225	6.58957	3.21682	1.60472	-3.51318	-11.3216
AP1_known3	-6.00236	9.89884	6.00221	1.85724	1.62631	-0.99346	-10.0749
TFAP4_2	-4.75009	2.41949	2.86757	0.571484	-4.42219	-0.605318	2.22872
TFAP4_3	-4.72777	2.3999	1.93194	-0.00651382	-3.40017	-0.401149	2.12037
ATF3_known6	5.49357	0.428232	-0.21498	0.319755	1.90791	-2.37923	-3.88358
ATF3_known7	4.69356	1.08561	-0.386662	-0.356297	2.04051	-2.14495	-3.95733
ATF2_2	4.88957	0.701285	0.0996762	0.447768	0.766461	-1.96536	-4.19993
MYB_2	-0.0973497	-0.330628	1.01644	-0.986868	-1.5583	0.790084	0.644268
MYOD1_2	0.0820922	0.491727	1.03364	-0.738785	-3.27507	-0.298982	1.38461
NFY_known1	1.17559	5.32011	-4.1311	-4.55628	1.18264	-0.368683	2.27059
SRF_known2	-0.374675	-2.20586	-1.10412	-2.08337	-0.223942	2.04029	2.44638
MYC_known6	3.11066	1.75908	-0.469586	-3.15694	2.32023	-0.711447	-1.75028
AP1_known4	-2.981	6.87661	7.5412	3.03646	0.818494	-2.90713	-10.9911
TFAP2_known1	0.649586	-0.213716	-0.582764	1.15501	1.77255	-0.92927	-1.68781
CEBPB_known4	-3.83144	-1.54149	-3.6407	-3.6025	2.54121	-0.103609	7.55584
ESRRA_known1	1.27318	1.18519	2.11822	-1.04687	-0.878085	-2.57082	0.136841
NR3C1_known1	-0.560852	0.51906	1.49519	-0.0685325	-0.965264	0.0767876	-0.747411
NFIC_2	-11.6771	-2.91401	-7.04511	-4.89277	3.50832	3.66465	13.2729
NFKB_known4	-4.77404	-4.90399	-0.920909	-0.614091	-1.62567	3.42888	8.21975
POU2F2_known7	-1.35852	-2.75625	-1.43709	0.843044	0.29819	4.5231	-0.263626
SP1_known2	2.12124	-4.78254	-4.89124	-1.51459	1.3693	3.87237	3.63905
AP1_known5	-4.7033	12.2109	6.03923	2.65404	0.319329	-2.55794	-9.7415
CEBPB_known5	-2.66127	0.332837	-0.181881	-2.51351	-0.434606	-1.34608	5.68984
GATA_known7	0.2187	2.43609	2.11133	0.601148	1.76503	-0.748643	-4.52288
NR3C1_known2	-1.68609	1.42681	-1.17758	-0.897502	0.678128	0.0977504	1.61831
HNF1_2	-1.2555	1.21087	0.276334	-0.963922	1.27573	-0.586299	0.203119
NFKB_known5	-3.99389	-4.035	0.288864	-2.37841	-2.12333	3.22346	8.57919
NFY_known2	-0.102127	3.24327	-3.29544	-3.89771	1.14736	0.788085	1.79793
POU2F2_known8	-0.652864	-1.75756	-1.11002	2.04911	0.641312	2.41176	-1.07387
SEF1_1	0.446313	2.25257	0.0640684	-1.99115	-0.093732	-1.53919	0.685531
SRF_known3	-1.47237	-0.605766	-1.0794	-1.39339	-0.00558077	0.397144	2.81188
TATA_known1	-0.20294	-1.50573	-1.69244	-2.28779	0.223871	1.51508	3.09937
MYC_known7	6.6986	-0.154807	-3.14021	-0.527071	1.86318	-0.227296	-3.47502
SREBP_known1	3.46046	-0.496105	-0.249721	0.364896	2.53485	-0.76244	-3.78945
SREBP_known2	1.30044	0.31849	0.224505	0.714659	-0.607649	-0.911686	-1.25743
HAND1_1	-2.25057	-2.68697	0.0547003	1.07407	0.352355	2.51431	0.617039
STAT_known1	-2.0167	-1.9398	-1.35702	0.818044	0.695063	4.322	-0.0950387
STAT_known2	1.86264	-0.158403	-1.0945	-1.16416	1.14136	0.5689	-0.433871
STAT_known3	0.904063	-0.340467	-1.28883	-1.07719	-0.765441	1.70809	0.694097
MEF2_known3	-4.94017	-3.67385	-7.52239	-5.75616	4.95948	6.93978	8.75306
MEF2_known4	-4.19303	-5.55902	-8.82493	-4.09322	5.12844	6.0547	8.34681
MEF2_known5	-2.13854	-2.78813	-4.05684	-3.61835	1.09729	4.12953	7.26677
AHR::ARNT_1	1.43883	1.11537	0.772181	0.651761	1.3393	-2.60807	-2.32294
ARNT_1	5.10236	0.86401	-2.19382	-1.19157	2.32689	-0.229247	-3.29641
AHR::ARNT_2	-0.367184	-0.196524	0.815982	0.79635	0.498377	-0.767765	-0.557641
NKX2-5_1	-0.311842	-0.0377106	0.108578	-0.299593	0.465535	-1.57987	1.2349
NKX2-5_2	-0.9188	0.250617	0.256581	0.461941	-0.638109	-0.946179	1.37226
PPARA_1	-1.4558	2.64614	2.21136	0.080208	0.66409	-1.16077	-3.08845
EGR1_known1	2.13867	-1.64167	-0.547797	-0.265578	1.58126	-1.31924	0.190746
EGR4_1	3.30379	-1.34514	-1.9278	-0.847431	1.83074	-1.41939	0.646158
EGR3_1	1.83112	-1.14109	-0.263694	0.25471	1.86759	-1.57029	-0.488593
EGR1_known2	3.59417	-0.379062	-1.1919	-1.95789	0.0772258	-1.18822	0.479529
POU2F2_known9	-1.09923	-1.42992	-3.59881	0.604333	1.70455	2.02138	1.51908
DDIT3::CEBPA_1	2.13778	-0.256964	-0.265165	0.534273	-0.837045	-0.720128	-0.229677
GFI1_1	-0.834511	1.4998	-0.0542764	-1.06755	0.761608	0.569003	-0.410199
XBP1_1	2.06764	2.38056	2.55606	-0.478171	-1.71105	-2.52593	-2.32871
TATA_known2	-0.996557	-0.809589	-2.18117	-0.707609	1.02909	1.56633	1.60501
REST_known1	-2.64154	0.0724596	0.851899	-0.313501	0.893357	0.300742	0.522936
RREB1_1	2.1265	-4.10232	-4.90884	-2.43715	-1.50398	4.89989	4.73089
IRF_known3	-4.49736	-3.09609	-8.36315	-4.13429	2.7496	4.14338	9.14067
HLF_1	-1.6664	0.13898	-1.7485	-0.676592	2.41479	-0.87826	2.50629
EBF1_known1	-1.31148	-0.19963	1.69692	-1.45236	-1.57868	-0.326167	2.21438
RUNX2_1	3.37546	6.3745	2.67946	-5.5123	-3.57868	-5.8543	3.11814
TP53_2	-1.37736	2.20685	3.11961	-0.106536	-1.45246	-2.60698	-0.3644
LMO2_1	-0.882799	0.767298	0.0947382	0.785539	-2.94995	0.65871	0.999707
LMO2_2	0.951666	1.07777	0.801845	-0.281367	1.865	-1.92365	-1.71327
HERPUD1_1	3.06648	1.48589	-0.61095	-1.55627	0.0746471	-0.51196	-1.86712
RFX5_known1	1.70017	-0.171317	-2.24234	-2.24899	0.850995	1.67166	0.358126
RFX5_known2	2.97591	1.70921	-2.9135	-3.57365	3.67478	0.515303	-1.07901
NFE2L1::MAFG_1	1.70851	5.58308	1.75778	0.522726	1.39492	-1.8773	-6.18955
NFE2L1_1	0.695661	2.61636	3.23221	2.37185	0.140755	-3.82163	-3.45191
NFY_known3	0.0291005	5.28422	-4.77709	-4.79869	3.01779	-0.138368	2.86266
FOXI1_1	-0.886136	1.49261	-4.16692	-2.0449	1.05523	3.43707	0.75691
FOXF2_1	-4.15584	0.591396	-3.74443	-0.468656	2.31566	2.38304	2.83687
FOXC1_1	-2.41844	-0.0558498	-2.3592	1.74502	1.52106	2.28451	-0.002548
FOXD1_1	-4.52574	0.107621	-1.58339	-0.391188	0.961727	1.78018	2.46506
FOXL1_1	-0.745646	0.00610243	-2.37847	-1.8617	1.18706	2.87402	0.138796
FOXF1_1	-0.786669	0.654197	-2.72368	-0.62578	1.3871	2.01177	-0.124366
NFAT_1	-6.46405	-3.39632	-4.69626	0.441161	0.917496	4.07949	6.50066
MYC_known8	1.85842	0.173268	-0.137872	-0.677861	4.66104	-1.54806	-3.27912
REST_known2	-1.66016	1.63701	0.0991714	-0.716877	2.89521	-0.611049	-1.06413
PAX1_1	0.440181	-1.1807	-1.12142	1.11516	-0.123043	1.84181	-0.718588
PAX3_1	2.02066	2.41059	1.21162	-1.13169	1.02461	-1.83412	-2.55696
PAX8_1	1.494	2.22339	3.89479	2.40522	0.210996	-6.37444	-3.46258
FOXN1_1	-0.357962	1.01131	-2.03865	1.58408	0.837562	0.244097	-0.575337
ZBTB14_1	1.81768	1.50961	0.128913	-0.96578	3.10757	-2.22138	-1.88795
ATF3_known8	5.21039	0.0079311	0.614448	0.171174	1.63903	-1.10437	-5.11821
ETS_known4	8.18096	-3.59042	2.16454	-1.83817	-3.93896	3.28447	-3.1042
ETS_known5	6.3779	-4.1848	0.872237	-3.22754	-4.05763	4.50466	-1.33065
ETS_known6	4.99497	-3.12401	-4.14529	-1.30948	2.15822	2.63514	-1.63999
POU2F2_known10	-2.35028	-1.95138	-3.50314	1.75095	0.940618	3.12391	1.34844
GATA_known8	-0.0252118	1.83362	0.487354	2.63609	2.32041	-1.13441	-4.05792
PAX3_2	1.05808	1.02395	0.578688	0.695748	-2.12703	-0.36327	-0.739598
PAX4_1	1.30059	0.17005	0.23961	0.775289	0.118095	-1.10394	-1.22125
PAX4_2	-2.3522	-0.594105	-3.8272	0.0170135	2.92292	1.7033	2.0689
PAX4_3	0.780829	-2.46341	-2.40623	-0.975164	-0.913383	3.73883	1.96956
PAX4_4	-0.0674563	-3.0682	-2.85823	-0.404423	1.31219	3.07406	1.32239
MSX1_1	0.841179	2.37706	-1.54549	-1.60019	0.757399	-1.03888	0.252171
HOXA3_1	0.212658	0.285894	-0.831954	-0.998651	-0.170013	1.33238	0.198909
EN1_1	-1.23867	0.716457	1.10416	1.41869	-0.147084	-1.67973	-0.182811
MEF2_known6	-1.86954	-3.22309	-3.8424	-0.975547	3.45155	2.68593	3.28083
MEF2_known7	-0.895316	-3.2677	-3.27881	-1.03514	1.89501	2.74313	3.43648
MEF2_known8	-3.31562	-3.68413	-4.12315	-1.20443	2.68623	4.60429	3.84439
MEF2_known9	-4.29774	-3.6752	-7.13299	-2.59527	4.31603	5.13027	6.16813
SOX9_1	-5.50997	3.95328	2.87189	0.0730044	0.765247	0.340886	-2.27517
HNF4_known3	-0.0213614	-0.0545258	0.974857	0.310294	-0.0576651	0.077247	-1.53726
ZEB1_known1	-1.62661	-2.00051	-0.453467	0.287752	0.308036	2.71842	0.0617807
ZEB1_known2	-1.66046	-0.879575	-0.291683	-0.197051	0.133775	2.66002	0.0817587
ZEB1_known3	2.38261	-1.35117	0.877757	-0.411838	-2.822	0.70326	0.446594
ZEB1_known4	-3.54515	-2.23102	-3.61423	-0.549129	0.301098	2.61177	5.27737
ALX1_1	0.881423	0.799307	-0.25187	0.165192	0.721119	-1.04499	-0.701903
TGIF1_1	-2.47273	-0.523973	2.52862	1.18246	1.43735	-1.43584	-0.782232
MEIS1_1	-1.97058	0.483539	0.690886	1.75852	0.871734	-0.886331	-1.02379
MEIS1::HOXA9_1	-0.215968	-0.394282	1.16138	0.473031	-1.08782	-0.704788	0.531201
MEIS1::HOXA9_2	0.191686	0.338756	2.19942	1.81228	0.46992	-1.32952	-2.47315
FOXJ2_1	-0.948987	1.18899	-3.45016	-1.40264	1.5024	2.58833	0.476818
FOXJ2_2	0.165101	-1.74986	-1.0224	0.146632	1.58534	1.1918	0.0775533
NKX6-1_1	0.702273	-0.554673	-0.865136	-0.752892	0.751629	1.53141	-0.476536
E2F_known3	1.9615	-0.436749	-0.429373	-0.0838633	0.505529	0.850448	-2.32235
E2F_known4	1.9615	-0.436749	-0.429373	-0.0838633	0.505529	0.850448	-2.32235
E2F_known5	1.9615	-0.436749	-0.429373	-0.0838633	0.505529	0.850448	-2.32235
E2F_known6	1.39377	-0.571146	1.14731	0.483926	1.50115	0.273358	-3.71536
E2F_known7	1.08192	2.07744	-2.85545	-1.30204	0.699053	0.230388	0.596923
E2F_known8	1.9615	-0.436749	-0.429373	-0.0838633	0.505529	0.850448	-2.32235
NKX2-1_1	1.24472	2.00791	3.40025	-0.44809	-0.780962	-3.0201	-1.9015
HMX3_1	-0.218567	0.508663	-1.16548	-0.975608	1.23241	0.372635	0.544483
PDX1_1	-0.702568	0.219727	0.126172	1.10114	1.12269	0.0971875	-1.14143
VSX2_1	0.172943	-1.59298	-0.923968	-0.292047	1.7405	1.10053	0.123095
VDR_1	-0.702951	-5.78609	-2.70846	-0.34532	0.327045	4.36039	2.82324
SPZ1_1	0.749987	-3.764	-1.71509	-1.209	-0.604819	4.64642	1.25724
NR3C1_known3	-3.52998	-0.309424	-1.64888	-0.272789	1.9522	1.67992	2.26457
ZIC1_1	2.20379	0.885603	0.413078	0.227198	-1.39829	-0.599917	-1.55946
ZIC2_1	1.9425	1.03889	1.15548	0.0877673	-1.77482	-0.824001	-1.50394
ZIC3_1	1.26066	2.41517	1.29208	1.04216	-2.22912	-1.34424	-1.882
NKX3-1_1	-0.0592967	-0.54648	-1.0637	-1.70924	2.73122	1.71399	-1.03469
IRF_known4	-3.02329	-4.15626	-6.16326	-0.405903	2.04915	3.77239	5.93554
ARID5B_1	0.729605	2.33571	-0.209633	-0.508945	-1.35657	0.728523	-1.35044
BPTF_1	-0.476311	1.91108	-4.9228	-2.7879	-1.02342	2.29125	4.57792
STAT_known4	-1.86042	-2.37673	-2.17988	-0.795422	0.917839	3.29816	2.90873
STAT_known5	-2.17387	-3.35887	-2.04455	0.17487	0.419872	4.27575	2.81931
STAT_known6	0.0420766	-2.11496	-0.595281	0.130463	-0.47626	1.68475	0.867283
GATA_known9	1.24682	0.516201	-0.682913	1.81305	2.68004	-1.02039	-3.53855
POU3F2_2	0.829687	1.04782	1.11964	-0.736959	-0.0312462	-1.09952	-0.986279
POU3F2_3	-0.738478	0.0453401	-0.869887	1.1286	0.970226	1.22154	-0.937508
POU6F1_1	-0.820404	-1.18697	-2.17287	-0.573688	1.10003	2.59748	0.824559
HIF1A_1	-1.55519	-0.555973	0.861826	0.0352635	0.198834	1.31847	-0.299859
ZNF423_1	0.899312	1.25063	2.19087	-1.12528	-1.72632	0.135236	-1.56464
KLF12_1	-2.00973	1.53723	-0.627769	-0.649159	-1.09154	1.36505	1.22248
TFAP2_known2	-5.01647	1.6908	0.134296	-1.1043	0.160472	-0.0522983	4.25495
TFAP2_known3	-6.18209	1.99898	-0.317479	-1.88194	-0.462447	0.553669	5.8336
TATA_known3	-0.485651	-0.317595	-2.03994	-0.275884	1.0471	2.03168	0.19912
FOXO4_1	-1.38264	-0.546945	-3.73872	-0.919159	1.91971	3.17044	1.87015
FOXO1_1	-2.87664	0.674834	-3.40125	-1.90975	1.32794	3.69303	2.46467
FOXO1_2	-3.57437	-1.03498	-3.19061	-1.96422	2.45187	4.40244	2.28548
FOXO4_2	-3.9736	-1.18924	-4.59199	-0.939867	3.7029	4.4116	2.97232
FOXO3_1	-3.04819	-0.418946	-3.91485	-1.45531	1.23365	5.77959	2.93462
CDC5L_1	0.0407501	-0.607877	-0.543753	-1.00524	-0.0521754	1.58555	0.134698
TOPORS_1	-1.31735	-1.12745	0.65838	0.618048	0.634368	0.0321821	0.555846
NR3C1_known4	0.412319	2.44232	0.8126	-1.47053	-0.355476	-0.802461	-0.54317
PITX2_1	2.58425	0.127809	2.69288	0.54098	-1.42375	-0.8897	-3.02956
ATF6_1	2.2203	0.298165	-0.0991529	-0.0413437	1.03981	-0.824156	-1.76287
TLX2_1	-1.82488	0.0339523	-1.74997	-0.370131	2.03804	1.98044	0.229353
NKX2-2_1	0.232109	-0.843894	-0.255705	-1.1262	-1.09292	3.25371	0.14547
PAX2_2	-0.82648	0.811207	1.24589	-1.58974	0.164803	-0.951509	1.02947
NKX6-2_1	-0.166699	0.0538667	-2.99525	-2.62979	2.56732	1.37253	1.53219
BACH2_1	-5.99053	9.3398	0.285969	0.571271	3.78031	0.705716	-6.43203
PATZ1_1	2.59126	-6.5335	-5.6689	-2.48214	-1.37149	7.26572	5.18416
STAT_known7	1.30022	-1.60205	0.602477	-0.15549	-0.744189	3.2949	-2.36106
STAT_known8	0.352562	-2.6306	-0.822447	-1.57443	0.185571	0.833422	2.53688
STAT_known9	-0.432123	-2.79909	-0.911727	0.0763158	0.412268	0.529418	2.46343
BACH1_1	-6.62512	9.32748	1.33959	1.73516	3.53308	-0.133431	-7.20682
STAT_known10	0.409984	-0.77409	-1.8493	-1.74096	0.0380109	1.16214	2.53067
STAT_known11	-0.246589	-0.811077	1.14181	-2.41982	-0.894999	3.51302	0.332562
STAT_known12	-1.43433	-1.48997	-2.31613	0.807168	-0.36121	1.32668	2.30622
STAT_known13	-1.45526	-2.00881	-1.74517	2.28629	1.1804	0.868135	1.12555
STAT_known14	-3.33332	-3.7077	-1.44529	0.89008	0.892888	3.3826	1.63201
LHX3_1	-1.63498	0.0651334	-3.91082	-0.237937	3.20573	1.6498	0.616019
ESRRA_known2	-1.11111	0.365825	-1.31725	0.227681	-0.0178575	0.841387	0.784427
RXRA_known1	0.595606	0.217092	-0.373978	2.28705	2.31138	-0.549033	-3.05138
ATF3_known9	1.84656	-0.806574	4.53561	2.90816	1.85959	-2.17085	-6.54806
ATF4_1	2.05515	3.88436	5.41489	0.832608	-0.540794	-4.45027	-6.33075
RXRA_known2	0.719405	0.355531	0.89917	-0.954048	-1.67206	-0.605902	0.762675
E2F_known9	3.40107	0.755837	-1.07453	0.283675	0.0748995	0.407766	-3.22046
AP1_known6	-7.2037	9.92568	3.3438	1.66739	2.16393	-0.492385	-6.77738
PPARA_2	3.2383	-1.4988	2.42552	0.655812	-1.066	-0.351456	-2.89876
NR6A1_1	-0.302536	-0.451845	-3.1511	-1.11115	0.670715	1.81499	1.66701
PPARA_3	0.827682	0.483704	1.52592	-0.536343	0.0901856	-0.315524	-1.79423
ELF2_1	3.06032	-1.75441	0.27356	1.49498	-3.89379	1.46086	-0.892769
ZBTB18_1	2.37151	0.538412	3.59329	0.602911	-2.06703	-2.28886	-2.63143
XBP1_2	1.1362	0.404025	0.531755	0.686004	-0.0239061	-0.704708	-1.24572
ARNT_2	3.39798	1.05349	-1.33242	-1.09949	2.74101	0.215125	-3.79594
MYC_known9	3.11227	1.75234	0.110879	-2.41744	3.12456	-1.32122	-3.79158
AFP_1	-3.24492	-1.08976	-1.1279	0.0935565	1.69266	0.569131	1.57108
ALX4_1	-1.0732	0.584664	-0.153117	1.02004	0.731807	0.315656	-0.800138
CEBPD_1	-2.31283	0.23227	-2.61672	-2.01368	0.0959274	0.253634	4.7331
CEBPG_1	-0.443374	0.277067	0.436538	0.456151	0.720663	-0.757085	-0.628357
CRX_1	2.01971	-0.981699	1.46428	0.357233	0.251674	0.462343	-2.98989
DBP_1	-2.95308	-1.33126	-1.20154	0.0797363	0.88854	1.1367	3.05302
RFX5_known3	2.14087	-0.987724	-1.47141	0.19628	0.770706	0.125032	-0.378158
FOXM1_1	-1.24371	1.83658	1.68051	2.01925	0.792162	-2.85176	-0.999204
NR1H4_1	-1.64002	2.01421	2.23175	0.749923	-0.429573	-2.69064	-0.892499
GATA_known10	-1.9557	-2.07663	-1.3332	1.78141	1.30401	1.66552	0.406892
GCM_1	-1.27908	-0.260799	1.88265	-0.174718	-0.768331	-0.925007	0.902669
HNF4_known4	-0.701692	-2.35286	-0.43102	-0.758501	2.98381	1.57178	0.468269
ONECUT1_1	0.085451	1.42111	-0.252848	-0.361124	2.46571	-0.308828	-1.78166
HOXA4_1	-1.8501	-1.64313	-1.91039	1.75236	1.72659	1.55257	0.714269
HSF_known2	-0.600467	-2.3614	-1.50527	0.78174	0.886524	1.57487	1.22092
TFCP2_2	-5.70503	0.0195834	-0.176706	-0.449035	-3.37431	1.34232	5.33159
ITGB2_1	1.9208	1.54693	-0.899815	-1.32904	-1.44806	-0.552352	0.561313
NR1H_1	2.20991	2.55288	0.563897	-1.68307	-0.904336	-1.40563	-1.22223
MAF_known1	-0.600725	-2.7893	-3.83722	-1.41648	1.52665	1.75121	5.84008
MAZ_1	0.963056	-5.01524	-5.97775	-1.90195	1.35255	4.94099	5.10051
MTF1_1	-0.875469	-1.39564	-2.1359	0.431199	2.3503	0.587066	1.10317
YY1_known3	3.92929	2.32597	-2.89649	-4.25956	3.57607	0.234288	-1.60423
NRF1_known1	0.182102	2.24409	-0.0052155	0.659565	7.92135	-3.20346	-5.15561
ETV4_1	3.16052	-3.05525	-1.84138	-1.96185	0.0153549	2.50749	1.28078
PTF1A_1	-2.49917	-2.16808	-1.29899	-0.0835888	0.43294	1.28794	3.45317
SPI1_known1	-2.14688	-5.00847	-6.07541	-0.647227	2.99121	3.62601	5.78051
SP1_known3	0.480538	-1.95262	-1.08498	-1.39524	-1.94719	1.90338	2.72586
TCF7L2_known1	-1.75748	0.285768	-1.40013	0.278703	-0.392365	0.827208	1.69343
TEF_1	0.0436192	1.70226	-1.00781	-0.822673	-0.115515	0.151162	0.159316
ETV7_1	3.94302	-2.78659	-1.31332	-1.59887	-0.457739	3.40426	-0.520543
NFY_known4	-1.281	4.92416	-3.16311	-2.98096	2.13305	0.568881	0.723401
AP3_1	-1.31701	-4.68837	-1.88584	1.67817	0.734809	1.74726	2.20365
ATF3_known10	3.01748	-0.920723	1.27868	1.02874	0.908908	-1.61166	-4.0091
TCF3_3	1.18584	-0.595295	0.688212	-0.228442	-3.92451	1.27466	0.533753
E4F1_1	5.1762	0.496328	0.771832	-0.173089	0.364481	-1.58666	-3.33787
TEAD2_1	0.512815	-0.0573874	-0.0958821	2.47799	4.57707	-3.63593	-5.19366
TCF12_known1	-6.31924	-1.48289	0.498862	-2.78969	-2.0497	2.62552	7.75291
IRF_known5	-4.77876	-4.01457	-7.89	-3.07193	1.72272	5.41919	10.1552
SMAD3_1	-1.52742	2.74703	3.87624	1.3851	-1.46603	-2.60925	-2.49814
TEAD1_1	4.86709	-9.34253	3.38408	3.46454	-2.22263	2.59731	-2.22574
GTF2I_1	-0.99227	-4.77113	-1.34063	-0.983466	-1.50131	5.24766	2.77453
GTF2A_1	-0.462821	-1.26391	-1.54711	0.335668	0.640199	0.586005	1.32613
MYOG_1	-1.82726	1.28146	1.35727	-1.77356	-4.18836	0.319918	3.18175
ZBTB14_2	1.11137	0.745295	1.46947	0.837412	3.84407	-3.71618	-4.10001
PAX8_2	0.925239	2.17776	2.84034	0.944779	-0.962897	-3.20949	-2.0923
CACBP_1	-0.234663	-5.45892	-2.70154	-1.89844	-2.04289	5.31002	6.72736
CACD_1	-0.245523	-0.527857	-1.53892	-1.98689	-0.804748	1.6411	2.7231
RUNX2_2	-1.89158	5.10849	0.327581	-6.13929	-1.9659	-2.72566	6.26551
FOXA_known2	-1.62054	-0.307389	-2.57535	-1.20764	1.9401	3.40394	0.589062
CBX5_1	0.532558	-0.842719	-1.48013	-1.07649	0.433138	0.0231514	2.37844
MYC_known10	9.28213	1.15936	-3.82434	-1.66374	2.38893	-0.169168	-5.31237
NR5A1_1	-1.37333	-0.0899543	1.69963	-0.046397	0.174296	0.506023	-0.724552
CDX2_1	-1.72242	-0.827183	0.218068	1.63293	-0.771019	0.213704	0.85037
RUNX2_3	1.40146	5.45346	0.989497	-5.03702	-2.08114	-2.1679	1.0986
SMAD4_1	-4.17992	0.704156	1.54911	-0.604306	-0.333933	0.359549	2.26821
ZNF384_1	-2.16446	-3.14573	-1.4987	-1.35842	0.219466	1.35171	4.55216
E2F_known10	4.45391	-1.4251	0.711579	-1.74647	0.388123	-0.136305	-2.17489
E2F_known11	4.22565	-1.85991	0.763375	-0.817518	0.376952	0.524997	-2.80701
E2F_known12	1.62462	-0.675869	0.230142	0.0522171	0.466938	1.04984	-2.42457
E2F_known13	4.45391	-1.4251	0.711579	-1.74647	0.388123	-0.136305	-2.17489
E2F_known14	1.62462	-0.675869	0.230142	0.0522171	0.466938	1.04984	-2.42457
FOXJ1_1	0.470021	0.191936	-1.53717	-2.15205	0.821403	2.75583	-0.600076
POU1F1_1	1.55662	0.463204	1.8494	1.10554	0.359791	-1.7585	-3.13373
ELF1_known1	-0.258894	-4.17989	-5.45084	-0.822206	3.04035	3.73542	3.63441
IRF_known6	-2.48703	1.19175	-1.26522	-2.71455	0.00347854	1.04171	3.04355
SREBP_known3	2.31284	-0.548379	-0.911822	0.177164	-4.12953	0.756642	0.567585
HMGA1_1	-2.78883	-4.07431	-1.2746	0.64271	-0.144273	3.74819	2.87565
RUNX1_7	3.37546	6.3745	2.67946	-5.5123	-3.57868	-5.8543	3.11814
TP53_3	-0.77259	1.27679	2.33941	1.01238	-1.82381	-2.02161	-0.324898
HNF4_known5	-0.461175	1.19311	0.739847	-0.58785	0.790783	-0.806012	-0.64044
PPARA_4	0.974793	0.437695	0.606816	-0.00731994	0.456476	0.589197	-2.30019
HNF4_known6	-1.60979	2.20392	0.39206	-1.27659	0.899474	-0.20733	0.089434
HNF4_known7	-1.43888	0.886196	2.34591	-0.200615	1.63499	-1.25849	-1.95396
NR1H_2	0.00657923	1.82065	-1.0176	-0.0100399	-0.127864	-0.604878	0.133285
NR1H4_2	0.647078	1.85121	2.89719	1.32625	0.198721	-2.82891	-2.94395
RUNX_1	1.10907	5.82032	-0.296396	-6.30436	-1.76239	-2.28126	3.92756
CEBPB_known6	-4.55161	-3.77885	-3.51047	-1.54671	1.56715	-0.158842	8.65958
ETS_1	7.89379	-2.87321	1.47031	-1.85497	-4.7278	3.80892	-2.83348
IRF_known7	-6.0841	-5.45943	-8.17632	-2.30046	2.60586	4.59335	9.9268
MYB_3	-1.45151	0.677259	1.13076	-0.521198	-1.85389	-0.303869	1.39706
NFKB_known6	-6.05426	-4.84961	-0.489369	-2.55782	-1.00184	4.99737	9.03095
NFY_known5	-0.306597	5.59393	-5.16375	-4.72224	2.14622	-0.254799	3.34638
SREBP_known4	3.14117	-1.74563	0.861587	1.13535	-0.501008	-0.360367	-2.67248
STAT_known15	-2.15411	-1.73731	-1.13294	0.235719	2.06088	0.658954	2.29899
AHR_2	2.40392	0.459605	-0.781465	-0.181177	3.6028	-1.51261	-1.93087
GATA_known11	-1.81318	2.30515	2.53337	2.321	2.21686	-1.15138	-4.641
HNF1_3	1.76529	1.72409	-1.86776	-1.54283	-1.00718	0.496367	-0.195082
FOXA_known3	-1.54174	0.321295	-2.12825	-1.74851	1.08366	2.69805	0.947937
SMAD_1	-0.716189	0.40073	2.15408	-0.305302	0.294307	-1.26076	-0.464206
YY1_known4	2.50392	2.33285	-0.405082	-0.136082	1.76015	-2.66514	-2.70602
NKX2-1_2	-0.349208	1.6099	2.67119	-1.24316	-1.50413	-1.25575	-0.222427
POU2F2_known11	-0.194438	-1.29713	-2.43718	1.38813	0.239213	3.39661	-0.758497
MYC_known11	2.9016	0.946485	-0.489852	-2.61203	2.24097	-0.0869113	-2.96852
HIF1A_2	-1.14331	-0.476647	-1.0566	0.889474	1.59036	0.480327	-0.879275
MYC_known12	6.64113	1.01402	-3.51802	-0.658073	1.3999	0.985632	-4.33741
TFAP2_known4	-1.48396	0.756281	-0.493573	0.327792	0.934588	-0.807074	0.645823
ATF3_known11	8.61664	2.29934	2.03615	0.656845	2.80719	-4.56459	-9.44149
POU1F1_2	2.1488	-0.176312	-0.774355	0.506973	0.883269	-1.07717	-0.681785
E2F_known15	1.80745	0.97605	0.656107	2.27407	4.8902	-4.69261	-5.88559
TCF3_4	-3.14394	-0.1468	0.249626	-0.0833205	-2.44902	0.945065	3.35022
TCF7L2_known2	-0.526656	0.358791	-0.717451	0.578003	1.05594	-0.434689	-0.173105
NFIC_3	-10.2186	-3.13378	-6.68212	-5.34673	4.70201	3.00724	14.578
EGR1_known3	4.31531	-4.52477	-4.44605	-2.27531	0.966948	3.34744	2.49628
PAX5_known3	-1.61993	-1.26247	-1.22442	-0.250364	0.125465	2.08465	1.75189
FOX_1	-0.400561	-0.73135	-2.54941	-2.40074	1.10046	3.16339	1.12439
SRF_known4	-0.0992257	-1.85729	-1.02223	-0.939508	0.101483	0.327457	2.39018
NFE2L2_2	0.321426	8.60475	7.17751	1.8902	-1.23813	-3.74913	-8.99999
CEBPB_known7	-3.97959	-1.35896	-5.43364	-2.73342	2.2445	-0.0377951	9.53212
MYB_4	-2.44533	0.261088	0.306813	-0.78999	-2.41442	0.64741	2.86516
TFAP2_known5	-2.49601	0.231437	-0.607928	0.193399	-0.256338	0.0461668	2.76745
ATF3_known12	3.00766	-0.0752299	0.498936	1.50186	0.787809	-1.26639	-4.0604
ATF3_known13	4.77547	-0.502804	0.53773	0.050932	2.2471	-1.9632	-5.16869
E2F_known16	3.2423	-0.551912	-0.443996	0.047912	0.458377	0.912182	-2.97743
E2F_known17	4.3227	1.00471	0.309708	-0.342523	-0.183338	0.257001	-4.17263
E2F_known18	3.1595	0.870603	0.850973	-0.766786	0.741717	0.267587	-5.04527
NR3C1_known5	-3.42281	-0.241239	-0.696755	-0.985055	-1.18919	1.74576	3.64985
SRF_known5	-0.295322	-1.28143	-0.591452	-1.32415	-0.467158	0.467325	2.21896
AP1_known7	-3.23999	10.3367	6.35711	3.91477	-1.01653	-4.90411	-9.6
AP1_known8	-6.00784	10.909	5.44917	2.29461	1.84435	-2.87052	-9.24951
AP1_known9	-6.07579	11.5778	4.80797	1.63401	1.29297	-1.65442	-8.51169
TFAP4_4	-7.60591	0.497672	1.02224	-1.02125	-1.74311	0.634805	5.71365
MYOD1_3	-2.59786	-0.340675	-1.40053	-0.409498	-1.93304	3.30651	1.89741
POU2F2_known12	-0.0177991	-0.779904	-1.65206	1.29257	0.445532	3.13517	-1.75507
SP1_known4	2.83154	-5.71034	-5.1125	-1.53649	1.16964	3.76574	4.01264
SP1_known5	2.69178	-6.05813	-5.71379	-1.38889	1.03942	4.35758	4.24767
SP1_known6	1.813	-6.86078	-5.38903	-1.26495	1.42644	5.27728	5.16246
NFAT_2	-8.64495	-1.13405	-4.7123	0.807161	1.42058	4.2628	6.48442
E2F_known19	1.99898	-1.06776	-1.76032	-0.523581	2.11115	-0.0120093	-0.536873
E2F_known20	4.31565	-0.0334312	0.357877	0.0660449	-0.100929	0.511323	-3.86301
E2F_known21	2.28776	-1.49764	-0.467921	1.07399	2.30308	0.336077	-3.67415
MEF2_known10	-4.15334	-4.45583	-4.74196	-2.2922	3.63217	3.21205	6.60475
TFCP2_3	-2.52394	0.726817	-0.446321	-0.122355	-0.994843	0.621727	2.81913
NR3C1_known6	-0.984989	2.30316	-2.63041	-2.23728	1.36775	-0.160689	1.59093
NR3C1_known7	-2.71635	0.483224	-0.353071	-0.205335	0.460194	-0.269342	1.90369
NR3C1_known8	-0.24144	0.324112	1.05044	-0.0660596	-0.58376	-1.39938	0.313058
NR3C1_known9	0.545011	1.66372	-0.586777	-0.873206	-0.337106	-1.55913	0.679972
NR3C1_known10	0.144457	1.6282	-0.679286	-2.25667	-0.821412	-0.718318	2.23974
ESRRA_known3	-0.348765	0.867645	1.71188	1.07555	1.51454	-1.53067	-2.49004
NR3C1_known11	-2.97472	-0.816973	1.3817	0.945729	0.569337	0.317679	-0.0750908
VDR_2	2.23494	2.60649	0.817806	-0.434888	-0.689463	-1.6572	-2.69125
NR3C1_known12	0.359106	1.64445	1.53861	-0.0245196	1.1903	-2.6288	-1.57494
RAR_1	-2.9346	0.537075	1.47436	1.2576	-1.13471	0.3667	0.43167
NR1H4_3	-0.252211	0.236885	-0.419983	1.60923	-0.891901	0.216621	-0.480272
NR1H_3	0.964675	0.704677	-0.929031	-1.62858	0.344754	1.41583	-1.07598
VDR_3	-0.531893	-1.95096	0.895092	-0.546169	0.911493	0.924555	0.125328
HNF4_known8	-0.684997	1.31938	-0.346687	-0.777089	-0.329798	-0.695247	1.20779
ETS_2	1.89937	-2.7795	-0.513665	-0.64694	-2.14071	3.13301	0.234088
IRF_known8	-5.42013	-6.04057	-8.12362	-4.73086	3.43337	4.61538	10.5637
TCF3_5	0.437566	-0.760786	1.03812	-0.11489	-2.16955	1.26561	-0.259042
SMAD_2	-3.80969	1.78396	2.0508	0.327064	-1.03783	-2.64357	1.99384
RFX5_known4	0.415135	-0.04904	-0.057795	-2.92965	1.1661	1.01209	0.62014
AHR::ARNT::HIF1A_1	0.835165	0.11897	-0.0386711	1.94852	3.04181	-1.36942	-4.16304
EBF1_known2	-3.35188	2.32887	1.1758	-3.0315	-1.90242	0.370644	4.102
TCF7L2_known3	-1.82858	1.64094	-1.15085	1.9305	1.18154	0.120208	-1.27232
PAX6_2	-1.08086	0.683881	0.696913	-0.310123	-2.15656	1.21808	0.689327
TATA_known4	-0.169844	1.52519	0.0647711	-1.07318	0.569956	-0.418271	-0.285956
ATF3_known14	6.09791	-0.191372	-0.662497	-0.019955	2.09662	-1.60744	-4.14569
EGR1_known4	2.79013	-4.92393	-4.37436	-1.46777	1.86677	3.24012	2.70671
MAF_known2	-1.06188	10.0051	7.88193	0.669368	-2.82058	-2.73256	-9.20493
RUNX_2	-0.599906	7.3461	1.11996	-4.88629	-1.31418	-3.70705	3.54045
BHLHE40_known1	3.51333	0.598916	-2.16504	0.496779	3.73669	-0.298914	-4.44193
FOXP1_1	2.29323	-0.212564	-4.11455	-4.52011	1.13632	3.35206	2.73702
CDX_1	1.61714	0.569068	-1.41008	-1.84549	0.218019	0.645612	-0.0126464
FOXP3_1	-0.694524	2.6014	3.52808	1.16949	-1.71149	-1.66396	-2.8804
TAL1_known4	-1.45424	0.286509	-1.13609	-0.584302	-2.48504	0.790322	3.68193
PTEN_1	0.196181	1.21999	0.991367	1.85622	-2.41689	0.00160498	-1.95589
PBX3_known1	-0.546984	0.180698	1.89036	0.481354	-1.58898	-0.477032	-0.509204
AIRE_1	0.183219	0.268593	0.0805273	0.624588	1.24696	-0.0458214	-1.75803
AIRE_2	0.244733	-0.288359	-0.706903	0.355521	0.704262	0.298106	-0.360257
IKZF2_2	0.552025	0.55585	-2.3827	-0.997058	1.23887	0.219509	0.559359
IKZF2_3	-2.81069	-2.33843	-3.87658	0.65528	2.22601	2.25131	2.90889
SRF_known6	-0.0964808	-2.64143	-0.540811	-1.88222	0.727374	0.848356	2.6225
HES1_1	-0.845177	1.75083	0.624443	-0.00940248	-0.795141	-2.45916	1.37692
HMGA1_2	-2.04302	-2.61818	-0.974423	-0.571243	1.30297	2.4178	1.79745
HNF1_4	2.51932	1.14829	-3.39331	-3.04663	-0.910034	2.70912	0.978021
FOXA_known4	-1.78367	0.422138	-2.60962	-0.946457	2.37888	3.05058	0.53801
PDX1_2	-0.0935917	1.92109	1.85279	-0.102477	0.984619	-2.52818	-1.62984
SOX_1	-2.91576	-0.728573	1.05005	4.18273	2.04113	0.556899	-3.6755
SOX17_1	-4.19598	1.25314	2.64573	1.35735	0.464602	0.702241	-1.83204
PBX1_3	0.497514	0.675327	2.24304	2.12242	1.37036	-1.82384	-4.82434
TBX5_1	0.971278	-1.14283	1.01494	0.483867	0.000113359	0.815089	-1.99472
TBX5_2	-0.277516	-0.0818761	0.798309	0.437046	0.222176	-0.572301	-0.192428
TCF7L2_known4	-2.45058	1.04855	-0.725542	0.846642	0.595009	0.890373	-0.173305
HSF_known3	-0.745156	-2.68313	0.567474	0.116096	0.347269	1.61655	0.457273
REST_known3	-1.91115	0.545519	0.974423	0.816105	0.746884	-0.352137	-0.520413
TFE_1	0.332062	-0.35141	1.57686	1.79158	1.71483	-1.74084	-3.2935
HNF4_known9	-0.366704	0.0524703	0.51674	0.0207374	2.19725	-1.23252	-0.631995
HNF4_known10	-0.224613	-1.43607	-2.35473	-1.08903	0.630968	1.57722	2.35303
HNF4_known11	-0.213124	-0.224687	-0.757982	-0.680854	-0.199878	0.763203	1.15446
MXI1_known1	2.50687	1.71753	-0.247526	-1.8681	-0.158489	-0.461882	-1.48335
YY1_known5	2.18566	1.63115	-0.276413	-1.38904	2.2016	-1.52165	-2.17876
HNF4_known12	-0.883415	0.27683	-1.98574	-0.746504	-0.267748	1.44398	2.21332
GLI_1	0.818715	1.88236	1.33537	-1.3241	-2.33636	-1.01556	0.874261
NKX2-5_3	1.55393	-4.28175	-2.01218	0.734817	1.27825	0.679999	1.00968
TBX5_3	-0.542312	-0.161171	-0.141931	0.262609	-0.807981	1.80206	-0.471826
TFAP2_known6	-8.02859	3.28766	-1.3581	-3.47287	-0.637512	2.19934	8.79501
TFAP2_known7	-4.46576	3.16786	-0.14844	-3.23769	0.756973	-0.750909	3.76157
GFI1B_1	-1.08007	-0.31664	-0.093464	-0.0179857	0.293343	0.393552	0.559424
PRDM1_known1	-3.24537	-6.84563	-4.83353	-2.6707	1.08608	6.27986	7.04406
GFI1_2	-2.45788	-0.737883	-1.02157	0.174495	1.72064	-0.333904	2.33388
HF1H3B_1	2.6052	-6.36467	-6.69931	-1.20808	0.168505	4.60648	5.8586
GZF1_1	1.98185	0.740451	-0.376547	-1.19827	1.78441	-1.69804	-0.363878
HIC1_1	-0.933256	0.230949	-0.0934971	2.25427	1.69482	-1.32185	-1.77203
HIC1_2	-0.862254	0.0704893	-0.359159	0.282717	0.746132	0.366049	-0.377104
ZBTB16_1	0.550708	0.473076	-2.5518	-1.81393	1.9723	1.40268	0.3317
ZNF628_1	-0.495903	-0.556147	-0.899139	-0.882665	-0.596478	1.03893	1.80506
BRCA1_known1	-1.26387	2.38973	-0.641743	-3.40002	-0.244959	0.737238	1.31314
ZBTB7A_known1	0.242997	-0.469155	-3.22175	0.207989	0.112408	1.58185	1.00852
OVOL2_1	1.50694	-5.60613	-5.34642	-2.51392	0.500811	4.89112	4.26589
ZNF350_1	-1.64251	0.0880367	-2.66203	-0.921099	-0.104235	1.42892	3.0054
HOXA7_1	-1.22352	1.68369	3.683	-0.801795	-2.17869	-0.590302	-0.85598
ZNF589_1	-1.67262	-0.20587	-0.133776	-0.404973	-0.30646	-0.00476054	1.98146
RBPJ_1	-0.610618	1.3184	0.0956396	0.735382	0.360178	-0.124946	-1.15021
RBPJ_2	1.45167	0.0710197	-0.890926	-0.275451	-0.121512	1.0303	-0.93475
CACD_2	4.53661	-4.58069	-3.20458	-1.90232	-1.74861	3.7985	3.08631
CLOCK::ARNTL_1	5.49206	1.38696	-1.49363	-1.21893	0.284327	-0.808673	-2.86429
OTX_1	-1.99123	-0.416047	0.500385	0.299012	2.94427	-1.08198	-0.000451956
WT1_1	1.19937	-4.64453	-4.67113	-0.901566	-0.154819	5.93509	3.44802
ZBTB33_known1	-0.0806986	-1.06528	-1.16213	0.955035	-0.826656	0.862275	1.1125
ZNF219_1	3.41073	-6.38016	-4.36061	-1.21445	0.029954	5.86277	3.84883
NANOG_known1	1.69845	3.19166	1.52134	-1.40735	-2.68457	-0.992943	-1.09123
POU5F1_known1	0.554684	-0.768497	-0.169322	0.592449	-0.23833	1.06114	-0.551986
POU5F1_known2	0.728652	-1.59646	-0.281852	0.646747	0.476285	0.587748	-0.296212
SOX10_1	-2.50883	3.99891	3.45861	-0.746759	-0.00953031	-0.77138	-2.95775
NR5A1_2	-1.25388	0.158241	1.09791	-0.308091	0.449257	0.408605	-0.519662
FOXO3_2	-1.03551	-0.484292	-3.5016	-2.87686	2.27949	4.21224	1.37139
RORA_3	-1.1113	1.77133	1.20548	1.61244	0.239634	-2.03369	-1.18698
NR5A2_1	-1.13551	0.601505	-2.04095	-0.215099	-0.54445	1.11416	1.75351
MYC_known13	2.95238	0.193342	-3.76152	0.202135	1.74915	0.83385	-1.67342
DMRT1_1	-1.52266	-0.883019	-3.95082	-0.153176	-0.918907	0.753919	5.5947
DMRT2_1	0.326536	1.98288	-1.21106	-0.393397	-1.2781	-0.293251	0.67118
DMRT3_1	1.31631	-1.04918	-2.2132	-0.536841	0.987954	-0.988308	2.12197
DMRTA1_1	1.84341	-1.64789	-2.43866	0.224756	-0.989897	0.977765	1.78966
DMRTA2_1	0.105493	-1.43607	-3.06774	-0.331705	-0.0422219	1.93009	2.72465
DMRTC2_1	-0.844775	-0.0705403	-1.72033	-1.0522	1.14667	-0.214643	2.30807
RXRA_known3	-1.5501	-2.25908	-1.91667	-0.913255	-0.232987	2.69288	2.68903
RXRA_known4	1.69814	-0.0128943	0.0930754	0.233686	-0.890593	-1.32555	0.0511632
MYC_known14	6.05099	1.18006	-2.9101	-1.99682	0.648517	0.287331	-1.97874
TFAP2_known8	-5.01647	1.6908	0.134296	-1.1043	0.160472	-0.0522983	4.25495
ARNT_3	9.28213	1.15936	-3.82434	-1.66374	2.38893	-0.169168	-5.31237
AHR::ARNT_3	3.4018	1.72115	-2.53218	-0.194117	1.38815	-1.22563	-0.898899
NR3C1_known13	-0.465715	0.457792	0.898271	-2.07034	0.606572	-0.252617	0.73534
T_2	-1.25667	0.654766	1.87168	0.584329	-0.125875	0.191256	-1.99503
PAX5_known4	0.861447	-0.0430214	-0.542617	0.451105	1.87578	-2.07249	-0.297657
HNF4_known13	1.71547	-0.250741	0.583948	1.10367	0.650276	-1.37158	-1.96674
DDIT3::CEBPA_2	3.10525	0.442331	-0.58224	0.409189	-0.466626	-2.61417	0.0701522
E2F_known22	3.00286	-0.847815	0.345173	-0.368252	0.0189897	0.933989	-2.33671
NFIL3_2	-1.12995	0.951563	0.584063	-0.116313	0.866038	-2.07468	0.985413
EN1_2	-0.165428	-0.491982	-1.21165	-2.65496	1.02777	0.454826	2.06941
ETS_known7	6.94379	-1.06777	-1.5547	-0.605914	1.12353	0.911402	-4.80809
RUNX1_8	-2.09477	2.00672	0.51742	1.88072	2.57301	0.280767	-3.40576
FOXF2_2	-4.02976	0.238197	-2.13052	-0.939022	2.73575	2.46323	1.03935
FOXD1_2	-3.43236	-0.244007	-1.17435	1.13513	2.08045	1.39863	0.706072
FOXC1_2	-0.00406575	0.0786905	1.67667	0.471473	-0.863989	-0.821313	-0.624891
FOXL1_2	2.40614	1.32489	-0.51827	-1.17539	-0.262747	-0.83396	-1.14503
GATA_known12	-0.0428337	1.67427	0.191136	0.814618	-0.734925	-1.02588	-1.01252
GATA_known13	-0.659258	1.62761	0.708048	2.10754	1.69596	-0.535367	-4.27351
GFI1_3	-0.589634	0.686923	0.401854	-1.32294	0.12677	-0.680665	1.16132
FOXQ1_2	-0.686287	1.13447	-0.948306	0.00178993	1.13737	0.790827	-0.977774
FOXD3_2	-0.512347	-0.0648881	-2.69241	-2.25787	2.23116	3.51994	0.533712
FOXI1_2	-1.66421	1.27279	-3.67887	-2.08165	1.32993	3.69072	0.600999
HLF_2	-1.81869	-1.11826	-0.871187	-2.0671	2.37121	-0.874381	3.87956
HNF1A_1	1.29584	2.58844	-1.93808	-1.55796	-0.248657	-0.154687	0.0150539
NHLH1_3	-3.59735	0.390584	-0.0475159	-0.321187	-2.68836	1.23178	3.61533
IRF_known9	-6.26537	-4.12506	-8.47205	-4.98787	3.50846	4.88323	11.1235
IRF_known10	-5.38748	-4.33377	-6.72841	-4.2512	2.50689	6.25308	10.602
MEF2_known11	-4.73491	-2.87156	-6.89166	-3.28298	4.91723	5.46205	5.86758
MYF_1	-3.9792	-0.257693	-1.55768	0.572048	-1.75463	1.76409	4.39318
MZF1_3	-2.12852	-1.15089	0.221584	0.647176	-2.33006	2.20239	2.41931
MZF1_4	-0.747926	-4.13426	-4.95787	-1.29809	0.974824	4.88205	4.23853
MYC_known15	7.61217	1.98226	-3.24683	-2.70633	2.24353	0.118518	-4.3731
MYC_known16	8.12342	0.0622077	-2.89015	-3.85095	1.78204	0.571098	-2.26641
NFY_known6	0.402968	5.36509	-4.20914	-4.71451	2.71028	-0.416438	2.35153
NFKB_known7	-5.31103	-4.83197	0.16227	-3.44086	-2.35461	5.97839	7.26657
NKX2-5_4	0.0319048	0.407665	0.325485	2.06547	0.0524878	-2.08805	-0.725391
RXRA_known5	-1.02091	2.34262	0.376124	-1.10013	-0.0632012	-1.72801	1.27149
PAX2_3	3.19598	3.04587	0.274755	-2.50085	0.331503	-1.83874	-1.6682
PAX4_5	-0.646238	-4.52713	-4.74009	-1.74777	1.57969	4.55039	4.27009
PAX6_3	-1.38554	0.385643	1.21689	1.0626	0.991784	-0.0402434	-1.71249
PBX1_4	1.57581	1.7021	0.580227	2.02024	0.430325	-1.82503	-3.67997
RORA_4	-0.530635	0.239692	0.165143	0.868177	0.73086	-1.19697	-0.264739
RORA_5	-0.218667	0.529949	0.865855	-0.482698	1.46954	-2.36147	0.543753
RREB1_2	3.28711	-4.11226	-4.27029	-2.83302	-1.14616	4.02795	6.06509
VDR_4	0.660312	1.49337	0.784431	0.14842	-0.0294152	-1.49402	-0.83561
PRRX2_2	-0.910541	-1.70758	-2.92333	0.613484	1.8895	1.59993	1.02636
ELK4_1	8.40974	0.843982	-0.861333	-0.946954	-0.0129891	-0.204091	-5.18147
SOX9_2	-3.27387	3.30093	2.57686	2.4913	0.220651	-1.07883	-3.03009
SOX17_2	-3.01493	3.3779	2.74139	2.47006	-0.765013	-1.62695	-3.4166
SPIB_1	-0.831958	-4.76851	-3.89787	-0.0687455	3.45765	3.11463	3.06753
SRF_known7	0.837201	-1.76401	-0.290803	-1.40687	-0.500672	1.5876	0.671616
SRY_3	-1.88545	1.76715	1.30982	-1.11441	-0.925981	1.4557	-0.58968
SOX5_2	0.0298965	-0.00076467	0.647225	0.76966	0.673374	-0.0966898	-1.58492
ZNF143_known1	-0.848512	-1.22067	-1.76927	-2.96727	0.658686	4.32488	0.884335
NFE2L1::MAFG_2	3.55661	7.16111	8.87748	3.55115	-1.11459	-8.43751	-10.2286
TEAD1_2	5.51469	-10.186	3.16717	2.92836	-0.847194	0.704903	-0.55728
TAL1_known5	3.37136	1.2279	1.79634	-2.12029	-2.02657	-0.259803	-1.27379
HAND1_2	-0.896893	-2.65136	1.89056	1.53721	-1.30144	0.0954498	0.319571
MYC_known17	7.24746	0.428521	-3.36015	-1.48096	2.04094	-0.359267	-3.14396
YY1_known6	2.80788	3.51837	0.55568	0.111255	0.0713901	-1.90725	-3.62809
ETS_known8	3.33588	-0.8605	-4.95593	-2.55896	2.63278	3.47355	-0.18361
MYB_5	-1.42728	1.30848	-0.307264	-0.356975	-1.20432	-0.316258	1.87315
REL_2	-5.1082	-3.36984	1.40416	-1.50861	-1.2942	3.73046	5.40066
ZEB1_known5	1.3098	-0.752303	1.76598	-0.646785	-4.70828	2.71578	-0.575006
NFKB_known8	-4.89584	-4.18918	-1.52699	-2.59754	-2.37562	4.34913	7.92183
TP53_4	-0.580624	-0.500297	1.1419	2.75189	-0.520802	-1.25776	-0.821908
NFKB_known9	-4.87502	-3.69069	1.16479	-2.60856	-1.89302	3.89781	6.66497
TATA_known5	-0.996557	-0.809589	-2.18117	-0.707609	1.02909	1.56633	1.60501
HLTF_1	1.28563	0.828674	0.660463	-0.813619	0.892739	-1.34146	-0.855227
SPZ1_2	0.807171	0.0813166	0.0721935	-1.3512	-0.946969	-0.293278	1.19906
NR3C1_known14	-2.08279	-1.66007	-1.98788	-1.10037	1.15624	1.44636	3.16172
HNF4_known14	-0.528724	0.674916	0.491952	0.1582	1.39296	0.0794464	-1.49049
RXRA_known6	-0.763639	1.62447	0.304069	2.19896	2.83775	-1.73872	-3.19755
ZNF423_2	0.758631	2.59359	-1.24055	-2.11142	-2.94211	0.170031	1.38373
MAF_known3	2.39858	1.1002	0.789338	-1.08616	1.10621	-0.985582	-3.14579
NR2E1::NFIC_1	-10.8316	-5.65523	-6.05153	-3.30153	5.7959	4.71156	13.4784
NKX3-2_1	0.421037	-1.1318	-2.02672	0.157415	1.74754	-0.0287337	1.08247
NKX3-1_2	-1.08964	-0.360877	1.03321	0.89309	-0.00935143	-0.334366	-0.335452
NOBOX_1	-0.91748	1.11117	-1.93912	0.914772	1.8832	0.596746	-0.380283
ZNF354C_1	0.386172	0.540029	0.2767	0.570044	-1.0678	0.188279	-0.621325
HINFP_1	0.398475	-0.161939	0.324423	-1.73254	1.65974	0.561381	-1.06174
PDX1_3	-2.18246	-0.603908	-1.70058	-0.708324	3.68894	1.43646	-0.0542188
BRCA1_known2	0.753006	2.56538	-0.925819	-0.792896	-0.784939	-1.07156	-0.0950364
LHX3_2	-0.973695	1.99584	-0.974436	-2.78459	2.69826	-0.114048	0.291353
ELF5_1	1.19548	-3.46815	0.47897	-1.72987	-0.0422935	1.10911	1.7741
CTCF_known1	16.3183	5.14553	-13.5021	-9.68018	-1.04798	6.79379	-0.907159
GATA_known14	0.489733	-0.498685	2.14212	1.56336	2.7036	-0.71038	-4.69139
ESRRB_1	-2.11841	0.750691	-0.580667	-0.683539	1.27289	0.0531208	1.06194
POU5F1_known3	0.963275	-1.64026	0.417454	0.886832	1.73115	0.191051	-1.95648
SOX2_1	-0.706273	-1.16757	0.572805	1.98571	1.32613	0.33351	-2.13588
STAT_known16	-2.06019	-3.57645	-1.82285	0.786923	0.458505	3.57032	2.26477
TFCP2L1_1	-0.123128	0.925974	0.605607	-0.89173	-2.50179	-0.0476549	1.41951
ZFX_1	0.743406	0.54368	-0.761224	-2.87849	0.0405575	0.918911	1.61887
MYC_known18	5.34596	0.893313	-1.90932	-0.593619	1.7784	-0.255226	-3.34638
FOXA_known5	-4.52121	-0.508333	-3.10626	-1.47174	1.95196	4.52898	2.81509
EWSR1::FLI1_1	-2.41794	-6.27859	-2.16303	0.0543076	-0.535793	6.16304	3.52883
ETS_known9	9.99456	-0.976692	-0.309008	-1.77709	0.122052	1.98365	-8.05122
GATA_known15	-0.569368	3.13431	2.32846	1.80326	2.97899	-0.789908	-6.5501
KLF4_1	4.87808	-5.22844	-2.60366	-1.78865	-0.128871	2.82526	1.85233
REST_known4	-3.92176	0.421912	-0.0929706	-1.63753	0.00944655	1.47641	3.01687
RUNX1_9	-2.60782	4.99306	1.60117	-5.08619	-2.99366	-3.04897	4.89838
STAT_known17	-2.60091	-1.26903	-1.36135	0.813987	0.104661	2.6924	1.0854
MYCN_2	5.20751	0.198854	-3.02766	-1.79403	2.25842	0.138162	-1.6172
FOXA_known6	-4.4038	0.718884	-1.8588	-0.226886	1.16294	2.24951	2.08223
ESRRA_known4	-0.609674	2.28302	0.469702	0.55197	-0.572794	-2.65616	0.799808
RXRA_known7	-1.75922	0.129879	0.352619	-1.02819	0.852899	1.96694	-0.347805
NFE2L2_3	1.3899	5.40856	5.77619	0.662029	0.447446	-3.43601	-7.15505
ARID3A_1	0.822384	-0.0914175	-1.02807	-0.89294	1.6228	0.940152	-0.643592
NFATC2_1	-7.91291	-0.401841	-4.03541	-0.106712	2.99255	3.95532	4.96044
HNF1B_1	3.23793	0.0776797	0.906657	-0.542985	-0.751169	-1.02097	-1.27918
EBF1_known3	-3.72633	0.845236	-0.646023	-3.7856	-2.48792	2.90391	6.34974
INSM1_1	-0.646497	0.266853	-0.921792	-3.6696	-2.62802	1.01549	3.82006
FEV_1	6.4283	-4.07743	1.59724	-1.14896	-5.15246	5.28299	-2.84191
FOXO3_3	-1.75478	-0.560678	-2.73802	-0.471081	0.550726	2.54806	2.57983
HOXA5_2	-0.562455	0.968779	1.17156	1.26513	0.714259	-2.32034	-0.796681
RXRA_known8	-0.757943	-0.746593	-1.69024	-1.76314	0.504419	1.5045	2.83153
NR4A_known1	-0.318461	0.540343	0.21907	0.557509	5.5066	-1.38466	-2.42005
NFIC_4	-6.47784	-1.79501	-2.47214	-4.82924	-0.204526	-0.738966	14.9681
EGR1_known5	2.05431	-0.673938	0.184359	-2.24124	1.69789	-1.42296	0.252211
PLAG1_1	1.53769	-3.1859	-4.13242	-1.57654	0.649794	2.93595	3.3403
NR2E3_1	-2.66962	0.0880232	-1.14396	-0.117847	0.651782	0.887582	1.82261
SPI1_known2	3.16052	-3.05525	-1.84138	-1.96185	0.0153549	2.50749	1.28078
ATF3_known15	5.03859	0.00707654	-1.2649	0.541538	1.9547	-1.46924	-4.53992
AP1_known10	-5.10885	11.694	6.68852	2.02754	0.82079	-3.29955	-9.42594
SP1_known7	2.03046	-5.30387	-5.47488	-1.85993	0.389989	5.50615	4.32716
CEBPA_2	-4.04333	-1.875	-3.96396	-5.57488	0.659219	0.592894	11.0335
ESR2_1	0.30838	1.3348	1.68271	-1.29281	-0.770976	-2.40427	0.918543
HIF1A::ARNT_1	-1.33947	-0.20231	-1.87482	1.64886	1.72197	0.459276	-0.0519949
SOX10_2	-4.78539	3.52836	1.96575	-1.41355	1.49582	0.685893	-0.549147
POU2F2_known13	-0.182339	-1.74359	-2.95265	0.349631	0.973341	1.46949	1.17164
EGR1_known6	2.38655	-1.29312	-0.781461	-1.21964	1.08315	-0.556889	0.0906597
ARID3A_2	0.851376	-0.120116	-2.18412	-1.31704	0.353073	3.66491	-0.246867
ARID5A_1	1.63713	-0.0880732	-0.782541	-0.443615	2.25181	0.30262	-2.19243
ASCL2_1	-3.33588	0.676768	-0.0869811	-0.00107386	-2.59892	0.94642	3.60121
ATF3_known16	2.39061	-0.634687	1.22317	3.25267	4.66774	-2.12088	-8.15097
BBX_1	1.21481	0.79497	0.681526	-0.127749	1.00238	-1.81477	-1.11955
BCL6B_1	-1.49796	-3.60729	0.100262	2.34396	0.64925	1.98981	-0.120352
BHLHE40_known2	4.23079	1.07597	-0.424893	-0.303879	1.92718	-0.510495	-4.51345
E2F2_1	2.61847	0.994187	0.0533982	-1.18939	5.22891	-1.63421	-3.36424
E2F_known23	2.30425	0.711983	-0.257029	-1.97487	3.67682	-0.38202	-3.22447
EGR1_known7	3.40923	-4.79937	-4.43046	-2.9712	1.41777	3.41441	4.24055
EHF_1	2.58087	-3.92035	-1.9434	0.777151	0.880738	2.03096	-0.567645
ELF3_1	-0.42298	-4.27835	-4.24963	-0.267105	2.28719	2.85152	3.83253
EOMES_1	1.07188	0.235648	-0.543913	-0.550598	-0.00426937	-0.402952	0.343567
ESRRA_known5	-2.08133	0.310019	-0.0883967	0.313983	1.19125	-1.06563	1.2296
FOXA_known7	-1.26244	0.651194	-1.79928	-2.31211	2.14405	4.18592	-1.07443
FOXJ1_2	-2.27716	0.680617	-3.04248	-1.74093	1.10739	5.19241	0.611711
FOXJ3_1	-2.52949	-0.607644	-3.74512	-1.73564	2.82501	6.36644	0.22272
FOXK1_1	-2.62574	0.213349	-3.33268	-1.20136	1.91608	4.36924	0.28359
FOXL1_3	-0.943471	0.236372	-2.81784	-1.06621	1.52418	4.26554	-0.807209
ETS_known10	7.15222	-1.59726	-2.86237	-1.44306	-0.189282	2.01483	-2.88876
GATA_known16	-0.44168	2.46846	0.392733	2.5336	3.68378	-0.986427	-4.95324
GATA_known17	0.371917	2.34084	2.12126	3.73373	3.33228	-1.29938	-7.06135
GATA_known18	-1.32075	2.7977	0.658701	3.60966	2.73842	-0.624283	-4.87398
GCM1_1	0.330725	-1.68484	-0.688275	1.13671	1.36167	1.02263	-0.97759
GLIS2_1	1.69697	-1.75374	-2.84297	-0.402201	-2.35047	5.42505	0.785648
ZSCAN4_1	0.309473	0.140525	-0.217605	-0.163599	-1.78184	-1.34027	2.656
GMEB1_1	1.18904	1.09548	-0.405558	-3.15985	2.85294	-0.531089	-0.731505
HBP1_1	1.6301	4.31737	5.9272	1.09938	-1.63179	-4.89605	-5.70796
HIC1_3	-1.46265	-0.731952	0.925181	-0.746025	-0.190336	0.101896	1.82525
HNF4_known15	2.58377	1.2326	-1.73694	0.287599	0.588694	0.182278	-1.8562
HOXA3_2	-1.2901	-0.328275	-2.57882	-1.42791	2.71479	2.14132	0.754612
ARHGEF12_1	0.0682467	1.43564	-1.61288	-0.120362	0.434216	-2.55895	1.87212
IRF_known11	-4.20991	-1.87056	-5.43664	-1.97787	1.17615	3.51971	7.14665
IRF4_1	-0.273837	-1.48764	-2.91364	-2.61766	0.438498	1.75986	3.58291
IRF_known12	-1.5186	-2.3569	-5.46308	-2.66866	-0.137226	3.11883	7.21072
IRF6_1	0.140112	-1.08182	-3.34173	-2.24845	-1.46523	3.02274	3.38088
IRF_known13	-2.59559	-2.01236	-7.25683	-4.25382	0.842334	3.77934	10.2934
JDP2_1	2.21067	-0.522328	2.17779	4.76431	3.97386	-2.57622	-7.809
KLF7_1	5.93863	-3.97962	-3.77894	-4.0939	0.501663	2.57102	2.23778
TCF7L2_known5	-1.99614	-0.547104	1.02079	3.75468	0.922949	-0.0607778	-2.8661
MAF_known4	-0.0972586	0.681999	2.04766	0.76781	1.4843	-1.72326	-2.46537
MAF_known5	-0.918726	0.521557	0.592857	1.03809	1.61615	-1.18423	-0.799087
MYC_known19	6.69998	-0.121555	-3.80188	-0.344371	2.27256	-0.0605927	-0.851436
MTF1_2	-0.825104	-1.42881	-1.77104	1.61725	3.04295	-0.609629	0.346015
MYB_6	2.60583	-0.99315	-2.29033	-0.817346	1.30833	1.11705	-0.214461
MYBL1_1	2.04687	-1.0374	-2.27504	0.134612	0.881584	0.555182	0.00591788
MYF6_1	-1.33751	0.300253	2.1199	0.310543	-1.3746	-1.16596	0.706563
NKX3-1_3	-0.554645	-1.08704	-2.04255	-0.0582287	0.859099	2.52132	0.432383
NR2F2_2	0.00961176	-0.30621	-0.621638	-1.27638	3.42617	-0.22201	-0.222797
OSR1_1	-1.03602	2.45912	-0.458951	-1.10227	-0.639517	-1.066	1.17002
OSR2_1	-0.819496	1.01828	-1.08136	-0.946622	-0.439692	-0.0599479	1.6468
PLAGL1_1	1.04997	1.2018	-0.852098	-0.309779	-0.0287944	0.0873122	-1.28392
RARA_1	-0.697745	-1.32957	-1.32529	-1.58175	4.14584	-0.0952457	1.15242
RFX3_1	3.17501	2.71503	-3.9637	-3.5705	0.543038	1.37658	-0.0640134
RFX5_known5	4.01728	2.6566	-4.17894	-4.4469	1.44937	1.63468	0.172991
RFX7_1	3.05137	2.93935	-2.66665	-4.06884	1.56127	0.835195	-1.20132
RXRA_known9	2.48955	0.639858	0.559574	0.149359	1.29418	-1.12724	-2.71211
SPI1_known3	-1.30469	-5.89963	-9.08749	-2.13763	8.06277	2.72174	6.57929
SIX5_known1	1.01981	1.24818	-0.378565	1.65278	-0.414364	-0.5316	-1.52254
SMAD3_2	-3.80716	3.07116	1.33539	0.0243919	-0.635709	-1.10189	1.25426
SOX11_1	-4.54566	1.24423	-0.965417	-2.08111	1.92551	4.4038	0.346903
SOX12_1	-3.98783	0.767525	1.24149	-0.105985	0.214461	2.33219	-0.793134
SOX13_1	-0.999338	-1.26642	-1.02268	-0.490302	0.428287	1.55187	1.82976
SOX14_1	0.264478	0.268296	-0.891602	-1.82693	0.969537	2.05722	-0.873237
SOX15_1	-1.68884	0.237599	1.52592	1.06641	-1.06781	1.40435	-1.29465
SOX17_3	-0.397004	1.38671	0.427567	-1.55788	0.506113	0.862783	-0.793282
SOX18_1	-1.80986	1.85381	0.0323786	-1.07601	-0.184514	1.3941	-0.202623
SOX1_1	0.143641	2.03153	1.35007	-0.197425	-1.4634	0.293982	-1.84936
SOX21_1	0.983961	0.469488	0.469876	-2.09034	0.434091	2.13595	-2.33764
SOX30_1	-3.97935	2.8755	3.73753	1.2792	0.932601	-1.10804	-2.78265
SOX4_1	-4.87321	1.14923	-2.08289	-1.72606	2.23801	4.7933	0.724078
SOX5_3	-2.89192	0.44347	1.73357	-0.493433	-0.0921676	0.801225	0.130356
SOX7_1	-3.08442	3.08852	0.409037	-1.11504	0.698391	0.524353	-0.466639
SOX8_1	-1.65557	0.107269	-0.562034	-1.13381	0.981157	2.3413	-0.243136
SP100_1	-0.596122	-0.398263	-2.20236	-1.58167	1.69945	1.81921	1.19459
SP4_1	4.58915	-3.62993	-4.75778	-3.34754	2.29967	2.2062	3.19313
SPDEF_1	4.13537	-0.336686	-1.8411	-0.242358	-2.20765	0.70016	-0.765652
SRF_known8	-0.618206	-2.47496	-6.12343	-3.34524	0.522939	2.98604	5.87442
SRY_4	0.465365	-0.723387	1.72199	0.42504	-0.322385	0.97478	-2.36868
TATA_known6	2.30236	-0.0733759	-0.404134	-1.88153	0.46776	2.89629	-1.97524
HNF1A_2	1.12171	0.720452	-2.10539	-2.22298	-0.973391	-0.224709	2.34551
TCF7L1_1	-0.277177	1.80944	0.701164	1.65167	-0.117801	-0.0488006	-2.83563
TCF7_1	-0.70594	2.46545	0.573088	1.2231	0.197105	0.323509	-2.73405
TCF7L2_known6	-1.23951	0.32747	-0.291825	3.10982	0.787529	-0.0446492	-2.27909
TFAP2_known9	-6.37769	0.971951	0.367922	-3.5653	-0.330229	1.19984	4.90299
TFAP2B_1	-7.58889	2.34425	-1.31387	-4.00291	-0.21658	2.30376	7.6075
TFAP2_known10	-6.75213	0.92152	-0.483506	-2.89217	0.0106892	1.30659	6.72157
TFAP2E_1	-9.85424	3.21116	-0.989868	-3.19892	-0.629376	1.66702	7.96753
TCF3_6	2.65473	-0.437735	0.989094	-0.633586	-1.6976	-0.340523	-0.599804
ZBTB12_1	-0.702675	-0.301762	-0.628704	-1.37664	0.283212	0.228144	1.96388
ZBTB3_1	-1.39073	-0.0682963	-0.944782	0.805683	0.77412	1.10041	-0.0042639
ZBTB7A_known2	1.99026	-0.254549	-2.00897	-1.51804	-1.62374	1.388	1.33748
ZNF35_1	0.478264	-3.69482	-5.0357	-3.71804	4.21623	4.61905	2.90335
ZNF8_1	1.6078	1.27524	0.205568	-0.103288	0.482429	-1.73228	-1.32869
ZBTB14_3	2.84233	1.07393	0.124907	0.228757	4.89144	-3.26995	-4.85762
ZSCAN26_1	-1.0407	0.770657	0.677656	-0.447132	2.37424	-1.44306	-0.192543
ZNF281_1	1.90401	-7.63596	-8.31009	-1.71338	-0.476734	8.96088	6.76503
ZNF410_1	0.110407	1.2641	2.98086	2.64705	-1.33957	-1.80202	-2.81112
ZNF691_1	-0.0978117	3.7868	-0.128466	-0.161728	-0.156367	-3.95033	0.198266
ZNF740_1	2.71815	-7.02288	-8.04956	-0.940701	-0.178021	7.56219	4.55799
ZIC1_2	2.19421	1.30955	-1.64046	-1.24554	-0.858982	-0.702511	1.16928
ZIC2_2	1.05305	0.989727	-2.22371	-0.528294	-0.670157	-0.0468655	1.80538
ZIC3_2	1.30975	1.3673	-2.13136	-0.659942	-0.608007	-0.321258	1.32554
ZSCAN4_2	-1.30163	1.41242	0.198003	-0.111817	-0.787272	-2.27957	2.22055
ALX3_1	0.23319	0.0690872	-1.46659	0.554508	1.2997	0.36364	-0.622262
ALX4_2	-0.987723	0.484898	-2.46589	0.4445	2.25366	1.70687	-0.705115
ARX_1	-1.90793	1.57886	-0.729783	-0.406007	2.52207	0.130945	-0.615731
NKX3-2_2	0.619928	-0.630924	-2.33336	-0.431698	0.148922	1.8582	0.874969
BARHL1_1	1.32434	-0.0144468	-0.735373	-0.377506	-0.476834	0.394703	-0.0334389
BARHL2_1	-0.490542	0.555896	-0.615975	-0.888355	-0.130564	0.557424	0.903218
BARX1_1	-0.907591	-0.486345	1.53858	-0.478908	-0.424758	-0.325554	0.882724
BARX2_1	0.3594	1.75121	0.176514	-0.890735	0.0374487	-0.45792	-0.825642
BSX_1	-1.60837	-0.963418	-0.319775	0.207988	3.81448	-0.115913	-0.218747
ALX1_2	-0.861539	1.01906	-1.65964	0.312425	3.02401	-0.0413393	-0.963713
ALX1_3	-1.61295	1.18484	-3.20747	0.814582	1.38303	1.79639	-0.412857
CDX1_1	-0.62945	0.0737481	-0.663875	0.242383	1.68868	-2.00989	1.32686
CDX2_2	0.0557491	-0.164652	-0.621686	-0.624626	1.49318	-1.66253	1.2823
CPHX_1	0.477628	1.28447	3.41644	1.45524	0.808458	-2.84315	-2.94672
CRX_2	3.99034	-1.84325	1.31112	0.047416	0.105551	-0.676966	-2.27004
CUX1_6	0.324028	1.09245	1.3024	3.06889	0.791641	-2.61024	-2.94919
CUX1_7	1.08404	3.30286	1.71426	3.58655	0.0695829	-2.59046	-5.51661
DBX1_1	1.55742	0.0623806	-1.36677	-1.87162	0.641733	2.70316	-1.08677
DBX2_1	-0.744384	0.854396	-1.39325	-0.271273	1.0896	1.08213	-0.427204
DLX1_1	-1.58725	-0.37326	-1.2318	-1.46269	3.93013	1.40254	0.102334
DLX2_1	-2.22421	-1.43235	-1.4005	0.313513	4.34505	0.481956	0.188416
DLX3_1	-1.32635	-0.789789	-1.76471	0.374373	1.85995	1.72241	0.148748
DLX4_1	-1.10686	-1.05616	-0.949608	-0.398274	2.38041	1.14879	0.349482
DLX5_1	-2.69492	0.409147	0.117037	0.227561	1.09803	0.352571	0.415003
DMBX1_1	2.55847	1.31499	-0.832458	-0.325462	1.53096	-1.26563	-1.66988
DOBOX4_1	0.997779	1.34575	-0.591151	1.33538	-1.19402	-0.0015929	-1.27256
DOBOX5_1	0.842972	1.09919	0.479709	-1.34423	0.715808	-0.906168	-0.916477
DUX4_1	3.30073	3.23159	-0.931645	-0.929171	0.262934	-2.30624	-1.6598
EMX2_1	-0.300007	0.399595	-0.415508	-0.578231	2.98753	0.00797477	-1.12852
EN1_3	0.19443	-0.821505	-2.96722	0.869495	2.74328	0.373736	0.330454
EN2_1	-0.207284	1.56528	-0.00894956	-0.798371	1.56872	-0.181966	-1.02176
ESX1_1	-0.30227	1.57819	-1.97613	0.0944651	1.36385	0.511581	-0.599531
EVX1_1	-0.53233	1.34649	-0.219668	-1.08761	2.73348	-0.606149	-0.539524
EVX2_1	0.281777	1.57	-1.33966	-1.74573	1.96134	-0.459891	0.430904
GBX1_1	-1.00701	0.116949	0.0283369	-0.708365	0.915306	1.35652	-0.67033
GBX2_1	2.69736	0.70467	0.650317	-0.951797	1.26261	-0.788523	-2.49399
GSC_1	2.08267	-1.12816	0.611395	1.64255	1.37247	-1.89936	-1.39232
GSX2_1	-1.68573	-1.31349	-0.56327	-0.322865	3.94039	1.03772	-0.370519
HDX_1	-1.50095	1.65166	1.8533	-0.325304	-0.426747	-1.00321	-0.0695058
HLX_1	0.319321	0.650967	-1.61683	-1.19998	1.10299	1.20899	-0.310608
MNX1_1	-0.932278	0.831566	-0.176811	-0.18469	2.16388	-0.329662	-0.802179
HMBOX1_1	1.80512	0.805124	-1.85352	-1.25347	-1.81305	0.814158	1.33045
HMX1_1	-0.946467	0.294696	1.64219	1.67061	0.633267	-1.92511	-1.02708
HMX2_1	-0.276815	0.997835	1.00987	0.630799	-0.126828	-0.21613	-1.6837
HMX3_2	-0.305976	0.124226	0.592565	1.2886	-0.555787	0.46586	-1.19782
HOMEZ_1	1.40663	1.49275	0.294504	-3.93395	-0.446674	0.92671	-0.0800491
HOXA10_1	0.233569	-1.07263	-0.555465	-0.893181	1.92312	0.782801	-0.0473917
HOXA11_1	1.36668	0.559864	1.30699	0.735092	-0.727193	-1.24397	-1.41672
HOXA13_1	0.136093	-0.0138842	-0.3444	-0.359157	0.417452	-0.95909	1.18552
HOXA1_1	-1.11806	-0.580669	-1.60308	-0.543808	3.61051	0.956771	0.127754
HOXA2_1	-1.61185	-1.11809	-0.591845	0.11559	0.808461	1.18904	0.881987
HOXA3_3	-1.38616	-0.866028	-2.1094	-0.223519	3.75817	1.81662	-0.356492
HOXA4_2	-1.15438	0.767678	-1.28768	-0.395698	0.607731	1.29211	0.212479
HOXA5_3	-2.17861	-1.55386	-0.615236	0.253789	0.477842	1.79476	0.958678
HOXA6_1	-1.858	-1.58152	-2.11619	-0.0735588	3.03129	2.38703	0.298458
HOXA7_2	-1.69924	2.20257	0.351103	-0.838756	1.95006	0.510546	-1.15775
HOXA7_3	-1.85993	1.57203	-0.492634	-1.20618	2.60525	0.134194	0.0402819
HOXA9_1	2.1058	-0.0814764	-1.68044	-1.60932	0.77905	-0.0871048	0.76056
HOXB13_1	1.34938	-0.898943	0.601015	-1.10003	0.165534	0.0920594	-0.279552
HOXB3_1	0.397731	2.15674	-0.246781	0.367608	0.334307	-0.949245	-1.31398
HOXB4_1	-0.7925	2.12349	-1.82534	0.910934	1.23218	0.546347	-1.31618
HOXB5_1	-0.789111	-0.536888	-0.28243	-0.674643	1.7478	1.18214	-0.314744
HOXB6_1	-0.87551	-0.269009	0.0622043	0.42027	0.663252	0.443229	-0.224218
HOXB7_1	1.08574	1.88886	-0.557552	-0.865254	1.57649	0.10229	-1.9985
HOXB8_1	1.26452	0.251973	-0.599149	-0.204971	1.88863	-0.185951	-1.41757
HOXB9_1	0.528337	0.1197	0.128079	-0.781303	1.64622	-0.915435	-0.171406
HOXC10_1	1.29816	1.41247	1.2149	0.908406	1.00244	-1.78427	-2.59967
HOXC11_1	1.45239	1.4888	1.49647	0.405447	0.121034	-1.42168	-2.44962
HOXC12_1	0.846081	-0.0446311	0.208764	2.2918	0.291317	-1.11866	-1.77637
HOXC13_1	0.194222	-0.714484	-0.313534	0.185894	0.453558	-1.59496	1.42441
HOXC4_1	-0.939343	1.09025	-2.70736	-0.270774	1.75947	1.43207	-0.0385415
HOXC5_1	0.116577	0.791923	-2.59754	0.509575	1.11519	1.34061	-1.11693
HOXC6_1	-2.49795	-0.0209457	-1.66447	-1.75635	2.465	2.4195	1.20771
HOXC8_1	-1.71598	-0.696545	-1.16679	-0.0448834	2.75141	0.802839	0.311428
HOXC9_1	-0.799445	0.431284	1.31017	0.747506	1.33916	-1.95475	-0.391171
HOXD10_1	0.12606	-0.214801	0.0409294	-2.07622	0.403852	0.842121	0.652531
HOXD11_1	0.916642	-0.236601	0.306653	1.31306	1.66502	-0.851719	-2.52969
HOXD12_1	0.949607	-0.48177	-0.0823492	0.947192	1.67688	-0.65546	-1.84277
HOXD13_1	1.24639	-0.12825	1.08453	-0.959444	-0.16549	-0.440877	-0.343218
HOXD1_1	0.707261	0.0560483	-1.71938	-1.48127	0.692124	0.817859	0.881049
HOXD3_1	-3.11074	-1.13815	-2.43225	0.187753	2.16955	1.60648	2.10233
HOXD8_1	1.03542	1.40624	0.366686	-1.60145	0.466827	-0.562039	-0.856599
PDX1_4	-1.12516	-1.12792	0.848308	-0.285911	1.6502	0.726721	-0.651634
IRX2_1	3.52191	1.0904	-0.797918	0.491663	-1.74189	-1.73138	-0.421533
IRX3_1	2.06684	1.50593	-0.979201	-0.320504	-1.82672	-0.51818	0.553996
IRX3_2	3.73256	2.65474	-1.51702	-1.58745	-2.10791	-0.457666	0.0560675
IRX4_1	2.60175	2.2167	-0.780595	-2.08974	-1.85834	-0.668655	1.05574
IRX5_1	3.79412	2.0407	-1.70557	-1.18447	-2.06775	-0.744974	0.689526
IRX6_1	4.46088	2.26743	-2.55867	-0.267216	-1.06445	-1.89813	0.307866
ISL2_1	0.507132	0.499864	-0.191799	-0.862381	0.484347	-0.0220787	-0.332567
ISX_1	1.09055	0.695123	1.22469	-1.24263	1.00545	-0.697534	-1.33387
LBX2_1	0.761617	1.56362	-1.17817	-1.12291	1.15027	0.96777	-1.36888
LHX1_1	-0.534925	1.00333	-2.29547	-0.0968122	0.309501	2.7198	-0.597056
LHX2_1	0.807515	2.02385	-0.719954	-0.392575	0.038004	0.127327	-1.36581
LHX3_3	-0.632233	1.32463	-2.60312	-0.385121	1.24192	1.36102	-0.0345344
LHX4_1	0.14262	0.352731	-1.29497	-1.8371	0.486495	0.0595149	2.11843
LHX5_1	-1.50482	1.55876	-1.84209	-0.48582	1.68539	2.0952	-0.914097
LHX6_1	-0.71991	0.394852	-1.44396	0.55787	1.88089	0.416253	-0.491742
LHX6_2	-0.0819854	-0.65703	-1.11358	-1.28646	1.54127	0.828166	0.734365
LHX8_1	0.829458	1.91519	-0.972221	-1.98106	1.03036	-2.01876	1.27199
LHX9_1	-0.16069	1.63993	0.108658	1.19165	1.27151	-0.29367	-2.69768
LMX1A_1	0.0887435	0.210386	-1.49684	-0.480005	0.0414367	2.88792	-0.819916
LMX1B_1	-0.321614	1.97416	-2.83743	-0.77101	0.197213	2.84308	-0.50203
MEIS1_2	-3.304	0.0689432	0.82343	2.61396	1.73691	-1.21037	-0.99017
MEOX1_1	-2.31546	-2.00368	-1.632	1.20506	3.37276	0.193015	0.886936
MEIS1_3	-3.54943	0.046589	0.604439	2.62166	2.06008	-1.21214	-0.40507
MEIS3_1	-3.45958	0.725212	1.63528	2.83323	1.91735	-1.83751	-0.818511
MSX1_2	-0.948104	0.0680755	-2.72366	-0.545919	3.59407	0.893553	0.510839
MSX2_1	0.707286	0.126635	-0.143324	-1.59778	0.914779	0.444679	-0.232846
MSX2_2	0.321019	-0.730481	-1.15819	1.23401	0.671459	0.330489	-0.389718
NKX1-1_1	0.816343	1.98336	0.22637	-2.82469	1.04882	-0.672971	-0.498677
NKX1-2_1	0.242668	1.95334	0.190633	-0.782424	1.24508	-0.860888	-1.0652
NKX2-2_2	-1.16586	-0.759702	-1.13881	-0.481537	-0.330591	0.480418	2.33056
NKX2-3_1	0.35109	-0.950774	-0.923098	-0.759332	-1.35597	1.89324	1.27959
NKX2-4_1	-1.71541	-2.06388	-1.80163	-0.436896	-0.537545	1.68663	3.72391
NKX2-5_5	-1.21299	-1.66221	-2.55404	-1.2062	0.294652	2.44075	2.77669
NKX2-6_1	-0.926482	-0.322852	-1.10526	-1.49303	0.17227	1.00326	1.96708
NKX2-8_1	0.47953	-1.67091	-2.35739	-0.782647	-1.1223	2.1834	2.04335
NKX3-1_4	-0.725074	-1.10893	-2.333	-0.832207	0.351364	3.14015	1.83956
NKX6-1_2	-0.404093	1.2254	-1.73003	-2.16567	2.34071	0.745326	-0.0492261
NKX6-1_3	-1.42007	2.99755	-1.34196	-3.04262	1.97619	0.639768	0.320687
NKX6-3_1	-0.276081	1.75827	-1.51571	-1.99623	1.69606	-0.0322441	0.17519
OBOX1_1	0.740087	0.434084	-0.920401	-1.25047	0.035991	0.764457	0.422235
OBOX2_1	0.826243	0.201807	-0.102042	0.546207	0.235715	0.357555	-1.52495
OBOX3_1	0.491928	0.0499465	-0.933439	-0.601964	-0.421705	0.913687	0.19782
OBOX5_1	0.0670178	-0.79037	-0.568362	-0.140092	-0.0138807	1.42225	0.0232898
OBOX5_2	-0.475944	0.204553	-0.437936	0.329304	0.334584	1.01927	-0.880294
OBOX6_1	1.04964	0.369535	-2.17256	0.883788	0.51277	0.00824515	-0.114081
NOBOX_2	0.194419	0.404613	-1.15252	1.13464	0.968917	-0.553966	-0.484448
OTP_1	-1.28664	1.14761	-1.29072	-0.4942	0.916211	1.08993	0.108901
OTX1_1	0.615926	1.14036	0.282282	-0.744347	-0.655307	-0.820349	0.162886
OTX2_1	1.5605	0.749714	-0.297191	-1.20171	1.0879	-0.0188169	-1.54464
PAX4_6	-0.865517	-0.637696	-1.44874	0.558139	2.02177	1.66112	-0.703067
PAX6_4	-0.702059	1.17144	-2.37063	1.52246	2.37711	-0.0262607	-1.27779
PAX7_1	0.545468	1.77213	-1.16241	1.35127	0.187084	0.513685	-2.13338
PBX1_5	0.343425	1.87143	1.74734	1.10889	0.109428	-0.398335	-3.32253
PHOX2A_1	-0.856565	-0.0142667	-2.56876	1.11773	1.93262	1.36672	-0.372239
PHOX2B_1	-1.17805	0.676762	-2.1141	-0.159876	2.02503	0.560204	0.620427
PITX1_1	2.64926	-0.462661	0.310199	-0.625853	-0.134676	0.271754	-1.60855
PITX2_2	1.29407	0.565199	0.47118	-1.04026	1.22086	-0.81277	-1.56256
PITX3_1	1.75705	0.231073	-0.967179	-2.52923	-0.325067	0.929616	0.834279
PKNOX1_1	-3.31882	-0.538282	1.25578	2.93326	1.11591	-0.958213	-0.643149
PKNOX2_1	-4.29736	0.115707	0.361195	1.03621	2.37243	-0.941472	0.938743
POU1F1_3	-0.0215051	1.13692	-2.40068	-1.78492	1.65064	1.71328	0.0342759
POU2F2_known14	-0.707983	-0.652892	-1.98898	-0.763768	1.68122	1.95888	1.13692
POU2F2_1	-0.50527	0.260638	-3.18048	-1.23791	0.423212	2.72757	0.839062
POU2F3_1	-0.322624	-0.0868833	-3.49696	-0.579948	0.194432	2.84035	1.18742
POU3F1_1	-0.368589	0.905466	-1.6526	-1.10816	2.25455	0.401784	0.132124
POU3F2_4	-1.57697	0.412707	-2.42703	0.760037	2.05828	0.806065	0.513421
POU3F3_1	0.0096996	-0.171941	-1.8694	1.67956	2.55789	-0.985624	-0.524138
POU3F4_1	0.510001	1.42463	-1.50438	-1.94667	1.11967	0.0071506	0.0488725
POU4F3_1	0.456985	1.87773	-0.413877	-1.70007	1.82216	-0.232157	-1.07695
POU6F1_2	-1.21976	-0.383052	0.557328	0.974328	1.31458	-0.790204	-0.383003
POU6F1_3	-0.867846	0.395248	0.253053	0.589753	1.48445	-2.18282	0.304968
PROP1_1	-0.924733	-0.277692	-2.13755	1.72217	1.74771	1.20968	-0.682286
PRRX1_1	-0.476262	0.426196	-0.939111	0.0349224	2.0709	0.443209	-0.793796
PRRX2_3	1.14035	1.07878	-0.824042	-0.151544	0.161415	0.518172	-1.34541
RAX_1	-1.69583	1.75132	-0.947115	-1.14039	1.89342	0.108759	0.604372
RHOXF1_1	-0.719902	-1.99749	-0.942898	-0.404504	0.656551	1.08513	2.11217
RHOXF1_2	-0.306587	-1.80509	-0.891525	-0.470872	-0.00347034	0.647721	2.7569
RHOXF2_1	-0.771359	1.09963	-1.57516	-0.105428	2.1071	0.188016	-0.443362
SHOX2_1	-0.692787	0.139607	-2.76688	0.5566	1.14278	2.08067	-0.507457
SIX5_known2	-0.710839	0.657378	0.25605	-0.236293	-0.00739005	0.214519	-0.0759902
SIX5_known3	-0.13124	0.614299	0.834591	1.66498	-0.541571	-0.598825	-1.50994
SIX5_known4	-0.0472732	2.13621	0.632143	0.783716	-0.444896	-1.27975	-1.0895
SIX5_known5	0.0710589	0.723184	3.31425	1.49846	-0.320354	-2.48765	-2.16707
SIX5_known6	-0.892547	1.10517	1.11317	0.477121	-1.24865	0.76543	-0.88005
SIX5_known7	-0.815698	0.547881	-0.112564	2.30411	-0.804083	0.711518	-1.19534
HNF1A_3	0.776959	0.614041	-0.194311	-0.969391	-0.506451	-1.33536	1.28327
HNF1B_2	2.05237	-0.0177794	-1.03044	-2.63097	-0.714181	0.861202	1.62297
TGIF1_2	-3.62725	-0.503119	0.676019	1.84405	2.57718	-0.639522	0.0259653
TGIF2_1	-2.90173	0.380739	1.22728	1.79317	2.06802	-1.33065	-0.141294
NKX2-1_3	-0.916741	-1.57225	-1.64571	0.0263661	0.556647	1.02696	2.21467
TLX2_2	1.27533	0.452974	-1.40748	-0.250032	0.616311	2.01182	-1.6218
UNCX_1	-0.395867	0.652611	-1.48755	0.685408	1.05129	0.807686	-0.905031
VAX1_1	-1.41561	-0.967638	-1.62131	-1.09078	2.91761	1.63502	0.489377
VAX2_1	-0.15531	0.466129	-0.74314	0.587512	1.72967	-0.450571	-0.81001
VSX1_1	-0.237749	1.13106	-2.09924	0.611613	0.9039	0.92453	-0.811875
BCL6B_2	-1.42633	-4.2807	0.250059	0.558597	-0.0344506	2.02755	1.40057
CTCF_known2	21.5736	6.55839	-14.5523	-10.9997	-1.34222	6.13982	-2.31509
EGR1_known8	2.88617	-2.92991	-1.45808	-1.81297	2.70841	-0.930994	2.6042
EGR1_known9	2.89521	-2.73544	-0.676202	-0.862717	2.32467	-1.36678	0.509148
EGR1_known10	2.85354	-0.606014	0.707574	-1.35978	2.39277	-2.49814	-0.676549
EGR1_known11	3.51469	-1.53754	-1.63031	-2.10389	3.29362	-1.30971	0.963252
EGR3_2	3.04552	-3.22296	-1.99898	-1.57049	1.66511	-0.271558	2.7598
EGR4_2	3.66065	-3.19336	-1.74937	-1.38937	1.03548	0.572023	2.02931
EGR3_3	3.16361	-2.80276	-1.18884	-1.06712	2.44725	-1.48379	1.24806
GLI2_1	2.37728	2.09209	3.05322	-3.39547	-3.23222	-1.1991	-0.397211
GLI2_2	1.78313	2.31392	-1.40347	1.43032	-0.550421	-1.36322	-2.29155
GLIS1_1	0.968648	-1.06669	0.630092	-2.1341	-0.055136	0.225893	1.25383
GLIS2_2	2.12799	-1.25109	-0.411207	-2.28054	-1.75481	0.766592	2.73429
GLIS3_1	0.29842	-0.120043	-0.55607	-2.40106	-0.997409	1.13595	2.31958
HIC2_1	-3.69608	1.72295	1.82087	0.497959	-0.984269	-1.89865	1.16468
HINFP_2	-0.407542	-0.726278	-0.251915	2.21501	0.99149	-0.520728	-1.82849
HINFP_3	0.976083	-0.311278	0.710633	-0.0409846	3.7822	-2.96874	-2.1327
HINFP_4	-0.195105	0.0312674	-0.986004	2.6802	2.73923	-2.33138	-2.42886
HIC1_4	1.42351	1.92408	0.195522	-1.73316	-1.36146	-3.02839	1.92313
HIC1_5	-2.07293	0.56961	-0.417115	-1.71702	-0.222552	-0.631312	4.49204
KLF13_1	4.37036	-1.16219	-0.929533	-3.81552	0.00915466	-0.459839	1.89608
KLF14_1	7.07674	-3.38289	-2.21515	-4.86987	2.48696	0.757937	1.75891
KLF16_1	6.37201	-5.3906	-4.42221	-3.47106	0.569708	4.10722	2.53398
KLF12_2	7.63184	-2.61987	-0.1563	-3.33904	-0.258795	1.275	-1.15078
PRDM1_known2	-4.75873	-5.10993	-5.60176	-2.76068	2.99297	5.02433	7.99522
SCRT1_1	1.76906	-0.0135712	1.45887	-2.16729	-1.78432	0.758925	-0.136124
SCRT2_1	1.49136	0.172401	-0.0272639	-0.42859	-2.1025	1.23521	-0.261039
SNAI2_1	2.02172	-0.127893	0.154482	-1.26446	-2.70577	0.845716	0.539617
SP1_known8	5.72415	-4.8248	-3.76405	-3.7435	0.558834	2.90487	2.36132
SP1_known9	6.04841	-4.59713	-3.49026	-3.21161	0.30777	2.55496	1.3459
SP4_2	5.9121	-2.14841	-2.9405	-4.67657	1.50763	1.78136	1.19921
SP8_1	5.86927	-5.73441	-5.16473	-4.97612	1.23617	4.25144	2.89237
YY1_known7	2.86437	2.87628	-1.06191	-1.68365	2.79325	-3.08787	-1.14432
YY2_1	2.95854	2.71143	-1.09831	-2.13857	3.32658	-1.56207	-2.88134
YY2_2	5.2749	2.26084	-1.17129	-2.1283	2.68448	-2.79901	-2.68626
ZBED1_1	0.216527	-0.818705	-0.281393	0.307821	0.569776	0.046619	-0.0251387
ZBTB7A_known3	1.66298	0.0601244	-1.0286	0.262349	1.28925	-0.563228	-1.1759
ZBTB7A_known4	1.5801	0.64377	-1.50621	0.818308	-0.462804	-0.228543	-0.473797
ZBTB7C_1	2.56643	0.14876	-2.37663	0.287715	0.245746	-0.850586	0.182145
ZIC1_3	0.214631	-0.014304	-1.60468	-1.89324	1.07277	0.86916	1.67793
ZIC3_3	0.314147	0.362992	-1.10871	-1.40476	-0.430221	0.404931	1.75709
ZIC4_1	0.626477	0.69785	-0.897179	-1.63027	0.467204	0.0803888	0.745995
ZNF143_known2	1.90621	1.31725	0.266852	-1.00504	-0.870034	-0.503325	-0.697417
ZBTB18_2	1.49252	1.68806	3.86379	0.696893	-4.44167	-1.05132	-2.57638
ZBTB18_3	2.91863	0.593111	3.58449	0.308978	-3.2894	-1.15256	-3.2601
ZKSCAN3_1	1.30024	1.14462	-0.0328339	-0.59875	-2.49133	-0.611625	0.336233
ZNF410_2	1.47249	-0.0165678	0.543238	1.0549	0.647198	-1.51689	-1.37832
ZNF524_1	1.39431	-0.305033	-0.889476	-0.675758	-0.49933	0.655553	0.380112
ZNF524_2	0.433178	-0.197245	-1.32151	-1.93719	0.950255	1.61513	0.452882
ZNF740_2	2.60952	-6.85591	-7.3946	-1.94356	-0.313314	7.66507	5.65542
ZNF740_3	3.92513	-7.29209	-6.68947	-2.3405	-1.03996	6.72717	6.87709
ZNF75A_1	0.121187	-0.809296	-0.808665	0.718303	0.647697	-0.0564739	0.104947
ZNF784_1	0.292095	0.876963	1.59191	0.559718	-1.55265	-1.12528	-0.81652
ZSCAN4_3	-0.43619	-1.58726	-1.44657	-0.141466	0.0620483	0.375522	2.71338
ZNF652_1	1.83243	1.06756	-1.54786	-0.457121	-2.12953	1.22965	0.140757
ZNF740_4	3.26905	-6.41792	-5.5827	-1.55068	-0.591386	6.38986	4.56479
ZIC3_4	0.126334	0.280126	-1.28367	-1.65214	0.648797	0.944433	1.20715
CENPB_1	1.51128	1.66376	-1.51775	0.705222	0.536741	-0.94473	-1.05085
GRHL1_1	2.58283	1.42227	-3.07643	-3.49615	-0.819393	1.17717	3.09785
GRHL1_2	2.20641	0.222416	-3.64925	-2.67041	0.0237629	1.61762	1.85663
GRHL1_3	3.8077	0.332909	-5.03875	-2.76567	-0.542598	1.36332	2.63083
TFCP2_4	1.00232	-0.702955	-4.02635	-1.61578	1.05842	1.69219	1.86212
TFCP2_5	3.24525	-0.813138	-1.3582	-1.03199	-0.928697	1.65336	-0.425454
CUX1_8	1.396	2.07542	1.49683	1.26345	0.879225	-2.8249	-3.54858
CUX1_9	1.58658	2.42196	2.52427	-1.19773	0.0870868	-1.43324	-3.388
CUX1_10	1.03538	1.51495	0.041007	-0.553962	0.42724	-1.96915	-0.251602
CUX2_1	1.29607	2.91643	1.8594	-0.820816	0.544128	-2.28108	-2.54114
CUX2_2	1.42657	0.340988	0.480978	0.0839631	-0.27255	-1.09553	-0.670338
ONECUT1_2	2.70626	2.84974	-0.202621	-3.13086	0.254636	0.161662	-1.59053
ONECUT1_3	1.34051	2.11635	-0.590313	-2.11501	0.609262	0.435303	-1.21032
ONECUT2_1	1.9213	2.4962	-1.15291	-2.49009	0.369906	1.09691	-1.71198
ONECUT3_1	1.64265	3.52683	-0.17032	-1.78118	0.267082	0.0451289	-2.54608
E2F2_2	-0.347976	-1.65708	-3.75526	-0.560304	1.46851	1.03215	3.00372
E2F2_3	-1.60291	-1.42387	-2.11482	-0.803048	2.23222	1.23369	2.12927
E2F_known24	0.412639	-3.19485	-5.3441	0.227907	-0.0013366	1.66856	4.84702
E2F_known25	1.91738	-0.889724	-2.6085	-0.894867	1.84229	-0.0594029	0.790247
E2F_known26	-1.4643	-1.43865	-1.70402	-0.629063	1.46199	1.27237	1.67155
E2F7_1	0.35297	-1.35016	-1.08836	-1.22514	-0.0489679	0.897508	1.92145
EBF1_known4	-0.791146	1.14198	0.696554	-2.83512	-1.92082	0.474899	2.24143
EHF_2	3.88136	-2.84586	-3.41589	-0.334843	2.37059	0.942187	-0.185228
ELF1_known2	3.82279	-1.03624	-2.83547	-0.412766	2.3702	1.05504	-2.6466
ELF1_known3	2.3063	-1.62975	-2.99788	0.512515	1.60468	1.6682	-1.08729
ELF3_2	3.95012	-3.47332	-3.04335	-0.385108	1.94264	1.17907	0.440496
ELF3_3	2.82239	-3.92481	-2.88288	-0.7713	1.94667	1.80041	0.809834
ELF4_1	4.53205	-1.79771	-2.82544	-0.0706856	1.7803	0.522277	-1.54053
ELF5_2	2.63134	-4.14007	-4.0715	-1.84304	2.95947	2.46756	2.34979
ELF5_3	2.75592	-3.92932	-3.95053	-1.77938	2.7115	2.24509	2.42909
ETS_known11	10.3227	-0.634991	-2.02002	-1.55438	-0.688379	1.33645	-5.41468
ETS_known12	10.6227	-0.273223	-2.00151	-1.97649	-0.622492	1.77463	-5.4314
ETS_known13	2.1083	-0.506245	-0.704023	-2.42733	1.19828	0.869741	-0.259122
ELK3_1	10.0503	-0.215638	-1.985	-1.11162	-0.896547	1.48647	-5.2631
ELK4_2	9.76819	-0.970943	-2.68827	-1.46757	-0.725891	1.72342	-4.78113
ERF_1	12.3826	-0.887283	-1.3279	-2.20464	-1.52813	1.17796	-5.1619
ERG_1	10.0371	-1.74672	-1.77598	-1.4241	-2.52249	1.57037	-4.84124
ERG_2	1.50824	-1.27774	-1.63928	0.714725	-1.32102	1.90387	-0.439448
ERG_3	10.647	-1.35328	-1.64065	-1.15372	-1.4134	1.03425	-5.53831
ERG_4	1.57448	-1.06094	-2.05533	1.03735	-1.13969	2.18091	-0.782487
ETS_known14	11.8967	-1.30372	-1.56206	-1.87977	-1.85505	1.27531	-5.57703
ETS_known15	3.09654	-0.842205	-0.41405	1.06033	0.123434	-0.327232	-1.48414
ETS_known16	11.0838	-1.34553	-1.09854	-1.19791	-1.1094	1.06496	-5.95081
ETS_known17	2.50894	-0.461834	-0.904139	-0.923813	-0.576744	0.288274	0.137093
ETV1_1	8.49189	0.541223	-1.83821	-0.979896	-0.570341	1.09236	-4.84232
ETV2_1	8.43739	-2.46927	-2.27772	-0.732061	-2.08785	1.32845	-2.31233
ETV3_1	8.96113	0.00335437	-1.75897	-0.952556	0.00624388	0.0380653	-4.49252
ETV4_2	7.62212	-0.23175	-1.74076	-1.38901	-0.716331	1.23627	-3.92841
ETV5_1	8.59929	-0.421968	-2.12559	-0.867784	-0.189777	0.0345222	-3.01209
ETV6_1	1.95478	-2.97181	-4.97684	-0.160341	4.63526	2.16079	0.537989
ETV6_2	6.56196	-2.74126	-2.34738	-1.12723	0.536489	1.43877	-1.69037
ELF5_4	3.15951	-4.12707	-3.93231	-1.25455	2.4445	2.69293	1.60663
ELK3_2	10.6965	-0.394654	-1.94614	-1.87007	-0.758726	1.85607	-5.53489
FEV_2	9.13408	-0.975893	-2.18201	-1.27729	-0.903515	1.56	-4.59132
FLI1_1	10.3644	-1.25115	-1.73312	-1.84202	-1.24723	1.16769	-4.61916
FLI1_2	1.82057	-0.253712	-1.0991	-0.899738	-1.62728	2.31812	-0.779222
FLI1_3	11.301	-1.1522	-1.09217	-1.80774	-2.82869	1.42426	-4.91614
FLI1_4	2.09352	-1.27322	-1.86147	0.429705	-1.31771	2.31428	-0.656092
ETS_known18	9.93947	-0.88449	-2.0877	-1.47915	0.114773	0.900077	-4.44353
SPDEF_2	3.90536	0.371384	-1.99114	-0.0775265	-0.456569	1.00305	-2.85251
SPDEF_3	-0.69689	0.0835578	-0.344896	-0.198135	-0.197965	-0.206981	1.12564
SPDEF_4	-2.39652	-0.931196	-1.37189	-2.64432	0.65304	2.2464	4.18156
SPDEF_5	6.17202	0.690666	-1.9491	-0.346014	-0.889886	0.68872	-3.38735
SPDEF_6	-1.40926	0.208983	-1.00188	0.1937	0.718076	-0.204877	1.26883
SPDEF_7	-0.822123	-1.66823	-1.74309	-1.38587	0.810912	2.06323	2.80291
SPI1_known4	-3.09409	-6.41258	-7.9032	-1.11807	6.86348	3.71632	7.59119
SPIB_2	-3.15466	-7.18846	-9.8914	-1.95923	9.07351	3.4175	9.96297
SPIC_1	-1.88594	-6.07838	-6.73772	-0.358357	5.49036	2.95694	6.23682
SPIC_2	-2.56215	-5.7393	-7.05844	-1.0674	6.03494	3.20669	7.13052
GATA_known19	-1.45852	2.10459	1.28135	1.49709	2.4991	-0.515305	-4.18942
GATA_known20	-1.79629	3.22465	0.648755	2.50225	2.90415	-0.685709	-5.06691
GATA_known21	-1.45852	2.10459	1.28135	1.49709	2.4991	-0.515305	-4.18942
GATA_known22	-1.02432	2.89888	1.2599	1.17403	2.76694	-0.308515	-5.01908
GCM1_2	2.29987	1.08069	0.412869	1.46859	-1.20745	-0.504329	-2.56663
GCM1_3	1.37416	0.0710621	-1.26564	1.87244	0.262821	-0.524808	-0.844278
GCM1_4	0.859605	0.261723	-0.766556	0.541858	0.06845	0.525314	-1.00586
GCM2_1	-1.07977	-0.0243308	-0.379365	2.60092	-0.10685	-0.534541	-0.116749
TCF7L2_known7	-1.21912	-1.67503	1.43469	1.90022	0.361503	1.50584	-2.00682
SOX9_3	-6.16664	3.09548	3.61323	1.34413	0.988593	-0.600818	-2.16611
TCF7L1_2	0.0107438	-1.37967	0.327945	1.84397	1.48543	-0.0327221	-1.87927
TCF7_2	1.05582	-1.28448	1.42436	3.98866	1.10196	-0.944914	-4.36232
HOMEZ_2	-0.390431	-1.17186	-0.933385	-1.51295	0.561086	1.64784	1.33389
HSF_known4	0.12304	-0.644852	0.751716	-1.19427	-0.805886	-0.713141	1.5242
HSF_known5	-0.292441	-1.69278	0.323	-0.716711	-1.12102	0.0796349	2.12025
HSF2_2	0.565342	-0.318594	0.818856	-0.639022	-0.943703	-0.510964	0.512727
HSF4_1	-0.290052	-1.71525	0.207318	-1.02552	0.26105	-0.32303	2.0381
HSFY2_1	2.55489	-3.38445	0.0995116	2.36779	-0.744038	-0.675112	-0.425504
HSFY2_2	1.09932	-0.202884	-0.773194	-0.430093	1.24608	-0.325906	-0.384047
HSFY2_3	1.64686	-3.25226	-0.157352	1.31555	0.445872	-0.9741	0.342646
IRF_known14	-3.56039	-4.67619	-7.97911	-0.0261096	2.85076	3.97318	7.25459
IRF4_2	-4.50436	-3.81832	-7.37473	-2.17779	0.795246	5.90259	8.18341
IRF_known15	-1.9693	-2.87547	-5.5362	-1.99705	-0.0646905	4.0092	6.78687
IRF_known16	0.197901	-2.29546	-4.81249	-2.85568	-0.289266	3.96178	4.60744
IRF_known17	-4.03739	-3.46548	-6.1957	-3.29984	1.67134	4.73243	8.80183
IRF_known18	0.166567	-2.2806	-3.53559	-1.78867	2.16596	1.90724	2.72424
IRF_known19	-5.61416	-3.85986	-8.63343	-3.75668	1.61288	5.37003	10.494
IRF_known20	-4.99173	-4.33995	-8.50462	-2.56346	1.32683	6.08088	9.7291
IRF_known21	-4.59836	-4.499	-6.45575	-2.40514	0.68457	4.44184	9.43548
MEF2_known12	-4.96542	-2.93163	-8.37938	-4.07415	5.21177	5.7646	7.23733
MEF2B_1	-5.04588	-3.08574	-7.44316	-1.85245	4.61734	4.73561	7.54266
MEF2D_1	-5.39455	-3.15564	-7.76694	-2.54724	5.1317	4.53453	7.29444
SRF_known9	1.09174	-0.970419	-1.69679	-2.65111	-0.811965	1.76585	2.17615
SRF_known10	0.365463	-0.159315	-0.118264	-0.558548	-1.2213	0.215798	1.1115
SMAD3_3	-1.62787	2.23012	1.88007	0.565499	0.69375	-1.10471	-1.19631
MEIS1_4	-6.01116	-2.2704	-0.616562	2.82849	2.14138	1.25118	1.54042
MEIS2_1	-1.65912	0.101124	0.99226	1.85304	0.743858	-0.861418	-0.952265
MEIS2_2	-6.3122	-0.844948	1.43613	2.91756	2.24164	-0.12431	-0.0614407
MEIS3_2	-3.27457	0.242695	1.88717	2.21681	1.82453	-1.6903	-1.22267
MEIS3_3	-1.94208	-0.0266475	3.98523	1.75502	-0.964932	-0.219745	-2.00113
MEIS2_3	-6.01116	-2.2704	-0.616562	2.82849	2.14138	1.25118	1.54042
MEIS2_4	-1.30163	0.251952	3.62648	2.0717	-0.943402	-0.733568	-1.97621
MEIS3_4	-6.01116	-2.2704	-0.616562	2.82849	2.14138	1.25118	1.54042
MEIS3_5	-1.26506	-0.227935	4.16554	1.81486	-0.113473	-0.77862	-2.68887
PKNOX1_2	-0.895884	-1.00031	3.70366	2.73524	-0.524491	-0.908606	-1.88427
PKNOX2_2	-0.960068	-0.225303	3.02202	2.18916	-0.0699787	-1.19683	-2.23422
PKNOX2_3	-0.174145	0.0783352	2.57783	2.1665	-0.412124	-1.05703	-1.93084
TGIF1_3	-1.76324	-0.392235	3.23752	1.71078	-0.24147	-0.72377	-0.942811
TGIF2LX_1	-0.664458	-0.232965	4.18793	2.54445	-0.979247	-1.32894	-2.14956
TGIF2_2	-2.18568	0.221051	2.3368	1.29231	-0.198861	-0.229289	-0.662484
MYBL1_2	-0.748831	0.0899985	-1.45919	-0.654139	1.56098	0.981311	0.631539
MYBL1_3	1.42096	0.768766	-1.22603	-0.705171	0.260284	0.181986	-0.472399
MYBL1_4	2.63309	-0.510341	-1.99542	-2.81518	0.468137	0.770049	1.44605
MYBL1_5	0.451489	-0.280686	0.0809192	0.734131	-0.641227	1.23747	-1.29477
MYBL2_1	1.28807	-0.25357	-0.0491099	-0.596614	-1.33075	0.646812	0.020108
MYBL2_2	1.68346	-0.170618	0.259312	-0.40582	-1.60828	0.563047	-0.305157
MYBL2_3	2.48314	-1.11568	-1.60305	-2.24043	0.147932	0.677247	1.1186
MYBL2_4	0.385394	0.232421	-0.246313	-1.64837	0.936773	0.0126664	0.336681
NFAT5_1	-7.77699	-3.04029	-5.5024	1.088	0.579958	5.53121	7.45867
NFATC1_1	-2.61948	-2.52526	-2.20254	-0.605043	1.55497	4.18238	1.78144
NFATC1_2	-1.14195	1.29828	-3.04069	0.343834	-0.231821	1.19407	1.57105
NFATC1_3	-1.9047	-1.18132	-0.651963	-1.30305	1.95136	2.2202	0.36136
NFKB_known10	-3.67386	-4.69168	-3.34946	-1.4531	0.134152	3.60522	7.03989
NFKB_known11	-6.21781	-6.02494	-1.98038	-3.90123	-2.86687	4.99973	12.9634
NFIA_1	-9.96681	-7.0859	-8.60458	-4.29427	6.3475	5.95816	15.4648
NFIB_1	-9.80082	-6.21146	-7.94095	-4.34313	6.04647	5.83314	14.2809
NFIX_1	-11.8879	-6.88339	-10.7461	-3.72552	7.16818	6.07269	16.027
NRF1_known2	1.85853	3.76063	-0.485137	0.501374	8.81769	-4.74822	-5.80107
PAX1_2	2.54027	1.78679	0.879393	1.19413	0.675128	-2.39738	-3.23541
PAX2_4	2.39768	1.80524	1.2822	-1.44853	-0.73702	-2.06944	-1.18784
PAX3_3	0.631012	-0.375781	-0.160664	0.496944	2.94163	-1.2434	-1.39933
PAX4_7	0.549859	-1.01184	-0.271234	0.907305	1.35181	1.10671	-2.35463
PAX4_8	0.549859	-1.01184	-0.271234	0.907305	1.35181	1.10671	-2.35463
PAX5_known5	1.30007	2.5312	0.596632	-0.997503	-0.707907	-1.08993	-1.26734
PAX6_5	0.823605	0.942755	0.770891	1.16981	1.01067	-1.87429	-2.01305
PAX7_2	0.172064	0.681821	0.0792139	-0.352991	2.96382	-1.25221	-1.24745
PAX7_3	0.371578	0.034685	0.194556	-0.0884552	2.36774	-0.800895	-1.38552
PAX9_1	2.74702	2.44159	1.84777	1.13212	-1.25443	-2.93381	-3.42953
POU1F1_4	0.644595	-0.146731	0.388054	1.30413	1.6941	-0.63107	-2.26201
POU1F1_5	0.044767	-1.927	-1.49818	1.9017	1.0537	1.86977	-1.07592
POU2F2_known15	-1.23633	-0.108211	-2.95182	0.113382	0.396594	1.24582	1.93873
POU2F2_known16	1.74484	0.112326	-0.395415	-0.237302	-0.40624	-0.875067	0.166563
POU2F2_2	-0.31878	-1.48961	-1.68104	0.182331	-0.583007	2.26385	0.926133
POU2F2_3	1.94463	0.814213	-0.341702	0.0171792	-0.298519	-1.12299	-0.607284
POU2F3_2	-1.08915	-1.51114	-3.00261	0.330141	-0.430737	2.23753	2.4212
POU2F3_3	0.00907267	0.289145	-1.22986	0.752971	0.0988568	-1.10837	0.918303
POU3F1_2	1.0762	-1.68767	-1.68681	0.789675	0.103614	2.16349	-0.235965
POU3F1_3	0.137917	-0.0185662	-2.46693	-0.539159	1.07674	1.83022	0.4451
POU3F2_5	-0.208079	0.0609826	-2.55065	0.314595	3.26354	0.403646	-0.450172
POU3F2_6	-0.320296	-0.945297	-1.25401	0.834309	0.650657	1.20292	0.0476746
POU3F3_2	0.444367	-0.825588	-2.83862	-2.08347	1.57557	1.18951	1.55499
POU3F3_3	0.527833	0.196079	-2.15472	-0.512186	1.66861	0.425797	0.391495
POU3F3_4	1.11477	1.29134	0.0729209	-0.89844	0.349098	-0.908438	-0.597502
POU3F4_2	-0.0115686	-1.3868	-2.52398	0.150598	-0.00898111	1.41819	1.68734
POU3F4_3	-0.9002	-2.25334	-3.11336	0.539884	2.37504	1.44488	1.41663
POU4F1_1	0.370621	-0.124101	-0.833712	-0.0752948	0.694933	1.6035	-0.888761
POU4F2_1	-1.09862	-0.391775	-1.03325	0.378463	0.59399	1.93776	-0.0375963
POU4F2_2	-1.22212	-0.41867	-0.655925	0.686615	0.920721	1.3377	-0.55733
POU4F3_2	0.575246	0.627012	-0.532911	-0.282716	0.423608	0.510973	-1.04059
POU5F1_known4	-1.30515	-1.45498	-2.65873	0.78352	-0.288761	2.16774	1.91075
POU5F1_known5	-0.488825	1.01389	-1.60525	0.296032	0.081923	-1.13028	1.53737
POU6F2_1	-0.879442	0.676791	0.898215	1.37182	1.10541	-1.25461	-1.63888
POU6F2_2	0.0878649	-0.178635	-0.0721419	-0.730038	0.697307	-0.403485	0.655311
POU6F2_3	-0.204653	-0.606367	-0.766213	-0.57746	1.27684	0.170277	0.626142
POU2F2_4	-0.51525	1.37649	-0.759442	0.727136	-0.152659	-0.882049	0.280424
POU2F2_5	-0.177478	-0.897304	-1.62388	-1.69086	0.254658	1.47618	1.77955
PROX1_1	0.162807	3.07846	0.351043	0.444648	-0.244346	-0.403374	-2.37837
RFX2_1	4.81195	4.04826	-4.42107	-4.0973	4.12241	-0.435557	-2.89919
RFX2_2	2.18717	1.50182	-2.98734	-2.90038	-0.688777	0.0992202	1.94345
RFX3_2	4.47073	3.98138	-3.64956	-4.01926	3.19912	-0.705615	-2.97301
RFX3_3	2.29031	2.09354	-2.77569	-1.90273	0.210308	0.15762	0.314021
RFX5_known6	3.51659	3.53401	-2.77227	-4.58242	3.71584	-0.588329	-3.01065
RFX5_known7	1.7351	1.38867	-1.84369	-1.59584	0.234975	0.432845	-0.683964
RFX5_known8	4.18299	4.30445	-3.46826	-5.79497	3.91	0.284879	-2.26779
RFX5_known9	4.87004	4.46713	-3.39952	-5.16062	3.88238	-0.521923	-2.66721
RFX2_3	4.69524	4.34875	-3.46615	-3.31995	4.03924	-1.20347	-3.88332
RFX2_4	3.20827	2.48889	-3.21583	-3.32896	-0.370992	0.546991	0.829677
RFX3_4	4.50682	4.98378	-3.91339	-4.15005	3.99024	-0.57276	-2.57517
RUNX2_4	0.093406	1.09721	0.0506578	-0.867253	0.269831	-1.6992	0.91945
RUNX2_5	0.631498	1.20196	0.749291	-0.47816	-0.601116	-2.16997	0.302008
RUNX2_6	-1.73494	2.53831	-0.477975	-2.65245	-1.0059	0.201323	2.95582
RUNX3_1	1.14147	1.08892	0.582485	-0.501509	0.048321	-2.25974	-0.23721
RUNX3_2	-2.11275	5.33071	-0.0979153	-3.63343	-1.48186	-1.80234	4.37028
RUNX3_3	0.648	0.937949	0.77441	-2.01087	0.209927	-1.48946	0.43304
RUNX3_4	-2.09569	5.80184	-0.0585391	-3.81688	-1.34433	-1.99606	3.95701
GMEB2_1	0.39947	1.73304	-0.346636	-1.67547	-0.905253	-0.512456	0.986592
GMEB2_2	1.66702	1.80237	0.571787	-1.27734	-0.44973	0.47316	-1.98994
GMEB2_3	2.68017	1.33312	0.00645608	-1.21117	-1.06933	-0.685884	0.101451
EOMES_2	0.282529	-0.253453	-0.0610149	0.389086	0.941899	-0.485566	-0.280859
EOMES_3	0.422062	0.61512	-0.761587	1.36582	0.740809	-1.44735	-0.10882
MGA_1	-0.287292	1.23111	0.377845	-0.612736	0.299017	0.241306	-0.985382
MGA_2	1.83664	0.392949	0.553089	1.49924	-0.152743	-0.813892	-2.55137
MGA_3	-1.0169	-0.216065	-1.62837	1.78492	1.74513	-0.555656	0.37053
TBR1_1	-0.54576	-0.0357632	0.26609	1.00454	0.847879	0.43292	-1.63438
TBR1_2	0.390355	0.285716	-1.70342	-0.0348646	0.316133	0.680185	0.29709
TBX15_1	0.380273	1.23247	-0.427361	-0.728321	0.620629	-0.688628	-0.00700413
TBX15_2	-1.10904	0.44436	-0.173825	-0.172729	0.875392	0.394207	-0.374793
TBX19_1	0.602328	-0.219294	0.280728	1.2396	0.894542	-0.933899	-1.40658
TBX1_1	1.02324	-0.354546	0.968681	0.33134	-0.119441	-1.55126	-0.312955
TBX1_2	0.402635	0.970162	0.619827	-0.175862	-1.16724	-0.669528	-0.00234908
TBX1_3	-2.25243	0.392102	-0.0104103	1.51879	1.79563	0.1239	-1.12338
TBX1_4	1.48049	1.89407	2.0243	-0.240737	-1.37919	-1.17124	-2.31432
TBX20_1	1.89852	-0.529964	-0.256891	0.62183	-0.442831	-0.104723	-0.831641
TBX20_2	0.386863	1.20277	0.925351	0.161073	0.383244	-1.51568	-1.1569
TBX20_3	0.669209	0.222893	-1.53808	0.408606	0.295286	1.05803	-0.806152
TBX20_4	0.0933132	0.679485	0.335761	-0.483985	-0.788459	0.618216	-0.495707
TBX21_1	0.522255	0.727355	-0.288365	1.1634	1.09192	-1.25164	-1.50789
TBX21_2	0.850747	1.40486	0.0661874	0.411277	-0.335213	0.0232899	-1.97297
TBX21_3	1.18571	-0.0635799	1.19572	1.4599	-2.02828	0.674833	-1.65427
TBX21_4	-0.247838	1.89317	0.440955	0.546065	0.322913	-0.575279	-1.80326
TBX21_5	-0.419865	0.393954	-0.716504	0.90895	0.702633	0.23664	-0.766497
TBX21_6	-0.474037	0.740238	1.21811	1.28712	-0.839248	0.0434588	-1.49022
TBX2_1	0.806118	0.253983	-0.624136	1.25186	1.2758	-2.29535	-0.329184
TBX2_2	0.0332176	0.740602	-0.424665	1.28313	-0.320571	1.10237	-2.17385
TBX4_1	-0.590168	0.379658	0.73652	1.65087	1.02631	0.622283	-3.33485
TBX4_2	-0.143747	-0.247214	-3.06939	2.02155	2.60479	-0.0806855	-0.170878
TBX5_4	-0.590168	0.379658	0.73652	1.65087	1.02631	0.622283	-3.33485
TBX5_5	0.204104	0.237741	-2.01059	0.699774	2.13438	-0.469424	-0.0539698
T_3	1.1042	1.62675	2.01128	1.1994	0.697132	-2.353	-2.67982
TEAD1_3	5.7564	-10.887	1.79471	1.94963	-0.94308	3.16837	-0.998015
TEAD1_4	3.13804	-13.8074	0.585737	2.49523	0.422199	4.20504	2.18924
TEAD3_1	3.76545	-12.9869	1.48789	3.83022	-0.359039	2.25637	1.11076
TEAD3_2	6.63184	-13.5389	2.4794	3.18299	-0.865213	3.50793	-1.28299
TEAD4_1	5.18851	-13.867	1.18876	1.89444	-0.439336	3.31107	-0.865809
TFAP2_known11	-6.05752	2.05111	-0.0557678	-3.55942	-1.36501	1.45163	6.64511
TFAP2_known12	-5.32035	2.18082	-0.376941	-2.42496	-0.549076	1.32704	5.08238
TFAP2_known13	-2.38267	2.64101	-1.03755	-2.35	-1.31976	-0.251517	4.97132
TFAP2B_2	-7.3466	1.95892	-0.024647	-3.2462	-1.51109	2.46798	7.80918
TFAP2B_3	-5.60517	2.49001	-0.693883	-1.93681	-0.287903	0.446511	5.30581
TFAP2B_4	-2.69216	2.77839	-0.571716	-2.8865	-0.795881	-0.157046	4.15048
TFAP2_known14	-7.70671	1.68017	0.0721142	-2.60726	-1.21774	2.3997	6.73601
TFAP2_known15	-5.78858	2.32091	-0.509574	-3.08987	-0.419707	0.407166	6.60341
TFAP2_known16	-3.25706	2.59194	-1.1995	-2.8983	-0.170972	0.238989	3.89066
TFAP2_known17	-6.06128	1.18586	0.605878	-2.50057	-1.15887	1.3656	6.98812
TFAP2_known18	-1.5633	0.553133	0.77367	-0.93929	0.267829	-1.09908	2.33275
TFAP2_known19	-4.90658	3.13244	-1.22899	-2.54476	-2.01147	1.74231	5.88368
TFAP2_known20	-6.34128	2.23046	-0.254792	-2.82939	-0.0927516	0.567793	6.51866
TFAP2_known21	-4.37184	3.02743	0.0446059	-1.72949	-0.348653	-0.0307668	4.09807
TFAP2_known22	-2.34984	2.19927	-1.05547	-2.27377	-0.540247	-0.114858	3.83256
ARNTL_1	4.31657	1.85906	-1.40542	-0.504653	3.4111	-1.2853	-4.63694
ASCL2_2	-3.78327	-0.567406	0.30829	0.125786	-1.54284	1.45708	3.10371
ATOH1_1	0.739266	1.60013	2.25736	0.393463	-1.22694	-1.61001	-1.89342
BHLHA15_1	-0.023207	1.56306	0.950773	1.20804	-0.786663	-0.299285	-2.33139
BHLHE40_known3	3.63111	1.07458	-1.881	-0.895625	2.56264	-0.0217932	-3.57326
BHLHE41_1	3.10701	0.457227	-1.59001	-0.498783	2.5442	0.304824	-3.54408
BHLHE22_1	0.155634	0.523459	-1.06701	1.02455	0.0115304	-0.748062	0.137715
BHLHE23_1	0.90336	0.953016	0.528625	0.247471	-0.0321062	-1.66444	-0.837506
BHLHE41_2	3.87378	1.56199	-1.23838	-0.768634	2.85749	-0.588399	-5.40094
BHLHE40_known4	3.8966	0.837106	-2.35969	-0.782735	2.32387	0.244446	-3.64969
CLOCK_1	5.59302	1.69403	-1.95196	-1.82851	-0.0297384	0.507051	-3.32337
FIGLA_1	0.485517	0.27443	0.971139	-1.31816	-1.70318	0.429807	0.441561
HES5_1	3.28793	0.269758	1.86182	-0.406987	0.420296	-1.75733	-2.78855
HES7_1	2.36862	0.224313	1.86262	-0.516866	0.0347447	-1.76818	-1.80987
HEY1_known1	6.43748	1.95701	-1.50077	-1.92347	2.42391	-1.01457	-4.88297
HEY2_1	4.7643	2.02679	-0.630686	-0.793955	2.92971	-1.08493	-4.98028
HEY2_2	5.38143	0.925488	-0.371816	-1.15141	2.81563	-1.16949	-4.96683
ID4_1	3.41392	-1.80181	0.650148	-2.33548	-3.2607	1.6843	0.665219
MYC_known20	4.01709	1.36502	-0.902971	-0.26279	1.32425	-1.2504	-3.23854
MYC_known21	7.17235	0.817055	-4.46419	-2.64574	1.89892	0.531401	-3.30343
MESP1_1	2.33409	-0.607479	0.173883	-1.0394	-0.889538	0.0103825	0.156887
MLXIPL_1	5.81893	0.940531	-2.48897	-2.59308	2.87257	-0.332478	-4.17229
MLX_1	6.20682	0.727563	-3.17398	-2.57682	2.41182	0.348981	-3.57291
MNT_1	8.23936	0.314509	-4.28998	-1.36127	2.53769	0.284453	-4.13157
MYF6_2	-2.85124	1.17926	0.8625	-0.800704	-1.10843	0.0157541	1.47376
MLX_2	5.79783	1.20974	-2.58944	-2.82735	2.62373	-0.358185	-3.57057
NEUROD2_1	0.056987	0.812104	1.05282	-0.379051	-1.10839	0.698195	-1.10692
NEUROG2_1	-0.192479	1.33798	1.33858	1.22035	-1.9024	-1.89709	-0.343619
NEUROG2_2	0.950026	1.53242	1.55891	-0.880351	-2.51419	-0.470596	-1.18721
NHLH1_4	-1.91743	1.42224	0.153103	0.0490001	-2.69857	0.768068	1.76219
NHLH1_5	-3.3707	1.65913	-0.029417	-0.257961	-2.92596	0.782701	3.30503
OLIG1_1	0.539519	0.851524	0.58295	0.429817	0.914856	-2.12793	-0.984232
OLIG2_1	1.47798	0.863893	-0.333547	0.269401	-0.875005	-0.742817	-0.514628
OLIG2_2	0.658462	0.964374	0.0603786	0.777119	-0.837754	-0.0323006	-1.58368
OLIG3_1	0.425931	0.725147	-0.640502	1.17212	-0.440089	-0.551003	-0.627769
SREBP_known5	4.09541	1.06511	-1.2468	-0.463759	3.06559	-0.928135	-4.68445
SREBP_known6	3.90703	0.578638	-1.31158	-0.26325	3.512	-0.648416	-4.33439
TCF3_7	2.58774	-1.16904	0.670191	-1.25303	-1.35077	0.265165	0.477203
TCF4_1	3.14322	-1.69091	1.66313	-1.49336	-1.02328	-0.6263	0.480953
TCF4_2	1.72796	-1.68612	1.27703	-0.719511	-0.420739	0.410536	-0.391558
TFAP4_5	-2.36113	0.35142	2.50454	0.357745	-0.538901	-1.65121	1.00419
TFAP4_6	-2.95797	0.681862	2.29397	0.446177	0.0316448	-1.45396	1.11727
TFE3_1	5.3033	1.68082	-3.57374	-0.838717	5.11067	-0.81081	-5.30195
TFEB_1	3.77531	2.07612	-1.94773	-0.223737	4.45411	-1.48689	-4.24742
TCF21_1	-2.21464	-1.29131	0.99358	1.25331	0.627346	-0.572248	1.29068
MYC_known22	5.90935	1.0673	-2.69875	-1.85576	4.23864	-0.983168	-4.45873
ATF4_2	-0.729926	-1.47258	-1.60328	-1.49405	2.13621	-0.402361	3.32588
ATF7_1	2.04118	-0.467099	1.72896	4.22936	2.99601	-2.22649	-6.79296
ATF4_3	-1.22132	-1.31468	-1.30147	-0.0176096	1.73442	-0.050922	2.02547
BATF_known1	1.35872	0.266261	3.56042	3.4278	1.76886	-3.27719	-7.35131
CEBPB_known8	-2.58428	-1.12535	-4.47495	-3.53487	1.80771	-0.794891	8.14819
CEBPB_known9	-2.70266	-1.09739	-4.50234	-3.9411	1.86317	0.22962	8.42332
CEBPD_2	-1.96551	-1.47447	-4.22628	-4.07341	1.65921	-0.292716	7.90203
CEBPE_1	-2.47604	-1.90658	-5.18842	-3.74679	0.848344	-0.157218	9.67025
CEBPG_2	-3.78256	-0.465894	-4.58699	-4.57081	0.383598	0.864873	9.45947
CEBPG_3	-2.3065	-0.461485	-4.80176	-4.44763	1.19677	-0.265393	8.55032
CREB3L1_1	2.6958	2.92691	1.73218	0.019546	-0.0803009	-4.11238	-3.26635
CREB3L1_2	2.61869	1.62277	0.826599	-1.8769	0.525526	-1.40129	-1.84562
CREB3L1_3	1.29966	1.7176	1.38499	-2.43905	0.76841	-1.26557	-1.21025
CREB3_1	3.33579	-0.932052	3.95446	4.31873	2.29871	-3.21027	-9.89194
CREB3_2	3.97633	2.27321	1.83768	0.401131	-0.248169	-2.3046	-5.75073
CEBPB_known10	-3.00385	-1.55791	-4.63811	-4.21254	2.20832	0.0476918	9.02623
CREB3L2_1	1.67723	3.26109	1.32227	0.0214159	-0.167116	-3.73079	-2.75636
CREB3L2_2	3.01203	2.62123	0.971774	-2.64907	1.06291	-1.81771	-2.0855
CREB5_1	2.75151	-0.86434	2.7858	3.38716	4.19962	-2.90908	-7.04484
DBP_2	-1.16313	2.63361	-0.989246	-0.648073	0.226957	-2.82283	2.07318
DBP_3	-0.9103	1.15496	-0.374521	-1.14245	0.0566167	-2.02408	2.5275
DBP_4	-1.79223	1.74571	-1.63525	-0.974392	0.567317	-1.26248	2.7064
HLF_3	-2.36495	1.95594	-2.17896	-0.747687	1.27914	-2.58159	4.21323
HLF_4	-1.87175	0.179978	-0.718711	-0.407051	0.126413	-0.848971	2.56711
JDP2_2	-8.31753	5.94165	-2.64123	0.469184	6.91257	1.55737	-3.15162
JDP2_3	2.21653	-0.673288	3.96405	4.59178	3.52535	-4.48017	-7.77159
JDP2_4	-9.56982	6.84026	-0.773302	2.40152	5.99793	0.148225	-4.52843
JDP2_5	2.65733	-0.355218	3.62314	4.30068	3.32746	-4.08222	-8.10319
JDP2_6	-7.9635	7.3236	0.409708	2.42638	5.17711	0.776139	-6.9654
JDP2_7	2.9366	-0.752962	3.89497	4.75164	3.3471	-4.10442	-8.33119
MAFF_1	0.416322	3.06671	5.37268	2.07698	-1.45673	-2.78339	-6.02807
MAFG_1	1.48318	1.3614	2.83633	2.10752	-0.444824	-0.973643	-5.42729
MAF_known6	1.58963	0.802977	-0.252937	0.540079	-0.751947	0.00531893	-1.36453
MAF_known7	2.23311	2.11005	2.86866	1.08424	-1.17444	-0.686213	-5.43825
MAF_known8	0.0517068	1.79926	0.446592	0.888964	-0.327159	-0.128521	-1.95085
MAF_known9	1.96133	2.68152	3.17553	1.78595	-0.462626	-1.78655	-6.75359
MAF_known10	0.419075	0.43591	1.97111	0.561314	0.0442986	-0.855955	-2.15556
MAF_known11	1.47721	2.06615	3.15	1.13402	1.11966	-1.83987	-5.37957
MAF_known12	-0.20372	-0.017495	3.01144	1.80375	1.40985	-4.5984	-1.46062
NFE2_known2	-7.07599	5.1637	0.282832	1.04265	4.65025	-0.213692	-4.34101
NFIL3_3	-1.94698	0.956413	-0.913435	-0.888967	1.77013	-1.81309	2.55323
NRL_1	0.200367	0.853612	0.733833	0.270375	-0.182203	0.150337	-1.55941
TEF_2	-1.46657	1.39247	-1.15272	-0.92482	0.891034	-2.48079	2.61433
TEF_3	-2.73874	1.209	-1.51958	-0.0759331	0.791534	-1.74249	4.09729
XBP1_3	1.87411	-0.533026	1.15149	2.6754	2.04584	-0.576076	-4.81414
XBP1_4	3.84196	2.28137	2.50767	0.765424	-1.35702	-2.47536	-4.33562
FOXB1_1	1.83636	4.47207	5.28868	1.26394	-1.08335	-2.78968	-8.67519
FOXB1_2	1.33438	1.20275	-0.0216523	0.188795	0.32693	0.31868	-2.48612
FOXB1_3	0.144958	1.60112	-1.83055	-1.57552	0.191507	2.5127	-0.622827
FOXB1_4	-1.9987	0.453892	-2.77402	-0.834865	0.64346	2.74287	2.04119
FOXC1_3	1.20775	-0.845839	-4.01448	-2.93486	2.05485	3.59056	0.823867
FOXC1_4	-0.220712	-0.692453	0.133788	0.509545	1.71556	0.143529	-1.14787
FOXC1_5	-1.15379	1.37507	-1.88485	-0.470069	2.07954	1.77171	-0.878235
FOXC2_1	-0.614531	-0.448009	1.01695	0.76281	1.1537	-0.25309	-1.50319
FOXC2_2	-0.465585	-0.797339	-3.30383	-1.38389	2.12959	3.53418	0.356636
FOXC2_3	-2.3089	-0.00619632	-3.32533	-0.592686	2.02176	3.99218	0.777775
FOXD2_1	0.580283	-0.882104	-1.30522	-0.169584	3.45168	0.173135	-0.774143
FOXD2_2	-3.62401	0.102476	-2.2511	-0.22829	1.54194	2.45524	2.07098
FOXD3_3	-0.0937873	-0.815578	-1.13876	0.354943	2.58773	0.0148956	-0.197202
FOXD3_4	-3.62401	0.102476	-2.2511	-0.22829	1.54194	2.45524	2.07098
FOXG1_1	0.192812	-0.630162	-3.76163	-2.31977	0.638608	2.61223	3.19396
FOXG1_2	-2.14449	1.69645	2.51998	1.11872	0.385407	-2.33939	-0.724014
FOXI1_3	-3.62401	0.102476	-2.2511	-0.22829	1.54194	2.45524	2.07098
FOXI1_4	0.221549	0.466098	0.163202	0.470098	0.444624	-1.06572	-0.66308
FOXJ2_3	0.622318	1.25508	-4.09419	-2.51518	1.25364	3.30052	0.937978
FOXJ2_4	-3.88278	0.585563	-3.25046	-0.20646	2.31669	4.08588	0.899412
FOXJ2_5	-0.136259	-0.175171	-2.14179	-3.3491	0.809516	3.2337	1.32383
FOXJ3_2	-3.88278	0.585563	-3.25046	-0.20646	2.31669	4.08588	0.899412
FOXJ3_3	0.541457	1.77397	-2.01389	-2.24416	0.139579	1.55849	0.32163
FOXJ3_4	-1.59996	-0.120409	-3.1491	-2.22731	0.653042	3.90228	1.98883
FOXK1_2	-2.23796	-0.329192	2.24805	0.716649	2.25282	-2.42829	-0.116859
FOXL1_4	-3.62401	0.102476	-2.2511	-0.22829	1.54194	2.45524	2.07098
FOXL1_5	0.0272623	0.252365	-2.43801	-1.24069	0.671743	4.06044	-1.01244
FOXO1_3	-3.43236	-0.244007	-1.17435	1.13513	2.08045	1.39863	0.706072
FOXO1_4	1.81097	0.314187	-4.26051	-0.896006	-1.12579	0.390624	3.11636
FOXO1_5	-0.192358	-3.81721	-1.0677	0.715408	-0.763008	3.51836	1.38938
FOXO3_4	1.24825	0.740437	-1.46396	-1.25096	-1.10589	-1.09118	2.72083
FOXO3_5	-3.43236	-0.244007	-1.17435	1.13513	2.08045	1.39863	0.706072
FOXO3_6	-0.827818	-2.41416	-1.61667	-0.0995425	-0.361933	3.11078	1.71229
FOXO4_3	1.72397	0.143316	-2.55142	-0.159219	-1.12428	0.196958	1.46362
FOXO4_4	-3.62401	0.102476	-2.2511	-0.22829	1.54194	2.45524	2.07098
FOXO4_5	0.80893	-3.00142	-0.855076	0.0637854	-0.744472	1.7624	1.1037
FOXO6_1	1.5702	0.653724	-2.64001	-0.572516	-1.29771	-0.349701	2.32536
FOXO6_2	-3.62401	0.102476	-2.2511	-0.22829	1.54194	2.45524	2.07098
FOXO6_3	0.0982198	-3.1168	-2.68698	-0.0867756	1.3384	1.99663	1.87621
FOXP3_2	-3.62401	0.102476	-2.2511	-0.22829	1.54194	2.45524	2.07098
FOXC1_6	-0.283351	-0.357166	-3.01492	-0.700776	2.15477	2.79281	-0.175826
FOXC1_7	-2.64698	0.567981	-1.84562	0.585528	0.638674	1.13881	1.3221
FOXG1_3	1.34165	1.42282	-1.63476	-2.08292	-0.223326	1.31082	0.0617503
FOXG1_4	-1.71336	0.0238162	1.20515	0.631602	-0.293754	0.20708	-0.464368
FOXG1_5	-3.62401	0.102476	-2.2511	-0.22829	1.54194	2.45524	2.07098
FOXJ3_5	-1.65697	2.29765	2.01233	-0.390309	0.924382	-2.36533	-0.31868
FOXJ3_6	0.362231	0.956809	-2.85615	-1.68369	0.782138	1.98537	0.956235
FOXJ3_7	-3.88278	0.585563	-3.25046	-0.20646	2.31669	4.08588	0.899412
FOXJ3_8	-0.314384	-2.13385	-4.81366	-3.44654	2.20571	4.59061	4.00953
FOXK1_3	-2.85154	-0.126424	3.12886	0.199377	0.754373	-0.956236	-0.31837
FOXK1_4	-3.62401	0.102476	-2.2511	-0.22829	1.54194	2.45524	2.07098
ALX3_2	-0.33059	-0.835037	-1.85274	-0.339064	1.63748	2.32684	-0.597154
ALX3_3	0.144863	0.134078	-1.67547	0.77277	-0.393436	1.53822	-0.838024
ALX3_4	-0.411152	0.794476	0.408717	-0.341473	-1.06595	1.15734	-0.448703
ALX4_3	-1.0854	0.806619	-0.00722479	-0.346582	-0.977173	1.94669	-0.337954
ARX_2	1.03119	1.95964	0.287298	-1.85229	0.484273	0.358774	-1.37156
ALX1_4	-1.34787	0.723241	-1.88247	1.05893	0.472289	1.22515	-0.486893
ALX1_5	-0.483712	0.821375	0.441916	-0.83745	-0.137024	1.33796	-0.82229
ALX4_4	0.346782	0.927905	0.197604	-1.23568	-0.129927	0.915893	-0.733751
ARX_3	0.744658	1.19081	0.356559	-1.06781	0.0296964	-0.0802416	-0.654822
BARHL2_2	1.49574	0.877505	1.71289	1.07437	-0.915584	-1.31357	-2.47223
BARHL2_3	-2.55601	-0.831292	0.324514	1.50911	1.76067	-0.318163	0.283205
BARHL2_4	0.532274	-1.08046	-0.746394	-0.461021	0.855139	0.878537	0.0713344
BARHL2_5	2.03304	1.82934	1.04925	0.493205	-1.69546	-0.547912	-3.10736
BARHL2_6	-1.8715	-0.16197	0.689527	0.570366	0.686742	-0.67482	0.455024
BARHL2_7	0.418868	-0.510144	-0.763829	-0.195927	-0.121382	0.246873	0.76896
BARX1_2	-0.962409	0.191719	-0.646696	1.02578	-0.463193	1.18837	-0.364897
BARX1_3	-2.59928	0.157795	-0.339548	-0.949439	0.0273794	1.64912	1.56034
BSX_2	1.19221	1.07122	-0.327627	-1.47491	0.208532	-1.12699	0.221264
BARHL1_2	1.65632	0.531971	0.526815	-0.429203	-0.392214	-0.576166	-1.12684
BARHL1_3	-1.65974	-0.439788	0.118563	-0.191295	0.349303	-0.399257	1.84373
BARHL1_4	1.00126	-0.97976	-0.929864	-0.0420193	0.250461	0.203591	0.48843
ALX1_6	-0.191684	0.404608	-0.750085	1.08969	0.00801757	1.22004	-1.33824
CDX1_2	1.13014	0.460849	-0.834727	-2.36605	1.26448	-1.12449	1.01446
CDX2_3	0.836324	0.445754	-1.05879	-2.68088	1.15376	-0.269679	1.24352
DLX1_2	-0.972953	0.126153	-2.10597	-0.719762	1.4447	0.80495	1.23408
DLX2_2	0.430676	0.676832	-0.475849	-0.264444	-0.537667	0.438754	-0.430904
DLX3_2	0.430676	0.676832	-0.475849	-0.264444	-0.537667	0.438754	-0.430904
DLX4_2	-1.06069	-0.399161	0.767536	-0.0494708	0.61851	0.0439162	0.0716091
DLX5_2	-0.817285	1.49833	-0.92929	-2.17933	2.54239	1.09215	-0.548766
DLX6_1	-0.964566	0.770305	-1.56277	-0.420886	0.808736	0.226153	0.957437
DMBX1_2	1.31008	-1.75093	-0.99969	-1.08174	0.651046	1.04752	0.14417
DPRX_1	1.76947	-0.972858	0.117899	-0.442003	-1.01327	-0.378192	1.0207
DPRX_2	-0.0324371	-0.0823329	-0.119071	0.264106	0.215637	-1.32162	1.19466
DRGX_1	-1.16353	0.407142	-0.695659	-0.0627639	0.161034	2.10382	-0.67597
DUXA_1	1.45247	2.52093	1.45806	-0.166859	1.33648	-2.02941	-3.12627
DLX1_3	0.430676	0.676832	-0.475849	-0.264444	-0.537667	0.438754	-0.430904
DLX2_3	-2.25279	-1.37021	-1.23836	1.08147	2.14331	0.563072	1.38769
EMX1_1	-0.0771445	-0.793752	-1.22768	0.29468	1.78033	0.74759	-0.40698
EMX1_2	-0.293923	1.31595	-0.58689	-2.15887	0.0698967	0.68977	1.04239
EMX2_2	0.98908	-1.03355	-1.48155	0.373398	2.33435	0.870725	-0.712636
EMX2_3	-0.350671	0.384611	-1.22811	-2.51314	1.1213	1.62611	0.924952
EN1_4	-0.258642	-0.287971	-1.05185	0.104428	1.25161	-0.207746	0.411492
EN1_5	-0.806185	-0.478124	-0.799793	-0.411358	2.22002	-0.153088	0.536843
EN1_6	0.529152	0.712481	1.47733	-2.0288	0.983249	-1.18409	-0.31705
EN1_7	-0.67334	0.428012	0.0588906	0.930065	1.01549	-0.366094	-0.617107
EN2_2	-0.854692	0.31362	-2.23843	1.22824	1.48027	1.03503	-0.930568
EN2_3	-0.377798	0.0410418	-1.45324	-0.618854	1.14549	0.233766	0.827449
ESX1_2	0.629912	0.29556	-0.159442	-0.564035	0.841486	-0.479958	-0.460377
ESX1_3	-0.903457	-0.71538	-0.797301	-0.558763	1.35913	0.408643	0.922472
EVX1_2	0.268339	0.252979	-1.30144	-1.16713	1.17775	1.14916	0.204083
EVX2_2	1.51507	0.846029	-1.07566	-0.610776	0.269129	0.468787	-0.789682
EN2_4	-0.588361	-1.19725	-2.05241	0.374802	3.09245	0.945492	0.187078
GBX1_2	-0.758237	0.234265	-0.706537	-1.31077	0.922911	0.568256	0.718162
GBX2_2	-0.110513	0.108036	-0.690194	0.0813503	1.20413	-1.42925	0.756374
GBX2_3	-2.0265	0.650925	0.920834	-0.210811	0.0809254	0.642634	-0.286361
GBX2_4	-0.704026	-1.32052	-0.00930598	-0.90218	0.970735	0.571159	1.23104
GSC2_1	1.71659	-1.52699	-0.785161	-0.710744	0.11411	1.07712	0.100963
GSC_2	1.57851	-1.41939	0.240674	-0.568564	0.239748	0.210492	-0.225063
GSX1_1	0.571605	0.580047	-0.838319	0.807624	1.00957	0.332939	-1.57967
GSX2_2	0.231518	0.954777	-1.29138	0.341633	2.18439	0.409622	-1.68703
GBX1_3	-0.0712408	-0.745118	-1.09112	0.388564	2.19498	-0.341408	-0.111789
GBX2_5	-0.209532	0.831592	-0.202003	0.0463391	1.82976	-1.37625	-0.351141
HESX1_1	-0.111804	-0.563384	-0.578207	-1.14234	0.475166	0.98034	0.620727
HESX1_2	-0.0902399	0.999182	1.08073	1.97488	-0.0529266	-1.00413	-2.1911
HMBOX1_2	1.10906	-0.128424	-2.14913	-2.12352	0.191953	1.81616	1.23102
HMX1_2	-0.608389	-1.25052	1.2059	2.26464	0.960348	-1.27364	-0.731377
HMX2_2	0.670983	-2.205	-0.763722	0.890197	1.87601	0.631368	-0.624793
HMX3_3	-1.18851	-1.79043	-0.0169259	2.97165	0.645733	-0.478941	-0.0423478
HNF1A_4	2.1741	0.996842	-0.062688	-0.885567	0.410166	-0.335447	-1.34461
HNF1B_3	1.1333	1.42107	1.06706	0.172809	-0.216589	-1.32798	-1.43007
HNF1B_4	1.49939	1.58756	0.676821	0.196756	0.246493	-1.05288	-2.23862
HOXA10_2	1.05988	0.783698	1.28872	2.58262	-0.11493	-1.31508	-2.88108
HOXA10_3	0.70816	0.277937	-1.11886	-1.00725	1.1308	0.394008	-0.201378
HOXA13_2	1.012	-0.206347	0.899344	-0.890468	0.634907	-1.06806	-0.10959
HOXA13_3	-0.275455	-0.66823	-0.972248	-2.11079	0.490558	0.0704855	2.74084
HOXA13_4	0.326172	-1.02421	-0.535066	-1.94215	1.37386	0.453823	1.10578
HOXA13_5	0.94176	-1.19701	-0.140918	-1.66185	0.985301	-0.45244	1.36365
HOXA1_2	-1.20983	-0.446827	-1.81758	-0.373079	2.9058	1.07032	-0.049455
HOXA2_2	-0.918544	-2.02718	-1.19396	1.48141	2.51857	-0.313912	0.050328
HOXB13_2	1.0905	-0.33087	0.0892445	-0.823774	1.01181	-0.816532	-0.00803869
HOXB13_3	-0.170766	-1.41385	-0.766319	-1.37018	0.381218	0.454106	2.30264
HOXB2_1	-0.668449	-1.79127	-2.67382	-0.371714	2.93481	1.4443	0.791355
HOXB3_2	-0.0558196	-0.541817	-2.17658	-0.104208	2.06654	1.67639	-0.465532
HOXB5_2	-0.484115	0.597263	-2.09533	-0.456679	4.14563	0.896458	-0.700075
HOXC10_2	1.58328	0.445593	-1.3815	-1.41255	1.06102	-0.550799	0.289551
HOXC10_3	1.66295	1.07142	-0.308001	-1.10301	-0.337166	-0.239794	-0.575967
HOXC10_4	1.40325	0.0414363	1.53627	1.68456	0.211418	-0.943963	-2.77703
HOXC11_2	1.69601	0.377982	0.282496	1.1106	-0.183944	-0.504387	-2.16431
HOXC11_3	1.6344	-0.26629	-0.565346	-1.02069	0.336685	0.302377	-0.0489962
HOXC11_4	0.924638	-0.390786	0.124706	1.45229	0.643037	-0.340458	-2.24333
HOXC11_5	1.13349	0.156548	-0.291556	-0.338707	0.920321	-1.09182	-0.158118
HOXC12_2	0.380572	0.422307	-0.627225	-1.47946	0.786628	0.701001	-0.0273695
HOXC12_3	0.836603	-0.820557	-0.313221	0.705937	-0.192992	0.240126	-0.503463
HOXC13_2	0.781571	-0.135494	0.651439	-1.39975	1.75525	-0.61243	-0.648619
HOXC13_3	-0.497436	-1.00814	-0.535067	-1.61999	0.747839	-0.319732	2.51997
HOXD11_2	1.68321	-0.117127	0.0460025	1.27655	-0.0139653	0.628374	-3.06086
HOXD11_3	2.19046	0.405835	-0.561944	-1.72626	0.443503	-0.208586	-0.124877
HOXD12_2	0.577356	0.637058	-0.500043	-1.09068	-0.0564472	0.800346	-0.170241
HOXD12_3	1.25612	0.435618	1.67221	1.44941	0.931912	-2.33488	-2.52862
HOXD13_2	1.50463	-0.162272	1.54035	-0.532753	0.962971	-1.76988	-1.22323
HOXD13_3	0.617745	-1.7182	-0.102086	-1.50901	0.902004	-0.202631	1.59259
HOXD8_2	0.163509	-0.155942	-3.23014	-0.92782	2.24522	1.46346	0.313792
HOXA11_2	1.38972	0.309693	1.0828	1.53916	0.198735	-2.26646	-1.564
HOXA11_3	1.41371	0.239348	-0.195721	-1.44057	1.61329	-1.74761	0.34031
HOXA2_3	-0.9448	-0.478365	-0.75691	-0.867592	2.45705	0.0457564	0.839288
HOXC10_5	1.30134	0.356341	2.18195	2.67905	-0.367696	-1.44819	-3.11207
HOXC10_6	0.8365	0.953353	-0.752094	-1.4929	0.481013	0.543675	-0.244871
HOXD13_4	0.189864	-0.257703	0.774389	-1.77743	1.69409	-0.678157	0.270152
HOXD13_5	0.54093	-0.579436	1.0691	-1.44764	-0.396352	-0.514914	1.14604
HOXD3_2	-0.47006	-0.705338	-1.75433	-0.223876	2.89596	1.28657	-0.574901
HOXD9_1	3.1328	0.929039	0.298263	-0.822567	0.569209	-2.73828	-0.881259
HOXD9_2	1.05842	0.34034	-0.563716	-0.689109	1.29956	-0.155311	-0.800341
HOXD9_3	0.836183	-0.822662	-0.0510771	0.900149	0.919987	0.0502102	-1.34584
IRX2_2	-0.522724	1.31126	2.55569	0.629838	0.140874	-1.85565	-1.98576
IRX5_2	0.208539	1.76898	2.35591	0.86062	-0.872726	-1.58331	-2.00088
ISL2_2	-2.43665	-0.877696	-2.00125	1.37083	-0.289474	1.59039	1.94701
ISX_2	-0.193424	0.492628	-0.207438	0.675662	0.109314	0.479314	-1.32332
ISX_3	1.49629	-0.0563239	-2.1763	1.08974	0.561946	0.65028	-1.35132
ISX_4	1.49629	-0.0563239	-2.1763	1.08974	0.561946	0.65028	-1.35132
IRX3_3	0.360923	1.04558	0.894485	0.642137	-0.371003	-2.0376	-0.392138
LBX2_2	-0.28899	0.548867	0.392398	0.248259	-0.0732806	1.14737	-1.60692
LBX2_3	1.34059	-0.767923	-0.403521	-0.681593	1.09598	-0.35027	-0.0355056
LHX2_2	0.856791	-0.313004	-2.0606	1.69303	1.49293	0.611032	-2.08162
LHX2_3	-0.349172	0.654659	-1.44905	-0.695749	0.883912	-0.023228	0.896522
LHX6_3	1.08101	-0.318818	-1.8067	0.654453	1.77247	0.88141	-1.43932
LHX6_4	-0.327397	1.57059	0.778476	0.573943	1.75649	-0.616584	-2.64193
LHX6_5	0.118337	0.243409	1.44863	0.367625	1.46587	-2.27866	-0.792943
LHX9_2	1.32919	-0.431708	-0.983967	0.735462	0.975119	0.79254	-1.84078
LHX9_3	-0.563353	1.12473	0.190248	1.74928	1.02312	-0.158601	-2.33538
LMX1A_2	-2.71237	-0.855779	-2.83602	0.632934	2.62408	2.69947	0.152709
LMX1B_2	-3.04808	-0.617536	-2.60375	-0.219261	2.28531	3.06172	1.02336
LMX1B_3	-1.0641	0.451967	-2.45441	0.348117	1.14147	1.92224	-0.464078
LHX4_2	-1.0641	0.451967	-2.45441	0.348117	1.14147	1.92224	-0.464078
LHX8_2	-1.17244	1.33444	0.434415	1.61079	2.01817	-0.482019	-2.059
LHX8_3	0.549859	-1.01184	-0.271234	0.907305	1.35181	1.10671	-2.35463
LHX8_4	-0.634828	-0.630771	-0.627115	0.657579	2.0312	0.130972	-0.353984
MEOX1_2	-0.12908	-0.735371	-2.29235	0.841466	2.35594	1.02178	-0.560056
MEOX2_1	-2.06143	-1.47283	-0.999634	0.0781034	4.46167	1.09736	-0.183937
MEOX2_2	-1.7288	0.587336	-0.885388	-0.343546	1.06084	0.704301	1.33492
MEOX2_3	0.655064	3.3012	4.76674	3.76879	0.393634	-3.80384	-6.1454
MIXL1_1	-0.712193	1.41072	-0.520146	1.02011	1.07838	0.57126	-2.11826
MNX1_2	-1.29679	0.406659	-1.31359	0.575643	3.45458	0.66551	-1.19559
MSX1_3	-1.47344	0.320622	-1.10804	-0.36652	1.43468	2.22287	-0.843833
MSX1_4	-0.0239349	0.110139	-1.4588	1.35252	0.358222	-0.296865	0.0800308
MSX1_5	1.19221	1.07122	-0.327627	-1.47491	0.208532	-1.12699	0.221264
MSX2_3	-1.86948	0.0423684	-1.78381	-0.78898	1.37261	3.17834	-0.0694187
MSX2_4	1.19221	1.07122	-0.327627	-1.47491	0.208532	-1.12699	0.221264
MEOX2_4	-2.66766	-1.64545	-0.263328	-0.0408828	2.39807	1.53514	0.883498
MSX2_5	-1.71308	-0.202711	-0.720333	-0.0272523	1.38126	2.17169	-0.7438
MSX2_6	1.19221	1.07122	-0.327627	-1.47491	0.208532	-1.12699	0.221264
NKX2-3_2	2.20146	-1.54498	-1.12235	-0.29641	0.535109	0.483237	0.423004
NKX2-3_3	1.66586	-1.15856	-1.43109	-0.644634	0.0620057	0.847046	0.679251
NKX2-8_2	1.44968	-1.22595	-0.994195	-0.822606	-0.119285	0.943205	0.754758
NKX2-8_3	0.709697	-0.810478	-0.0570123	-0.102449	-0.314902	-0.122477	0.506463
NKX3-1_5	1.26033	-1.54071	-1.64075	-0.0837863	-0.333446	0.854032	1.70054
NKX3-2_3	0.154479	-0.747992	-2.47826	-1.02976	-0.207646	1.77533	2.07565
NKX6-1_4	-1.95121	-1.69855	-1.85719	1.51444	2.48742	1.77917	-0.219618
NKX6-1_5	-1.95121	-1.69855	-1.85719	1.51444	2.48742	1.77917	-0.219618
NKX6-2_2	-1.95121	-1.69855	-1.85719	1.51444	2.48742	1.77917	-0.219618
NKX6-2_3	-2.71237	-0.855779	-2.83602	0.632934	2.62408	2.69947	0.152709
NOTO_1	0.0783205	-1.26655	-0.861875	0.44865	1.91681	0.998063	-1.02469
NKX3-1_6	0.637644	-0.928734	-2.21178	-0.721223	-0.865364	1.61491	2.14564
NKX6-1_6	-1.95121	-1.69855	-1.85719	1.51444	2.48742	1.77917	-0.219618
OTX1_2	0.534769	1.08419	-0.0656171	0.980568	0.0102281	-0.221248	-1.44953
OTX1_3	0.891499	-1.04462	-0.908226	1.50979	0.376269	-0.342304	0.0523725
OTX2_2	-0.0829955	0.496862	-0.379168	0.934239	0.712415	-0.121996	-0.991822
OTX2_3	1.05637	-0.45754	-0.734205	-0.850224	0.959245	1.26129	-0.937362
OTX1_4	0.625995	0.143905	-0.658739	1.30818	0.682953	0.145637	-1.45094
OTX1_5	1.05637	-0.45754	-0.734205	-0.850224	0.959245	1.26129	-0.937362
PDX1_5	-0.680927	-0.218802	2.24705	0.535656	0.103658	-0.91071	-1.00214
PDX1_6	-1.99124	-1.52145	-1.11824	0.0591064	3.72554	0.912791	0.703226
PHOX2A_2	-0.769434	1.15872	-1.06511	0.0427707	0.219674	1.85023	-1.05136
PHOX2B_2	-0.731821	1.03501	-0.973624	-0.148199	-0.0938915	1.91899	-0.793373
PHOX2B_3	-0.722392	0.973034	-1.16778	0.204997	-0.55907	1.8912	-0.62979
PITX1_2	3.40953	-1.39122	-0.685978	-1.11825	-0.682374	1.18192	-0.809777
PITX1_3	3.22559	-0.304695	-0.220313	-0.726558	-0.184664	0.661181	-1.98003
PITX3_2	4.36142	-1.0378	-0.679868	-1.49512	-0.804291	1.16073	-1.18024
PROP1_2	-1.12342	-0.124005	-0.129753	0.000106174	0.0364761	1.89875	-0.532653
PROP1_3	-1.28308	0.216836	-0.535131	0.367443	1.18016	2.40442	-1.85455
PRRX1_2	1.49629	-0.0563239	-2.1763	1.08974	0.561946	0.65028	-1.35132
PRRX1_3	1.49629	-0.0563239	-2.1763	1.08974	0.561946	0.65028	-1.35132
PRRX1_4	-0.351857	1.04939	-0.573477	0.530522	-0.261865	1.12806	-1.36977
PRRX2_4	1.49629	-0.0563239	-2.1763	1.08974	0.561946	0.65028	-1.35132
PRRX2_5	0.549859	-1.01184	-0.271234	0.907305	1.35181	1.10671	-2.35463
RAX2_1	1.49629	-0.0563239	-2.1763	1.08974	0.561946	0.65028	-1.35132
RAX_2	-0.0762975	0.986478	0.15053	-0.631216	1.99709	-0.80325	-1.12377
RHOXF1_3	0.262373	-0.226921	0.767064	1.16972	0.0617834	-2.69294	0.537672
RHOXF1_4	0.422154	1.5524	0.709516	0.31005	-1.38327	-1.25029	-0.261297
RHOXF1_5	-0.0590261	0.401426	0.12699	0.979226	0.0328677	-1.9993	0.738072
RHOXF1_6	3.16214	-1.75682	-1.93826	0.866325	0.223071	1.3121	-1.38807
RHOXF1_7	1.03088	-2.66698	-0.428357	-1.64615	-0.500578	1.11836	1.75313
SHOX2_2	1.49629	-0.0563239	-2.1763	1.08974	0.561946	0.65028	-1.35132
SHOX_1	1.49629	-0.0563239	-2.1763	1.08974	0.561946	0.65028	-1.35132
SHOX2_3	1.49629	-0.0563239	-2.1763	1.08974	0.561946	0.65028	-1.35132
UNCX_2	-0.126473	-0.404296	-0.36898	0.49876	0.56752	0.345265	-0.395258
UNCX_3	-0.866768	1.10645	-0.971764	1.32846	-0.0750437	0.744208	-1.26779
UNCX_4	-0.115809	-0.116287	-0.102291	-0.138638	0.563985	0.386875	-0.382749
UNCX_5	-1.0641	0.451967	-2.45441	0.348117	1.14147	1.92224	-0.464078
VAX1_2	-2.12616	-1.35919	-2.2725	0.248112	3.25897	0.769497	1.63699
VAX2_2	-2.12616	-1.35919	-2.2725	0.248112	3.25897	0.769497	1.63699
VENTX_1	-1.0474	0.34725	0.703144	-1.14868	1.08685	-0.746525	0.661098
VENTX_2	1.26348	0.445934	1.45525	-0.237701	0.684146	-1.45777	-1.29833
VSX1_2	-1.10041	-1.91596	-0.887884	1.4808	1.39498	1.67137	-0.307176
VSX1_3	-0.110817	-0.472002	-0.562118	-1.90953	1.52463	0.82424	0.473018
VSX2_2	-1.10041	-1.91596	-0.887884	1.4808	1.39498	1.67137	-0.307176
VSX1_4	1.49629	-0.0563239	-2.1763	1.08974	0.561946	0.65028	-1.35132
NR3C1_known15	-1.03012	-0.012202	0.584466	-0.813019	-0.00814578	0.486638	0.270626
NR3C1_known16	-2.31215	0.883483	0.437404	-1.50415	-0.0763126	0.0518329	1.56233
NR3C1_known17	0.0157094	0.907385	0.597174	-1.16562	-0.309844	-0.596053	0.54403
ESRRA_known6	2.25603	2.35211	1.44521	-0.88093	-1.1318	-1.99696	-1.68577
ESRRA_known7	-2.60086	0.183242	-1.43216	0.208703	1.41347	0.155215	1.38122
ESRRA_known8	-3.31988	0.869029	-2.34382	-1.08222	0.898903	1.28234	3.32724
ESRRA_known9	-2.68441	-1.42661	-1.1384	-0.213686	0.952792	0.79917	2.66499
ESRRB_2	-3.14539	0.177642	-1.63149	0.326462	1.424	0.777446	1.53525
ESRRG_1	-2.74106	-1.63579	-1.49789	-0.447978	1.05687	2.15252	2.82658
ESRRG_2	-2.13049	1.77531	-1.2094	-0.237219	0.753018	-0.161355	1.17741
ESRRG_3	-2.47414	-0.264089	-0.343666	-0.132828	1.10857	0.284856	1.01586
ESRRA_known10	-2.94217	1.03219	1.20532	-0.0447897	0.322971	0.140146	0.272527
ESRRA_known11	-3.60228	1.29641	-0.702042	1.07095	1.67239	-0.0245244	0.95429
HNF4_known16	0.130304	0.107245	-0.329232	0.473983	-0.764914	0.396715	-0.150195
HNF4_known17	-0.617924	-0.203031	-2.04338	0.36148	2.24349	0.859886	-0.413315
HNF4_known18	-1.53422	-0.54648	-0.168088	0.625262	0.00489943	0.0517018	1.06256
HNF4_known19	0.602847	-1.18701	1.12743	1.95105	1.46136	0.203902	-2.74944
HNF4_known20	-0.156741	-0.913519	-1.53261	-0.395508	0.975368	2.23061	0.120166
HNF4_known21	2.47865	-0.491113	-1.04181	0.20911	0.041181	0.943057	-1.05252
HNF4_known22	-0.492648	-0.90888	-0.66647	0.125211	0.90271	1.29954	-0.0140804
NR2C2_known1	2.27368	-1.47966	0.30095	2.53187	2.77217	-1.01733	-3.53335
NR2E1_1	0.284875	0.492123	0.544777	-1.26359	1.10357	-1.11904	0.182345
NR2E1_2	0.669929	2.47714	2.06614	0.0636982	-1.50375	-2.11431	-1.64042
HNF4_known23	1.8541	-0.0246185	0.336727	1.74012	2.24191	-0.861127	-3.94091
HNF4_known24	1.52944	-1.0179	-1.81384	-0.340042	0.75809	1.31801	-0.798067
HNF4_known25	1.05966	1.26453	-0.927236	0.995514	1.08027	-1.87248	-1.20145
NR2F6_1	1.89907	-1.17614	-0.622963	0.443679	0.0718466	0.687728	-1.38218
NR2F6_2	0.846827	-0.148541	2.31523	3.20597	1.85472	-1.8404	-4.1176
NR2F6_3	2.08859	-0.252103	1.81866	2.53752	1.72669	-1.44948	-4.04499
NR3C1_known18	-2.55849	-0.0739988	0.673859	-0.727339	0.934447	-0.0872797	1.38463
NR3C2_1	-2.47463	-0.205898	0.642882	-0.391131	1.51611	0.0394287	0.958699
NR4A_known2	0.359817	-0.566637	0.43741	-0.181113	0.892636	-1.22979	0.371021
NR4A_known3	0.585312	1.26283	-0.458945	-0.508219	1.60774	-0.741444	-1.14823
NR4A_known4	0.214982	1.01486	-2.4725	-1.90949	0.871421	1.06006	1.21847
NR2E1_3	0.355151	1.05017	0.828981	-1.73278	1.7558	-1.59244	-0.204746
NR2E1_4	-0.392393	1.64543	2.41708	-0.0915528	-1.18916	-0.733354	-1.26783
NR2F6_4	1.73219	-0.447274	-1.17854	0.624389	0.832224	0.71186	-1.79869
NR2F6_5	1.40143	-0.172353	1.57699	3.00937	1.587	-1.02879	-4.16567
RARA_2	-0.667026	1.22394	-0.266867	-0.125069	1.38726	-0.517204	-0.4538
RARA_3	1.03969	-0.73984	-1.12749	1.83484	0.19078	1.01954	-1.637
RARA_4	-1.26869	0.644422	-0.500026	-3.13437	-0.562421	-1.09993	5.13738
RARA_5	-0.148529	-0.743702	-0.522685	0.972232	-0.341122	1.09939	-0.401552
RARA_6	1.36152	0.754846	-0.133963	-0.124327	1.77831	-1.7093	-1.09389
RARA_7	-0.657333	-0.504594	-0.827683	-3.33933	-0.285284	-0.56312	5.86731
RARG_1	0.410191	-2.33926	-1.27475	0.311741	0.963996	1.75193	-0.128438
RARG_2	-1.2615	-0.213427	-1.62645	-1.05265	-0.0556611	-1.36629	5.05681
RARG_3	1.31107	1.75529	0.273654	-1.62699	1.53938	-0.280045	-2.0226
RARG_4	0.0521821	-1.90335	-0.0347592	0.693635	1.77658	1.16296	-1.51484
RARG_5	-1.64101	-0.895627	-2.37039	-0.418857	-0.861667	1.05249	4.77071
RARG_6	-0.496562	-0.353473	0.354003	0.250223	1.10738	0.0750281	-0.736589
RORA_6	-0.857128	-1.20106	-1.44744	-1.66175	-0.527015	-0.500487	5.01094
RORA_7	0.395998	1.84021	0.337676	0.253375	0.179197	-1.39106	-0.956096
RXRA_known10	1.44025	-1.82356	0.338261	3.29087	1.12947	-0.137542	-2.70429
RXRA_known11	2.81047	1.47489	0.303004	-1.3826	-0.874077	-1.31705	-0.615098
RXRA_known12	1.12311	-1.05327	0.289782	2.54262	1.49643	-0.0651361	-2.63617
RXRA_known13	3.14696	1.37249	0.579058	-0.778616	-0.679445	-1.80867	-1.43502
RXRB_1	0.0741094	-0.732134	-0.32406	2.35021	1.52042	0.552444	-1.88373
RXRG_1	1.32716	-0.820378	-0.0845306	2.50176	1.19212	-0.0174678	-2.65526
RXRG_2	3.08386	1.75193	0.300598	-0.369701	-1.55624	-1.77307	-1.09855
RXRG_3	0.634335	0.437519	-0.662487	0.660102	-0.148739	0.682564	-1.32526
RARA_8	0.534355	1.43274	0.117952	-1.40114	1.77588	-0.567982	-1.05815
RARA_9	-0.530184	1.53976	-1.28912	-2.35914	-0.653915	-0.54309	3.74013
RARA_10	0.958791	-1.52842	-0.330028	1.03789	-0.242262	1.30539	-1.32856
RARB_1	1.29769	-1.42051	-0.923512	0.0982845	-0.244227	1.80682	-0.819378
RARB_2	0.452238	1.29506	-0.224786	-2.07725	1.44053	0.170222	-0.531531
RARB_3	-0.434801	1.12486	-1.13562	-2.9024	0.318596	-0.868635	4.01452
RARG_7	0.627181	-1.29854	-0.627722	0.165577	-0.754871	2.15173	-0.390419
RARG_8	-0.90834	0.658976	-0.200411	-1.90374	-0.824107	-0.185909	3.66737
RARG_9	0.432403	1.01192	1.02059	-0.72481	1.56919	-0.705532	-1.88563
RXRA_known14	2.2761	-1.29246	-0.785681	2.20426	1.74873	0.210548	-2.73873
RXRA_known15	0.379426	1.44674	-1.99849	-0.297954	0.301084	-0.552044	0.591264
RXRB_2	1.13177	-1.1265	-0.0541824	2.51255	1.71067	0.0940799	-2.89022
THRA_1	0.358212	1.61199	3.80669	-0.376927	-1.62936	-1.25	-2.44284
THRB_1	1.1424	1.62835	3.03792	0.168538	-1.07393	-2.02353	-2.65483
THRB_2	-2.14116	0.696022	3.05435	0.614963	-0.0441021	-1.14492	-1.37112
THRB_3	-0.534287	2.2721	1.60596	1.71203	0.707409	-2.14265	-2.15367
VDR_5	1.0925	-0.0129677	-1.45033	1.16254	-0.363886	0.778087	-0.639002
VDR_6	1.1435	-0.0441689	-1.23938	0.612943	-1.26083	1.14525	-0.364585
TP63_1	0.623695	2.71275	0.104123	0.0340956	0.428584	-1.81224	-0.996451
TP53_5	0.643128	1.39687	1.80103	-0.974687	-1.70562	-1.64992	0.0994355
TP53_6	1.67478	1.57878	1.52937	0.561751	-0.409956	-1.39933	-2.59578
TP53_7	0.422765	-0.0665625	4.36415	1.33273	-1.44833	-2.96292	-1.03922
TP73_1	-2.35368	0.803526	2.4257	2.02407	-1.03433	-1.68917	-0.200493
GMEB2_4	0.539151	1.66696	-0.238946	-1.11811	0.465906	-0.780063	-0.279331
PITX1_4	3.669	-0.543562	0.10891	-0.0470896	-0.392092	0.00956254	-2.28877
EGR1_known12	5.32494	-2.34443	-4.94475	-3.12612	0.439752	2.25149	2.81471
MTF1_3	-0.895257	-0.850537	-1.10945	0.307648	2.28165	0.0509586	0.671428
PRDM4_1	-0.963802	0.0197863	-1.85879	-0.844109	0.84326	1.84948	0.14408
ZBTB49_1	-1.32588	0.468028	-0.961127	0.0682338	1.64047	-0.882103	0.896165
ZNF232_1	0.413244	-1.3534	-0.740791	0.335319	1.20749	-0.0644438	0.388791
ZNF282_1	-2.08776	-0.990333	-2.0219	1.36337	1.85991	2.00393	0.787468
ZSCAN16_1	0.488122	2.03556	0.679372	-1.32345	-0.128237	-0.0319101	-1.29029
ZNF713_1	-1.68048	-3.76514	-1.39205	-1.70323	1.0133	1.91867	4.81859
CPEB1_1	1.00917	-1.67663	-3.17194	-2.3724	2.39123	2.77545	0.873746
E2F_known27	1.33415	0.918196	-0.501553	0.550242	-0.155766	0.343004	-1.81946
E2F_known28	1.75816	0.843761	-0.149058	0.339857	-0.307832	0.380506	-2.08187
E2F2_4	0.708713	-1.56403	-3.46774	-1.56127	1.55904	1.96904	2.00541
E2F_known29	-0.420315	-0.00652495	-1.83381	0.527087	0.897005	1.00187	-0.330098
E2F_known30	-0.313641	-0.591763	-0.378864	-0.854047	0.428145	1.30418	0.25847
[truncated: 1,412 more rows]
